# Supplementary material for: Assessing an Improved Protocol for Plasma microRNA Extraction
Source: PLoS One. 2013 Dec 23;8(12):e82753. doi: 10.1371/journal.pone.0082753 (PMC3871541; doi:10.1371/journal.pone.0082753)
Supplement: Table S1 — Quality control results: List of intensity values generated by Expression console software, showing normalized array probes values for all plasma samples under RMA and DABG algorithms. (XLS) [file pone.0082753.s004.xls]

## Sheet: Hoja1
Probe Set ID	C44B_(miRNA-3_0).rma-dabg-Signal	C44B_(miRNA-3_0).rma-dabg-Detection p-value	C44PC_(miRNA-3_0).rma-dabg-Signal	C44PC_(miRNA-3_0).rma-dabg-Detection p-value	C44P_(miRNA-3_0).rma-dabg-Signal	C44P_(miRNA-3_0).rma-dabg-Detection p-value	D101B_(miRNA-3_0).rma-dabg-Signal	D101B_(miRNA-3_0).rma-dabg-Detection p-value	D101PC+_(miRNA-3_0).rma-dabg-Signal	D101PC+_(miRNA-3_0).rma-dabg-Detection p-value	D101PC_(miRNA-3_0).rma-dabg-Signal	D101PC_(miRNA-3_0).rma-dabg-Detection p-value	D101P_(miRNA-3_0).rma-dabg-Signal	D101P_(miRNA-3_0).rma-dabg-Detection p-value	D61B_(miRNA-3_0).rma-dabg-Signal	D61B_(miRNA-3_0).rma-dabg-Detection p-value	D61PC+_(miRNA-3_0).rma-dabg-Signal	D61PC+_(miRNA-3_0).rma-dabg-Detection p-value	D61PC_(miRNA-3_0).rma-dabg-Signal	D61PC_(miRNA-3_0).rma-dabg-Detection p-value	D61P_(miRNA-3_0).rma-dabg-Signal	D61P_(miRNA-3_0).rma-dabg-Detection p-value	VC6B_(miRNA-3_0).rma-dabg-Signal	VC6B_(miRNA-3_0).rma-dabg-Detection p-value	VC6PC_(miRNA-3_0).rma-dabg-Signal	VC6PC_(miRNA-3_0).rma-dabg-Detection p-value	VC6P_(miRNA-3_0).rma-dabg-Signal	VC6P_(miRNA-3_0).rma-dabg-Detection p-value	Sequence Type	Transcript ID(Array Design)	Alignments	Sequence Length	Sequence
14q0_st	1.40212	0.00206684	1.27005	0.204361	1.12589	0.65945	1.04401	0.118955	1.07578	0.608936	1.12001	0.906131	1.53959	0.323173	1.17827	0.195932	1.3748	0.723484	1.06526	0.792793	1.01406	0.538372	1.40212	0.015763	1.11841	0.600098	1.03694	0.783113	CDBox	14q0	chr14:101364257-101364333 (+)	77	TGGACCAATGATGAGACAGTGTTTATGAACAAAAGATCATGATTAATCCAGTTCTGCACAAAACACTGAGGTCCATT
14qI-1_st	1.00067	0.740424	1.16661	0.844625	0.867972	0.329569	1.29825	0.0834791	2.57916	0.000620639	1.53996	0.414088	1.29012	0.55863	0.874246	0.842339	1.49903	0.0553343	1.2777	0.235611	0.867972	0.831626	1.85515	0.0123594	2.43432	0.00473454	2.23384	0.0164922	CDBox	14qI-1	chr14:101391158-101391227 (+)	70	AAAGTGAGTGATGAATAGTTCTGTGGCATATGAATCATTAATTTTGATTAAACCCTAAACTCTGAAGTCC
14qI-1_x_st	1.17665	0.160055	1.14744	0.52574	1.43429	0.0733426	1.00758	0.15823	3.53028	0.000157227	1.26431	0.0404538	1.14744	0.314709	0.975274	0.221263	1.18046	0.384362	1.23132	0.0516773	1.20527	0.270508	1.53095	0.00393237	1.73231	0.0054557	2.44378	0.00150045	CDBox	14qI-1	chr14:101391158-101391227 (+)	70	AAAGTGAGTGATGAATAGTTCTGTGGCATATGAATCATTAATTTTGATTAAACCCTAAACTCTGAAGTCC
14qI-2_st	1.01673	0.48597	1.26877	0.315658	2.00414	0.130133	0.815087	0.967294	1.27377	0.314401	1.00174	0.805221	1.30544	0.201294	0.758461	0.476088	0.945851	0.868017	0.736088	0.735998	1.41371	0.433959	0.923716	0.623522	1.07298	0.210433	0.960952	0.687354	CDBox	14qI-2	chr14:101393679-101393749 (+)	71	ATAGCCAATCATTAGTATTCTGAGCTGTAGGAATCAAAGATTTTGATTAGATTCTGTAACTCAGAGGTTTA
14qI-3_x_st	1.38173	0.00443474	1.20203	0.127443	1.14396	0.207212	1.1622	0.0328943	0.921919	0.779281	1.14444	0.107793	0.510388	0.913626	1.2278	0.0187881	1.22292	0.304497	1.10681	0.118598	1.46034	0.0360705	1.31012	0.0129608	1.13238	0.114351	0.868936	0.340894	CDBox	14qI-3	chr14:101396256-101396326 (+)	71	TAGACCAATGATGAGTATTCTGGGGTGTCTGAATCAATGATTTTGATTAAACCCTGTAACTCTGAGGTCCA
14qI-4_st	1.20546	0.181195	0.950508	0.58018	1.10002	0.291911	1.17623	0.272834	1.2288	0.407536	0.733965	0.409932	1.09092	0.336518	1.26588	0.118924	1.12208	0.190587	1.0279	0.805114	0.826006	0.64755	1.0913	0.157079	1.1197	0.46936	1.35601	0.291337	CDBox	14qI-4	chr14:101402828-101402901 (+)	74	TGGACCAATGATGAGTACCATGGGGTATCTGAAACAGGATTTTTGATTAAACCCATATGCAATTCTGAGGTCCA
14qI-4_x_st	0.851576	0.298833	0.805413	0.867129	1.27741	0.446048	0.783429	0.955099	0.700774	0.510744	0.906944	0.453346	0.801545	0.547234	0.879986	0.658089	0.995857	0.340784	0.747537	0.649524	1.57701	0.129293	1.12468	0.269366	0.95478	0.947203	1.10413	0.216141	CDBox	14qI-4	chr14:101402828-101402901 (+)	74	TGGACCAATGATGAGTACCATGGGGTATCTGAAACAGGATTTTTGATTAAACCCATATGCAATTCTGAGGTCCA
14qI-5_st	1.00736	0.109603	1.39027	0.230647	1.01773	0.33053	0.648914	0.568927	0.698529	0.919129	0.775589	0.523862	0.865494	0.513653	1.0097	0.236115	0.980232	0.330227	1.01803	0.134056	0.62805	0.658633	1.00736	0.100953	0.81375	0.268316	1.20527	0.17242	CDBox	14qI-5	chr14:101404524-101404600 (+)	77	TGGATCAATGATGAGTATTGGTGGAGGTGTCTGAATCAACACTTTTGATTAAGCCCTCTGTGTAACTCTGAGATCTG
14qI-6_st	0.736293	0.671425	0.648887	0.843553	0.865732	0.531431	1.01666	0.378685	1.48754	0.0690325	1.30862	0.33825	1.04952	0.483647	0.619962	0.909556	1.22477	0.542126	1.14203	0.162321	1.27384	0.268472	0.923716	0.529485	0.950891	0.316428	1.03116	0.33612	CDBox	14qI-6	chr14:101405893-101405966 (+)	74	TGGACCAGTGATGAATATCATGGGGTTTCTGAAACAACATTTTTGATTAAACCCATCTGCAACTCTGAGGTCCA
14qI-6_x_st	0.768929	0.805285	1.21436	0.507116	1.20846	0.552155	1.10471	0.520135	1.70222	0.185444	1.4495	0.458519	0.793444	0.8587	1.05114	0.318563	1.17663	0.596868	1.1623	0.0828314	0.811556	0.806904	1.18394	0.267142	1.0352	0.383738	1.45867	0.525352	CDBox	14qI-6	chr14:101405893-101405966 (+)	74	TGGACCAGTGATGAATATCATGGGGTTTCTGAAACAACATTTTTGATTAAACCCATCTGCAACTCTGAGGTCCA
14qI-7_st	1.09615	0.123322	1.81816	0.0137415	1.07507	0.472809	1.12142	0.134514	0.877107	0.217007	1.37073	0.0912636	1.1153	0.256104	1.26288	0.0730814	0.954487	0.268714	2.09981	0.000893809	1.46126	0.0359339	1.38838	0.150913	1.99545	0.00452028	1.63138	0.0898956	CDBox	14qI-7	chr14:101407463-101407538 (+)	76	TGGATCAATGATGAGTATGCGTGGGGCATCTGAATCAAATATTCTGATTATACCCTGTCTGTATCTCTGAGGTCCA
14qI-8_st	1.49365	0.00174243	1.54021	0.118179	1.05436	0.736815	1.24554	0.0329973	1.11471	0.131189	0.875535	0.492807	1.36427	0.126296	1.08828	0.201412	0.783263	0.439178	1.51397	0.149525	1.00084	0.593093	1.05104	0.592158	0.857436	0.485738	1.00084	0.458765	CDBox	14qI-8	chr14:101409788-101409860 (+)	73	TGGACCAATGATGAGATTGGAGGGTGTCTGAATCAAAAATTTTGATTAAAGCCATCTGTAACTCTGAGGTCCA
14qI-8_x_st	2.49015	6.07031e-05	1.20306	0.638694	1.3272	0.587904	2.0188	0.000599556	2.86806	0.00141854	1.37012	0.373985	1.41673	0.380228	1.68755	0.0100922	1.69903	0.0232493	0.865727	0.963879	0.909898	0.707744	1.62929	0.00593881	1.25968	0.584751	1.62611	0.0399489	CDBox	14qI-8	chr14:101409788-101409860 (+)	73	TGGACCAATGATGAGATTGGAGGGTGTCTGAATCAAAAATTTTGATTAAAGCCATCTGTAACTCTGAGGTCCA
14qI-9_x_st	1.26384	0.291436	1.06014	0.590908	0.790962	0.31112	1.0477	0.419809	1.60848	0.326172	1.03802	0.873549	0.636727	0.621903	1.5138	0.172232	1.42613	0.344625	0.865727	0.757458	1.29398	0.303712	1.08193	0.544736	0.818823	0.972328	1.04967	0.601066	CDBox	14qI-9	chr14:101411986-101412056 (+)	71	TGGATCAATGATGAGTACCCTGGGGTGTCTGAATCTTGGATTTTGATTAAACCCTATAACTCTGAGGTCCA
14qII-10_st	1.04504	0.62701	1.30571	0.275159	0.943819	0.869324	0.93569	0.589865	1.0274	0.817105	1.03622	0.752331	1.33739	0.17678	0.783079	0.928457	1.11766	0.453851	0.763913	0.815001	0.784762	0.939271	1.07748	0.728941	0.891304	0.395183	1.03622	0.436859	CDBox	14qII-10	chr14:101433389-101433459 (+)	71	AAGATCAATGATGACTACTGTTAGTGTATGAGTTACACATGATGAATACATGTCTGAAACTCTGAGGTCCA
14qII-10_x_st	1.03573	0.40608	0.958754	0.748293	1.11027	0.681679	1.39908	0.0582958	1.12732	0.620901	0.920079	0.941801	1.13232	0.577815	1.36565	0.0313978	1.00879	0.543807	1.15899	0.221193	1.42297	0.21201	1.22292	0.122887	1.82254	0.152879	1.16698	0.404058	CDBox	14qII-10	chr14:101433389-101433459 (+)	71	AAGATCAATGATGACTACTGTTAGTGTATGAGTTACACATGATGAATACATGTCTGAAACTCTGAGGTCCA
14qII-11_st	2.0811	0.0131486	0.960952	0.334511	0.913541	0.829272	1.02792	0.8574	0.993463	0.930644	0.942172	0.678648	0.957057	0.955426	1.3716	0.174221	0.938339	0.902924	1.08674	0.45867	0.960952	0.902138	0.938339	0.798687	1.92819	0.0877704	1.05507	0.862063	CDBox	14qII-11	chr14:101434448-101434521 (+)	74	TGGACCAGTGATGGTGACTGGTGGTGTGTGAGTCATGCACAGTGAATATCATGTGTCTGGAACTCTGAGGTCCA
14qII-11_x_st	1.66545	0.228795	2.03953	0.0362234	0.835848	0.705961	1.12487	0.757865	1.01681	0.536148	1.43992	0.248577	1.38262	0.458689	0.939715	0.869015	1.024	0.39536	1.14342	0.654506	0.792803	0.985135	1.02076	0.693095	1.11723	0.754598	1.371	0.269951	CDBox	14qII-11	chr14:101434448-101434521 (+)	74	TGGACCAGTGATGGTGACTGGTGGTGTGTGAGTCATGCACAGTGAATATCATGTGTCTGGAACTCTGAGGTCCA
14qII-12_st	1.11478	0.47677	1.36354	0.366574	1.14018	0.523641	2.44309	6.32004e-05	1.17254	0.830672	0.811863	0.906479	1.26775	0.232889	1.04466	0.508008	0.992482	0.602902	1.24269	0.40832	1.19271	0.0895021	1.12991	0.37483	1.703	0.143946	1.03522	0.603518	CDBox	14qII-12	chr14:101435285-101435358 (+)	74	TGGACCAATGATGACAAATACCGGCGTATGAGTCTTGGATGATGAATAATACGTGTCTGGAACTCTGAGGTCCA
14qII-12_x_st	1.50776	0.00861795	0.960952	0.845105	0.730109	0.730337	3.17974	3.60332e-06	0.960952	0.661072	0.834804	0.586066	1.23694	0.363635	1.53496	0.0035269	0.714091	0.72144	0.714176	0.875692	1.04641	0.282685	1.62873	0.0140577	1.19578	0.585407	0.789575	0.699143	CDBox	14qII-12	chr14:101435285-101435358 (+)	74	TGGACCAATGATGACAAATACCGGCGTATGAGTCTTGGATGATGAATAATACGTGTCTGGAACTCTGAGGTCCA
14qII-13_st	1.14557	0.179302	1.15713	0.163681	1.15135	0.479817	1.13938	0.292697	1.20527	0.492548	1.20527	0.15781	1.00758	0.715034	1.02919	0.269116	1.64511	0.0918607	1.18302	0.365685	1.27351	0.228255	1.31947	0.0826828	1.09245	0.534	0.969973	0.867399	CDBox	14qII-13	chr14:101436216-101436288 (+)	73	TGGACCAGTGATGACCACTGGTGGCATATGAGTCATACACATGAACACCATGTTTCTAGAACTCTGAGGTCCA
14qII-13_x_st	1.10947	0.626944	1.03726	0.583705	1.04236	0.753941	0.837032	0.531029	1.69903	0.0076869	0.834804	0.67821	1.41423	0.444431	1.11785	0.535909	0.59975	0.985096	0.866824	0.66725	1.06928	0.149817	1.08881	0.192807	1.36672	0.0942614	1.1188	0.260399	CDBox	14qII-13	chr14:101436216-101436288 (+)	73	TGGACCAGTGATGACCACTGGTGGCATATGAGTCATACACATGAACACCATGTTTCTAGAACTCTGAGGTCCA
14qII-14_st	1.18173	0.347095	0.909658	0.746292	0.677877	0.924866	0.781595	0.832264	1.35937	0.232906	0.94387	0.730867	1.17153	0.690511	1.32237	0.672241	1.05747	0.795407	1.44706	0.476834	0.687177	0.887601	1.23958	0.277763	0.758576	0.980895	1.13238	0.527023	CDBox	14qII-14	chr14:101438440-101438513 (+)	74	TGGACCAATGATGACAACTGCCGGCGTATGAGTGTTGGGTGATGAATAATACGTGTCTAGAACTCTGAGGTCCA
14qII-14_x_st	1.37877	0.013513	0.997313	0.820319	0.956719	0.760359	1.22303	0.194628	1.09762	0.355144	0.749905	0.886847	0.962416	0.671431	1.63761	0.0984762	0.910494	0.515358	1.05663	0.24275	0.680957	0.373039	1.52108	0.0617061	1.27512	0.30076	1.17641	0.466721	CDBox	14qII-14	chr14:101438440-101438513 (+)	74	TGGACCAATGATGACAACTGCCGGCGTATGAGTGTTGGGTGATGAATAATACGTGTCTAGAACTCTGAGGTCCA
14qII-15_x_st	1.17712	0.188908	0.759189	0.96299	1.21152	0.27056	0.738554	0.399279	0.75347	0.974316	1.45576	0.147118	1.27743	0.603456	0.825345	0.727544	0.724733	0.577596	0.758874	0.960952	0.914922	0.952672	0.730109	0.771119	1.11032	0.0887337	1.8676	0.255815	CDBox	14qII-15	chr14:101439007-101439077 (+)	71	TGGATCGATGATGACCACTGGTGGCGTATGAGTCATACATGATGAATATGTGTCTGGAACTCTGAGGTCCT
14qII-16_st	0.861937	0.39245	0.960952	0.841721	0.822021	0.803556	0.671372	0.86682	0.714256	0.842236	0.722994	0.787211	1.11113	0.265619	0.541317	0.992051	1.54114	0.119823	0.902081	0.846424	0.799965	0.397602	1.0167	0.353236	0.965035	0.515534	0.821753	0.953607	CDBox	14qII-16	chr14:101439932-101440000 (+)	69	TGGACCAATTATGACTACTGGTGTGAGTCACGCATAATGAACACCACGTGTCTGGAACTCTGAGGTCCA
14qII-17_st	1.61024	0.00993324	1.19467	0.646333	0.83259	0.920799	1.02137	0.75243	1.40527	0.3768	1.12149	0.508346	0.92165	0.563603	1.22128	0.281674	1.0173	0.804458	1.32386	0.262433	1.27736	0.63823	1.33977	0.179467	1.4692	0.127683	1.01679	0.476531	CDBox	14qII-17	chr14:101441143-101441216 (+)	74	TGGACCAATGATGACAAATGGTGGCATTGGAGTTATGGACGATGAATGATATGTGTCTGAAACTCTGAGGTCCA
14qII-18_st	1.0364	0.451288	0.833161	0.695085	1.8676	0.0937424	1.04034	0.6786	0.900327	0.697443	1.00843	0.865391	1.41133	0.170962	0.902421	0.64479	1.16439	0.362491	0.865727	0.415475	1.14464	0.242806	1.0213	0.340879	1.04969	0.751787	0.781417	0.90709	CDBox	14qII-18	chr14:101442162-101442232 (+)	71	TAGATCAGTGATGACTACTGTTGGTGTATGAGTCATATACGATGAATACATGTCTGAAATTCTGAGGTCCA
14qII-18_x_st	1.09218	0.360693	1.4545	0.0502996	1.07052	0.46014	0.802071	0.913643	1.14329	0.625197	0.893759	0.468416	0.467362	0.87027	0.862765	0.802563	0.881304	0.713187	0.858969	0.731504	1.37226	0.456809	1.31186	0.117998	1.08892	0.510872	0.785489	0.726538	CDBox	14qII-18	chr14:101442162-101442232 (+)	71	TAGATCAGTGATGACTACTGTTGGTGTATGAGTCATATACGATGAATACATGTCTGAAATTCTGAGGTCCA
14qII-19_st	1.1473	0.0646032	1.13586	0.292646	0.8406	0.523615	0.775073	0.664476	0.882911	0.546722	1.14886	0.0647318	1.11807	0.551168	0.973777	0.276968	1.12895	0.391751	1.13839	0.106732	1.31576	0.435867	1.07856	0.13387	0.891304	0.729009	1.31743	0.213466	CDBox	14qII-19	chr14:101442814-101442887 (+)	74	TGGATCAATGATAAAACTTGCTGGCATATGAATCTTGGATAATGGATGATACGTGTGTGGAACTCTGAGGTCCA
14qII-1_st	7.04399	3.66981e-15	1.2827	0.465197	1.70612	0.0453369	5.65619	1.06714e-12	1.20527	0.309049	1.17566	0.536721	1.15744	0.685803	5.1536	8.11057e-09	1.33018	0.267201	1.29144	0.461403	1.26611	0.269729	5.83435	4.97468e-12	1.39215	0.262269	1.38176	0.166769	CDBox	14qII-1	chr14:101416170-101416240 (+)	71	TGGACCTATGATGATGACTGGTGGCGTATGAGTCATTGACGGTGAATACAGGTCTGGAAGTCTGAGGTCCA
14qII-1_x_st	6.90729	1.57891e-14	1.32229	0.292929	1.40598	0.345735	6.02978	6.9078e-13	0.821989	0.878047	0.998377	0.679121	0.822267	0.392023	4.6464	1.07261e-08	1.45586	0.573832	1.22774	0.146757	1.00866	0.0478655	5.43732	1.37961e-11	1.10112	0.481327	1.10956	0.475485	CDBox	14qII-1	chr14:101416170-101416240 (+)	71	TGGACCTATGATGATGACTGGTGGCGTATGAGTCATTGACGGTGAATACAGGTCTGGAAGTCTGAGGTCCA
14qII-20_st	0.764508	0.790023	0.965887	0.814301	1.04606	0.228884	1.20751	0.192514	1.33754	0.211533	1.04606	0.81171	1.48877	0.22744	1.11288	0.341243	1.43848	0.460292	1.05198	0.477212	1.14069	0.416078	0.93474	0.233375	1.80672	0.00878977	0.809678	0.982259	CDBox	14qII-20	chr14:101447341-101447411 (+)	71	TGGATCGATGATGACTACTGGTGGCGTATGAGTCATCTACAGTGAATACGTCTCTGGAACTCTGAGGTCTG
14qII-20_x_st	1.35895	0.0534694	1.00012	0.32316	1.19456	0.446102	1.26941	0.000264675	0.971659	0.745501	1.24808	0.114746	1.31807	0.244095	0.830726	0.109224	1.46343	0.381029	0.578084	0.879643	1.39508	0.19876	1.04488	0.111628	1.13819	0.342036	1.60673	0.16283	CDBox	14qII-20	chr14:101447341-101447411 (+)	71	TGGATCGATGATGACTACTGGTGGCGTATGAGTCATCTACAGTGAATACGTCTCTGGAACTCTGAGGTCTG
14qII-21_x_st	1.05429	0.0408744	0.589301	0.645361	1.30215	0.0786972	1.02918	0.030203	1.19207	0.163898	0.692881	0.969866	0.822292	0.642085	0.582737	0.865618	0.384498	0.35206	0.72759	0.476387	1.08743	0.112416	1.7782	0.0110809	0.908788	0.21021	0.972608	0.456553	CDBox	14qII-21	chr14:101448312-101448382 (+)	71	TGGATCAATGATGACCACTGGTGGCGTATGAGTCATATGTGATGAATACGTGTCTGGAACTCTGAGGTCCA
14qII-22_x_st	1.13382	0.0559729	0.774584	0.984677	1.02869	0.700505	1.50385	0.0357069	1.32448	0.794009	1.00031	0.356726	0.877186	0.912779	1.05693	0.277598	0.930007	0.612002	1.0279	0.824662	0.92168	0.767099	1.18554	0.239025	0.884035	0.438612	1.04229	0.65238	CDBox	14qII-22	chr14:101449263-101449333 (+)	71	TGGATCGATGATGACTACCGGTGGCGTATGAGTCATATGTGATGAATACGTGTTTGGAACTCTGAGGTCCA
14qII-23_x_st	1.21618	0.0306391	0.837983	0.899465	1.4483	0.190762	1.61169	0.006838	1.65024	0.214349	0.967857	0.399012	0.880382	0.895421	1.36676	0.149737	0.930413	0.635181	0.985568	0.524395	1.64498	0.0694836	0.776592	0.135213	1.65918	0.0694358	1.37978	0.126049	CDBox	14qII-23	chr14:101450213-101450283 (+)	71	TGGATCGATGATGACTACTGGTGGCGTATGAGTCATAGACAATGAATACGTGTCTGGAACTCTGAGGTCCA
14qII-24_st	1.43699	0.0397604	0.960952	0.14228	0.988051	0.0781445	1.2471	0.0572848	1.44709	0.000175837	0.934698	0.752605	1.04779	0.639111	0.876427	0.427573	1.12779	0.134537	1.12779	0.099432	0.970963	0.543812	1.18182	0.13656	1.13844	0.0640204	1.90943	0.00885569	CDBox	14qII-24	chr14:101451114-101451184 (+)	71	TGGATCGATGGTGACTGTTGATGGCATATGACTCACATATGATGAGTACGTATCTGGAACTCTGAGGTCTG
14qII-25_x_st	0.996694	0.436853	0.781853	0.847909	0.801856	0.688747	0.954531	0.65204	0.955116	0.594591	0.967464	0.587225	1.54466	0.259181	0.955116	0.435099	1.0279	0.436256	0.987784	0.711126	1.20466	0.469512	0.923716	0.588181	1.11032	0.746778	1.2111	0.504323	CDBox	14qII-25	chr14:101452394-101452464 (+)	71	TGGATCGATGATGACTACTGGTGGCGTATGAGTCTTTTGCGATGAATACGTGTCTAGAACTCTGAGGTCCG
14qII-26_st	1.33912	0.189497	1.39106	0.0604579	1.12088	0.201206	0.697221	0.912056	1.69903	0.00644715	1.78206	0.029353	0.712681	0.532128	0.728771	0.964424	1.2559	0.445834	1.33529	0.117397	0.879472	0.614824	0.877788	0.88167	1.70209	0.00335895	0.742017	0.700195	CDBox	14qII-26	chr14:101453383-101453453 (+)	71	TGGATCGATGATGAGCACTGGTGGAGTATGAGTCACATACGATGAATACGTGTCTGGAACTCTGAGGTCCA
14qII-26_x_st	0.767887	0.554842	1.44948	0.140164	1.34791	0.33665	1.0199	0.686456	0.960952	0.595476	1.25994	0.174235	1.02606	0.842282	1.04344	0.592036	1.46713	0.0635559	1.05157	0.102751	1.20516	0.223859	1.15977	0.444582	1.61025	0.012778	1.27589	0.198631	CDBox	14qII-26	chr14:101453383-101453453 (+)	71	TGGATCGATGATGAGCACTGGTGGAGTATGAGTCACATACGATGAATACGTGTCTGGAACTCTGAGGTCCA
14qII-27_st	0.686839	0.968228	1.37544	0.0888623	0.890193	0.82203	0.874353	0.94991	1.07923	0.753135	1.02145	0.59272	0.811723	0.888416	0.807385	0.767556	1.2211	0.330401	0.880662	0.724285	0.990821	0.753984	0.939844	0.41052	1.36672	0.231274	1.73857	0.124547	CDBox	14qII-27	chr14:101454498-101454566 (+)	69	TGGTTCAGTGTTGACTACTGGTGTCGTGTGAGTCATACAATGAATACATGTCTGGAACTCTGAGGCCCA
14qII-27_x_st	1.03077	0.801558	0.954922	0.519096	0.983389	0.502931	0.895066	0.624888	0.972698	0.87109	0.959704	0.711772	0.86291	0.0959942	0.737856	0.997002	0.991777	0.684764	0.859697	0.95342	1.03982	0.640549	0.923716	0.762294	0.601681	0.874783	1.17318	0.336147	CDBox	14qII-27	chr14:101454498-101454566 (+)	69	TGGTTCAGTGTTGACTACTGGTGTCGTGTGAGTCATACAATGAATACATGTCTGGAACTCTGAGGCCCA
14qII-28_x_st	1.53055	0.0985805	1.35868	0.298161	1.15049	0.745009	1.76447	0.019271	1.35868	0.150906	1.4053	0.281506	1.10064	0.866031	1.21766	0.329022	1.01461	0.841991	1.74428	0.0182064	0.876939	0.72199	1.48164	0.0653592	0.319121	0.985591	0.979354	0.497415	CDBox	14qII-28	chr14:101455467-101455537 (+)	71	TGGATCGATGATGACTGCTGGTGGCGTATGAGTCATATGCGATGAATACGTGTCTAGAACTCTGAGGTCCA
14qII-29_st	0.860576	0.440549	1.26651	0.261337	1.04139	0.507027	0.804004	0.763855	2.18467	0.0599974	1.52164	0.216385	0.832582	0.759549	0.902675	0.914969	0.945143	0.701564	1.11971	0.523739	0.963376	0.957829	0.979408	0.697837	1.36672	0.151712	1.61049	0.171424	CDBox	14qII-29	chr14:101456428-101456496 (+)	69	TGGATCGATGATGACTACTGGTAGCATGAGTCATATACAGTGAATACATGTCTGGAACTCTGAGGTCTG
14qII-29_x_st	0.969245	0.749799	1.19146	0.270554	1.21529	0.0945756	0.652558	0.778417	3.45488	0.00337423	0.909318	0.582046	0.967144	0.747726	0.718769	0.989212	1.07342	0.21129	1.07342	0.3326	1.19146	0.198238	0.839745	0.607907	1.07816	0.373772	1.18942	0.51602	CDBox	14qII-29	chr14:101456428-101456496 (+)	69	TGGATCGATGATGACTACTGGTAGCATGAGTCATATACAGTGAATACATGTCTGGAACTCTGAGGTCTG
14qII-2_st	0.843376	0.622584	1.35825	0.28103	1.63598	0.232801	1.09786	0.359959	0.975198	0.923638	0.84905	0.470609	0.786168	0.744914	0.703003	0.983341	1.02944	0.337171	1.38992	0.286689	1.11393	0.207297	0.813062	0.857777	0.888912	0.825568	0.983862	0.611042	CDBox	14qII-2	chr14:101418193-101418269 (+)	77	GGGACCAATGATAATGACTGTTGGGGTATGAGTCAGTGAGGTTGAATAACAGTTTGTATCTGGAAATCTGAGGTCCA
14qII-30_st	0.704926	0.744826	1.36183	0.10518	0.908695	0.0687363	0.900227	0.695443	1.10869	0.498391	0.797257	0.316478	0.73758	0.522791	0.959641	0.705785	1.74268	0.0544945	0.820832	0.472036	1.02329	0.468441	1.17864	0.394027	1.32245	0.0308774	1.46126	0.002111	CDBox	14qII-30	chr14:101458256-101458326 (+)	71	TGGATCAATCATGACTACTGGTATTGGATGGGTCTTCGTCAGTGAATGCCTATCTGGAACTCTGAGGTCCA
14qII-31_st	1.06601	0.293288	1.30435	0.353967	1.18461	0.241999	1.09029	0.0350629	0.884345	0.603952	1.21815	0.43913	0.892596	0.874008	1.77676	0.0413299	0.764049	0.828752	1.04078	0.7075	0.804039	0.891414	1.08193	0.0740631	0.993796	0.785643	0.92862	0.795472	CDBox	14qII-31	chr14:101459573-101459646 (+)	74	TGAGCAAGCGATGACAGCCGGTGGTGTGTGAGTCATGGAGGATGAATACTAAGTGCCTGGAACTCTGAGGTTCA
14qII-3_st	1.07134	0.113674	1.31364	0.317391	0.732392	0.272421	1.50776	0.0370788	0.92948	0.786353	1.36534	0.0917104	0.941926	0.655338	0.955011	0.885161	0.673471	0.907471	0.930767	0.422478	1.08989	0.472732	0.620815	0.829692	0.957486	0.514808	1.08989	0.231656	CDBox	14qII-3	chr14:101419686-101419759 (+)	74	TGGACCAATGATGACCACTGGTGGCGTTTGAGTCATGGACGATGAATACTACGTGTCTGAAACTCTGAGGTCCA
14qII-3_x_st	1.29853	0.105386	0.705809	0.900197	0.94993	0.870949	1.50985	0.0119557	0.431766	0.989926	0.542014	0.746321	1.00758	0.886117	1.20736	0.226517	1.04022	0.243606	0.768945	0.818491	1.07746	0.627719	0.726849	0.186752	0.878237	0.473468	0.947241	0.418232	CDBox	14qII-3	chr14:101419686-101419759 (+)	74	TGGACCAATGATGACCACTGGTGGCGTTTGAGTCATGGACGATGAATACTACGTGTCTGAAACTCTGAGGTCCA
14qII-4_st	1.32377	0.0937847	0.744936	0.690596	1.16835	0.218018	1.14515	0.457744	1.66211	0.0583488	0.619937	0.924203	0.970658	0.781696	1.03637	0.678992	1.33875	0.171679	0.972895	0.627201	0.845941	0.430803	0.693192	0.873929	1.05532	0.0794427	1.98343	0.160534	CDBox	14qII-4	chr14:101420711-101420784 (+)	74	TGAGCCAGTGATGAAAACTGGTGGCATAGAAGTCAAGGATGCTGAATAATGTGTGTCTAGAACTCTGAGGTTCA
14qII-4_x_st	1.00742	0.266489	1.18771	0.46115	0.956864	0.395065	1.08645	0.117612	2.22697	0.00205161	0.912528	0.039259	1.09268	0.299588	1.18771	0.139699	1.34486	0.122138	1.10286	0.273379	1.15125	0.420003	0.784908	0.0777298	1.34846	0.060087	1.32084	0.0531622	CDBox	14qII-4	chr14:101420711-101420784 (+)	74	TGAGCCAGTGATGAAAACTGGTGGCATAGAAGTCAAGGATGCTGAATAATGTGTGTCTAGAACTCTGAGGTTCA
14qII-5_x_st	1.21275	0.386169	0.586214	0.942013	0.672388	0.954792	1.03378	0.637149	1.24998	0.547307	0.725541	0.373822	1.07088	0.938226	0.891386	0.877873	1.09324	0.765987	0.954906	0.856282	0.688126	0.957715	1.09023	0.396239	0.730886	0.886986	0.960952	0.791325	CDBox	14qII-5	chr14:101421707-101421775 (+)	69	TGGATTGATGATGACCACTGGTGGCCTATGAGTCATACAATGAATACGTGTCTAGAACTCTGAGGTCCA
14qII-6_st	0.605496	0.927326	0.941144	0.891575	0.854717	0.703562	0.844484	0.955503	0.783409	0.822808	0.894068	0.782103	1.58321	0.14033	0.807385	0.913807	1.00809	0.874612	1.0279	0.331098	0.977326	0.631978	0.830515	0.902851	1.60892	0.0802754	1.28468	0.582943	CDBox	14qII-6	chr14:101423503-101423573 (+)	71	TGGATCAATGATGTCCACTGGTGGCGTATAAATCATATTTGGTGAATATATGTCTGGAACTCTGAGGTCCA
14qII-6_x_st	0.780453	0.895828	1.14008	0.619141	1.2614	0.407092	1.02939	0.623872	1.01565	0.551429	0.994067	0.616444	1.22343	0.695629	0.607521	0.984384	1.04971	0.504403	1.03805	0.438831	1.20527	0.751769	0.93822	0.541087	0.946006	0.485329	1.25997	0.40227	CDBox	14qII-6	chr14:101423503-101423573 (+)	71	TGGATCAATGATGTCCACTGGTGGCGTATAAATCATATTTGGTGAATATATGTCTGGAACTCTGAGGTCCA
14qII-7_st	0.831211	0.0127566	1.39656	0.00720205	1.20527	0.0478177	1.14644	0.00208047	1.54029	0.000425607	1.34259	0.000906591	1.40435	0.00522455	0.734112	0.133339	1.36949	0.00472193	1.57853	0.000764986	1.64702	0.00036919	1.06513	0.00108668	1.36672	0.00137526	1.64088	0.00145359	CDBox	14qII-7	chr14:101429391-101429466 (+)	76	TGAACTAGTGGTGATGGCTTGTGGCATATTTAGTCACAGATGATGAATAAATACATGCCTGAGACTCTGAGGTTAG
14qII-8_st	1.19572	0.0389114	1.15779	0.217429	0.95065	0.191995	0.95065	0.149098	0.757747	0.590598	0.99372	0.118517	1.23328	0.0847491	1.04995	0.174858	1.09147	0.292799	1.02464	0.0370485	1.20527	0.0496806	1.08193	0.228073	1.34273	0.0226778	1.42841	0.0231391	CDBox	14qII-8	chr14:101431118-101431188 (+)	71	TGATGATATGATGGCCACTGGTGGCTTATGAGTCTTATACAGTGAATACATGTTTGAAACTCTGAGGTCTG
14qII-8_x_st	0.932163	0.616608	0.912483	0.623879	0.890352	0.758294	1.04303	0.558003	1.40527	0.0838375	0.917918	0.481377	1.69575	0.13029	1.29146	0.39149	1.10249	0.503208	1.19792	0.347166	1.20527	0.377073	1.32445	0.301192	1.13383	0.818332	1.29315	0.140045	CDBox	14qII-8	chr14:101431118-101431188 (+)	71	TGATGATATGATGGCCACTGGTGGCTTATGAGTCTTATACAGTGAATACATGTTTGAAACTCTGAGGTCTG
14qII-9_x_st	1.47076	0.012361	0.675789	0.467471	1.17446	0.24389	1.40372	0.0472494	1.4053	0.23412	1.15798	0.105801	1.68129	0.127295	1.50412	0.0375289	0.960714	0.634893	1.31008	0.151818	1.32655	0.39238	0.969333	0.150524	1.08768	0.143756	1.18051	0.479292	CDBox	14qII-9	chr14:101432366-101432436 (+)	71	TGGATCGATGATGACTGCTGGTGGCGTATGAGTCTTACATGATGAATACGTGTCTGGAACTCTGAGGTCCA
ACA10_s_st	2.48213	0.00297205	0.960952	0.872691	1.01458	0.341683	3.76316	0.000724824	2.15545	0.000889413	1.28695	0.0358831	0.86996	0.336453	2.33061	0.0866874	1.43695	0.29454	0.974755	0.266703	0.855519	0.883182	3.20577	0.000162804	0.474839	0.755306	1.20599	0.139396	HAcaBox	ACA10	chr16:2012335-2012467 (-)	133	GGTCTCTCAGCTCCGCTTAACCACACGGGTCCAGTGTGTGCTTGGCGTGTTTTCAGGGAGGCAGAGAAAGGCTCTCCTAATGCACGACAGACCCGCCCAGAATGGCCTCTCTGTTCCTAGGAGTGCGACAATT
ACA11_st	3.28105	9.7286e-05	0.859812	0.734949	1.14685	0.685694	1.91713	0.00515384	0.791418	0.93932	1.20527	0.623316	1.55775	0.397178	2.31457	0.00830394	1.40745	0.465011	1.42028	0.291136	0.828665	0.969954	3.07432	0.000342072	1.00408	0.285466	1.03574	0.220375	HAcaBox	ACA11	chr4:1976363-1976487 (+)	125	GCGCTCACTAAGGCTCGGTCCTCTCCACGTGGTCCTGACCTGTCCTCTGTGAGCAAGAGAAACAGGACTGGTTTGGGGGTGTCCTGTCTCAGTGGACACAGGACACCACGGTTTTCAGTACAACA
ACA12_st	1.64708	0.0206646	0.781853	0.777775	0.730434	0.984973	0.983804	0.334955	1.47052	0.145319	1.73329	0.0530357	1.22782	0.231606	1.58697	0.0597452	1.2321	0.655386	1.30219	0.127303	0.987868	0.784523	0.826851	0.843942	0.869429	0.62099	1.60058	0.128258	HAcaBox	ACA12	chrX:24762558-24762687 (+)	130	TGGACATTTATTTTTATTCAGTTTCTTCTCAAGGTGAAGATAACTCTTTGTAAATGTCCTACAGAAATATAGTAGCTTTCTGTTCTTCCTTTGCAAGTAAAAAGGGTGGGTCGTTCCACTACTGACATTT
ACA12_x_st	1.22292	0.0349807	1.20768	0.169116	1.51184	0.0177489	1.26391	0.0420801	1.17016	0.302665	1.25751	0.129423	1.65637	0.0235506	1.00887	0.340402	1.18545	0.165224	1.09482	0.00272456	1.29483	0.032666	1.33874	0.156791	1.03667	0.0660267	1.33874	0.0641169	HAcaBox	ACA12	chrX:24762558-24762687 (+)	130	TGGACATTTATTTTTATTCAGTTTCTTCTCAAGGTGAAGATAACTCTTTGTAAATGTCCTACAGAAATATAGTAGCTTTCTGTTCTTCCTTTGCAAGTAAAAAGGGTGGGTCGTTCCACTACTGACATTT
ACA13_st	2.2626	9.50596e-08	0.936421	0.368041	1.8676	0.00550584	2.34249	4.32535e-08	1.9194	0.00180699	1.05155	0.00507579	1.05155	0.283279	1.34576	1.08166e-05	1.71218	0.0166974	0.865727	0.338498	1.5302	0.0545754	2.14286	1.10491e-06	1.95366	0.00427589	1.47441	0.00293062	HAcaBox	ACA13	chr5:111497182-111497314 (+)	133	AGCCTTTGTGTTGCCCATTCACTTTGGAAACTAGTGAATGTGGTGTCAAAAAAGGCGTAAATTAAACGCTTTGCAGCCTTTTCCTGCCCTTAAATTTGATACCTTTGGTGTAGGAGCTGCATAAGTAACAGTT
ACA14a_st	1.06356	0.468346	0.723416	0.908219	1.14577	0.71689	1.10532	0.5696	1.69853	0.00915345	0.87333	0.590662	1.43487	0.0711413	1.32146	0.167439	1.24896	0.641726	0.64139	0.962056	1.15888	0.582233	1.27986	0.264625	1.15214	0.267584	1.59537	0.218802	HAcaBox	ACA14a	chr7:75573101-75573234 (+)	134	TGCATTCTTAAACCCTCTTGGTGGCTTCCCTGTAAATGCTTCCAAGATATGAGCGAATGCTATAGAAATTGCAGGAAAGTCCAAAGGGCTGCGCGTCTCCTGTGGCTCAGTCTTATTTCATACCTGCAACATCT
ACA14a_x_st	1.66122	0.0274682	0.942573	0.604814	1.05875	0.205113	0.550024	0.538761	0.942573	0.900626	1.16344	0.287957	1.51939	0.153851	1.20527	0.128074	1.32425	0.196589	1.00952	0.146667	1.3066	0.0977904	1.41208	0.0129809	1.21165	0.121941	1.0408	0.730299	HAcaBox	ACA14a	chr7:75573101-75573234 (+)	134	TGCATTCTTAAACCCTCTTGGTGGCTTCCCTGTAAATGCTTCCAAGATATGAGCGAATGCTATAGAAATTGCAGGAAAGTCCAAAGGGCTGCGCGTCTCCTGTGGCTCAGTCTTATTTCATACCTGCAACATCT
ACA14b_st	1.03685	0.240517	1.10449	0.323622	1.46126	0.08612	0.848501	0.615929	1.37238	0.591126	0.848501	0.407168	1.07552	0.558596	0.848501	0.839804	0.608524	0.915324	1.01767	0.498541	1.13824	0.317866	0.923716	0.314747	0.876639	0.639248	1.00568	0.592421	HAcaBox	ACA14b	chr1:235291118-235291252 (-)	135	CTGCATTCTTAAACCCTCTTGGTAGCTTCGTTCTAAGTGCTTCCAAGATATGAGTGAATGCTATAGAAATTGCAGGGGAGTCCAAAGGGCTGCGCTTCTCCCGTGGCTCAGTCTTATTTCATACCTGCGACATCT
ACA14b_x_st	0.976038	0.365878	0.991564	0.491702	1.28783	0.247287	1.29311	0.0401604	0.895724	0.491725	0.751628	0.881442	1.23694	0.117066	1.03219	0.331498	0.954329	0.54138	0.460804	0.99879	1.17266	0.639459	1.66121	0.0502325	1.36672	0.165745	0.778606	0.729837	HAcaBox	ACA14b	chr1:235291118-235291252 (-)	135	CTGCATTCTTAAACCCTCTTGGTAGCTTCGTTCTAAGTGCTTCCAAGATATGAGTGAATGCTATAGAAATTGCAGGGGAGTCCAAAGGGCTGCGCTTCTCCCGTGGCTCAGTCTTATTTCATACCTGCGACATCT
ACA15_s_st	2.1854	0.000132986	0.878961	0.512072	1.22834	0.189018	2.77372	6.3897e-06	0.960952	0.203832	1.1153	0.365649	1.26855	0.252102	1.44765	0.048008	1.05079	0.373323	0.741817	0.817431	1.13495	0.410729	3.05084	1.53751e-06	0.960378	0.19637	1.20527	0.684325	HAcaBox	ACA15	chr7:56128163-56128295 (+)	133	GCATGGCCGAATACTGTGTTTTTATCAGTAGTTTACACAGCCAGACACCATGCAAAAGCAGTCTTCCCTTTAGAATGACTGATGGTATGCTAAGGTTTTTCATAGCATATCATTATTAAAGGTGAATACAAAT
ACA15_x_st	1.74062	0.000183764	1.01471	0.800005	1.15378	0.453546	2.07355	5.10387e-06	1.19381	0.213322	1.75107	0.0527806	1.07955	0.757059	1.50776	0.125441	1.06658	0.863398	1.09858	0.55875	0.764097	0.430823	2.4554	8.64674e-06	0.953978	0.658699	1.19381	0.560475	HAcaBox	ACA15	chr7:56128163-56128295 (+)	133	GCATGGCCGAATACTGTGTTTTTATCAGTAGTTTACACAGCCAGACACCATGCAAAAGCAGTCTTCCCTTTAGAATGACTGATGGTATGCTAAGGTTTTTCATAGCATATCATTATTAAAGGTGAATACAAAT
ACA16_st	0.75877	0.385642	0.832544	0.894231	1.17971	0.354482	1.36672	0.150493	1.11112	0.846772	0.582011	0.993119	1.25494	0.134569	1.34117	0.185929	1.19736	0.593121	1.25496	0.440812	0.78027	0.978237	1.38522	0.0922842	1.11032	0.467124	0.875441	0.69032	HAcaBox	ACA16	chr1:28907432-28907565 (-)	134	TTGGCCCTTATCGAAGCTGCAGCTGCTTCCGCATAGCTGCTGTGGTCAAAAAGGAGCCCAGAGTGACAGTTTTCCTTGACGGTCGCCGTTCTGTTTGTTGTAACTGATCTGCAACATTTTGGGAAAATACAGTT
ACA16_x_st	1.07749	0.144147	1.06559	0.814078	1.19696	0.210816	1.99096	0.00400787	1.20527	0.283619	0.716084	0.655054	0.834368	0.310796	1.21008	0.160846	0.784035	0.583573	0.892906	0.771532	1.02204	0.472423	1.13444	0.0137188	1.66942	0.0327882	1.00582	0.943322	HAcaBox	ACA16	chr1:28907432-28907565 (-)	134	TTGGCCCTTATCGAAGCTGCAGCTGCTTCCGCATAGCTGCTGTGGTCAAAAAGGAGCCCAGAGTGACAGTTTTCCTTGACGGTCGCCGTTCTGTTTGTTGTAACTGATCTGCAACATTTTGGGAAAATACAGTT
ACA17_st	1.2321	0.672025	0.751967	0.910372	0.832756	0.773996	1.42937	0.0750704	0.666773	0.977238	1.33442	0.0916234	1.02796	0.628186	1.51394	0.758884	0.982574	0.793087	0.942422	0.908062	0.944161	0.546699	1.6736	0.140459	0.774128	0.920684	0.994332	0.441028	HAcaBox	ACA17	chr9:139621199-139621331 (-)	133	ACTGCCCCTAGAGGCGTTGCAGCTGTGGCTGCCGTGTCACATCTGTGTCATTAGGTGGCAGAGATTAGAGAGGCTATGTCTACGCTCAGCGTTCTGCCCCGTGAACGTTTGAATGTTTGATAGTCTCACACTC
ACA17_x_st	0.870277	0.640482	1.00904	0.397807	0.947836	0.117349	0.710828	0.134213	0.786829	0.567764	0.613287	0.763429	1.00758	0.603799	1.01408	0.890516	0.786829	0.92351	1.0279	0.212591	1.27864	0.19543	1.0035	0.327013	0.949892	0.68268	1.0035	0.767792	HAcaBox	ACA17	chr9:139621199-139621331 (-)	133	ACTGCCCCTAGAGGCGTTGCAGCTGTGGCTGCCGTGTCACATCTGTGTCATTAGGTGGCAGAGATTAGAGAGGCTATGTCTACGCTCAGCGTTCTGCCCCGTGAACGTTTGAATGTTTGATAGTCTCACACTC
ACA18_x_st	3.57875	9.46016e-06	0.939579	0.772431	0.97004	0.207798	2.10753	5.73609e-05	1.50881	0.0974069	1.09423	0.592129	1.09082	0.842039	3.02833	7.15973e-06	0.969722	0.539867	1.28732	0.404058	0.952074	0.546451	1.01865	0.000740239	1.37554	0.0808378	0.97004	0.746457	HAcaBox	ACA18	chr11:93466632-93466763 (-)	132	GTTGAGGTCTATCCCGATGGGGCTTTTCCTGTAGCCTGCACATCGTTGGAAACGCCTCATAGAGTAACTCTGTGGTTTTACTTTACTCACAGGACTATTGTTAGATCTGTGGGAAGGAATTACAAGACAGTT
ACA19_st	0.990833	0.0198792	0.950992	0.455073	1.48293	0.0794566	1.04741	0.0177969	0.896678	0.963987	1.15883	0.653231	1.25861	0.104274	0.950992	0.0183319	1.93354	0.0332695	0.887397	0.935289	1.22694	0.468693	1.07197	0.00250713	1.04741	0.656888	1.42581	0.262572	HAcaBox	ACA19	chr10:120819523-120819650 (-)	128	GTGCACATTTCATTGACCTGCTTTCTTTTATGTGAGTAGTGTTATTTCTTATGTGCTATACAAATAATTGAAGGCTAATTAGCAGTATAACTATAAATAGTAATGCTGCCAGTCTCCTTCAGACAAAA
ACA1_s_st	0.87549	0.0848363	0.600328	0.381247	1.32393	0.0118987	0.958165	0.00306484	1.40527	0.0196841	1.31047	0.0284937	1.49379	0.0341087	0.921066	0.0285191	1.00713	0.122082	1.1641	0.1523	1.9728	0.0282635	1.38507	0.00345356	1.4804	0.0045844	1.57494	0.0187754	HAcaBox	ACA1	chr11:93465170-93465299 (-)	130	TGCCTCATTCTAGAGAATGGGCACTGTTGATCATGGTGTCCAAAAATAGTTAATGTGGCTAAATTGAGACAGGTTATGCTTCCATCACAGTATGCATATTGCAGTGGTGACAATGAGACCTGTAACATTT
ACA1_x_st	1.11049	0.171738	0.960952	0.834615	1.04626	0.625057	1.58738	0.000830684	1.39468	0.160761	1.09363	0.217572	1.67476	0.0771951	1.36672	0.0222971	1.0279	0.344439	0.754875	0.910053	1.05937	0.937191	0.82853	0.194796	0.895121	0.807052	1.05095	0.488286	HAcaBox	ACA1	chr11:93465170-93465299 (-)	130	TGCCTCATTCTAGAGAATGGGCACTGTTGATCATGGTGTCCAAAAATAGTTAATGTGGCTAAATTGAGACAGGTTATGCTTCCATCACAGTATGCATATTGCAGTGGTGACAATGAGACCTGTAACATTT
ACA20_st	1.71498	2.70205e-06	1.29033	0.550924	1.03925	0.810809	2.11264	6.92178e-05	1.44054	0.430454	1.53465	0.228376	1.11123	0.774323	1.63871	0.000243133	1.18391	0.428785	1.3296	0.435477	1.41249	0.219447	2.60125	1.81063e-05	1.37024	0.168675	1.08512	0.927123	HAcaBox	ACA20	chr6:160201282-160201413 (-)	132	CTTCCCATTTATTTGCTGCTTGTAGTCTCACAGTGATACGAGCAGTTATACGCATGGGATAAAATAACATTGGGCCACTGTAAATTGAGATGAAGTAACCATTTTCATCTCTTCTGCAGGGACTAGACATTG
ACA20_x_st	6.55251	6.98872e-09	0.752289	0.878352	1.2392	0.528201	3.55903	1.46123e-06	1.3372	0.437924	1.01499	0.620267	1.33192	0.113019	2.41037	0.000111611	1.03772	0.771592	1.11903	0.483764	1.36047	0.188599	2.78132	4.63154e-06	1.62873	0.241698	1.05445	0.543971	HAcaBox	ACA20	chr6:160201282-160201413 (-)	132	CTTCCCATTTATTTGCTGCTTGTAGTCTCACAGTGATACGAGCAGTTATACGCATGGGATAAAATAACATTGGGCCACTGTAAATTGAGATGAAGTAACCATTTTCATCTCTTCTGCAGGGACTAGACATTG
ACA21_st	1.76198	2.88836e-07	1.29423	0.281185	1.33104	0.260191	3.67625	7.58949e-10	1.64344	0.149399	0.869092	0.624058	1.57103	0.174229	2.46097	6.17589e-06	1.30692	0.231265	0.881471	0.30178	0.960952	0.654671	2.42877	2.12761e-07	1.4126	0.732541	1.9286	0.0770145	HAcaBox	ACA21	chr17:37009116-37009248 (-)	133	CCCCCTTTTAAAAGCACTCAATGGGCCTGTGGCTAATGACCTATTGAGCCGTCAAGAAAGGGGAGAGTGAAAACATCGCTTTTGGGTGAAGTGGCAACATGTGTTGTTTGCTTCAATCGGTGGTGTGACAAGG
ACA22_s_st	2.12407	0.00870398	1.07943	0.583752	0.993339	0.173101	1.14601	0.281141	0.74151	0.976199	1.54334	0.17961	1.22193	0.455079	1.43003	0.257572	1.08666	0.807583	0.846251	0.779415	1.09842	0.588525	1.27648	0.165272	1.45611	0.400234	1.00208	0.616117	HAcaBox	ACA22	chr7:65220513-65220646 (+)	134	TTGCACAGTGAACACCCAAGTGTGCTTTATAGTTCCCTTGGCTTTGACCCTGTGCTAGAGCATTGCCTGCTCTTCTCCTCTGCATTAAAAGGAATATTTATCCTTTTAAATGTATTCAGAAAGCCAGCACATTA
ACA23_st	0.826552	0.879387	0.827609	0.678821	1.16462	0.28439	1.04551	0.25384	1.28321	0.354025	1.07311	0.536233	1.11488	0.622771	1.09742	0.393582	1.0086	0.297005	0.768563	0.931668	0.920304	0.631053	1.06959	0.49054	1.12961	0.322779	1.44358	0.252019	HAcaBox	ACA23	chr11:9450313-9450501 (+)	189	CATGGCTGCTGTAATGTGTGCATAGGTTTCATCTGTGTCTGGTAGCAGTGTCTGTCTGTGTTTTTCATTCAGATCTTGCTATCCACACAAACATCATGCGGCCAAAGAGTAACTTGGGATCATAGTACTGGTCTAGTGTTGTCTCTGGACACATCTACCACTGGCCAGCCTCCAAATTCCCACACACAG
ACA24_s_st	3.97134	8.40457e-11	1.28591	0.611849	0.730109	0.939646	5.86186	8.67126e-17	0.840748	0.820842	0.75604	0.925046	1.69095	0.145377	3.62415	7.25776e-12	0.977465	0.602403	0.865727	0.580416	1.54405	0.183274	4.41376	3.41421e-09	0.730109	0.888355	1.07894	0.38825	HAcaBox	ACA24	chr4:119200345-119200475 (+)	131	CTCCATGTATCTTTGGGACCTGTCAGCCGTGGCAGTCTCCCTTCCTAGCCATGGAAGAGCATATCCTTGTTTATTGGCAAAGCTGTCACCATTTAATTGGTATCAGATTCTGACTTGCACAAGTAACATTC
ACA24_x_st	1.10771	0.0776842	0.810366	0.164547	1.28526	0.0766955	1.5431	0.0145327	3.22628	0.000171315	0.879703	0.0923568	1.41331	0.0745558	1.42634	0.138519	1.31849	0.0577028	0.673997	0.498022	1.50102	0.0193442	1.14478	0.0712605	1.33139	0.213356	1.68717	0.00220274	HAcaBox	ACA24	chr4:119200345-119200475 (+)	131	CTCCATGTATCTTTGGGACCTGTCAGCCGTGGCAGTCTCCCTTCCTAGCCATGGAAGAGCATATCCTTGTTTATTGGCAAAGCTGTCACCATTTAATTGGTATCAGATTCTGACTTGCACAAGTAACATTC
ACA25_st	1.2275	0.0996075	1.31953	0.451866	0.947836	0.635921	1.05399	0.0992405	1.09411	0.883513	0.949059	0.497165	1.12578	0.776072	1.20527	0.561859	0.914244	0.857397	1.27946	0.0878331	0.713094	0.434247	1.04411	0.464255	0.886294	0.641424	1.11714	0.732463	HAcaBox	ACA25	chr11:93463679-93463812 (-)	134	GGGTCATTTCAAAGAGGGCTTATGAGGCTGTGAAACCCAGAGCTCTTAACGCTGTGACCAAAGATGGAAGTTCTCTATAGGAAGCCATAGCACTCCTAATGTTTGGTGCTATGTTTTCCTGAGGAGATATAAAA
ACA25_x_st	1.43877	0.0192791	0.991268	0.415354	1.01022	0.421328	1.1914	0.0565008	0.826589	0.751154	1.07736	0.445289	1.40954	0.297648	1.24106	0.0234032	1.16131	0.443525	1.0581	0.617366	0.960121	0.490043	0.923716	0.12862	1.04444	0.330953	1.36292	0.164202	HAcaBox	ACA25	chr11:93463679-93463812 (-)	134	GGGTCATTTCAAAGAGGGCTTATGAGGCTGTGAAACCCAGAGCTCTTAACGCTGTGACCAAAGATGGAAGTTCTCTATAGGAAGCCATAGCACTCCTAATGTTTGGTGCTATGTTTTCCTGAGGAGATATAAAA
ACA26_st	1.74614	0.0015726	1.59674	0.180104	1.12352	0.573415	2.09244	5.31779e-05	0.793342	0.238207	1.14062	0.176503	0.972008	0.588399	2.2595	0.000143383	1.81687	0.0394058	1.35435	0.263022	0.790568	0.758795	1.75327	0.000483392	2.05855	0.0085124	0.986028	0.662691	scaRna	ACA26	chr1:155895749-155895877 (-)	129	ACTGGAGGACTAAGAAGGCTGAGTCTGATGAAGTAAGACTTTGCTGATACATTCCTCCTAGAAAAAAGGGTTGGAGAGAGCAGCCTTCACTGAAGAGTATCACAGGGCTGACTGTACTACCCAACACTC
ACA27_x_st	1.59928	0.00036847	0.681319	0.147926	1.46126	0.24345	0.935178	0.195565	1.20527	0.0313073	1.69903	0.00353072	0.801949	0.0771213	0.934159	0.0102076	1.41203	0.00583888	1.11941	0.0820105	1.46126	0.245274	1.83364	4.98245e-05	1.49445	0.0161156	1.27676	0.884238	HAcaBox	ACA27	chr13:27829538-27829663 (+)	126	TACCCCCTTTTCACTTTGCCAGTTGGACTTATGTCTTTATTGGTCATTCAAGTGGGGCAAAGGAAATATCCTTTTAAAACTCAGGCAAACTGGGTGTTTGTCTGTATCCTGTCAGAGGAAACAAAT
ACA28_st	1.10544	0.15716	1.22192	0.106922	1.3726	0.33959	0.920906	0.215089	0.768444	0.695318	1.36115	0.462567	1.37675	0.28128	1.51767	0.0165453	0.96966	0.897028	0.932486	0.728779	1.17103	0.800839	1.4495	0.000200821	0.987199	0.733969	0.798279	0.731951	HAcaBox	ACA28	chr14:103804186-103804311 (+)	126	AAGCAACACTCTGTGGCAGATGATCAAAACTGTCTGACACAATTTGAGCTTGCTATAGCAAGAAAGTCTAACCTATTCCGGTGTTCTCTCTCCCATGAGACAAGCCGTTATATAGACTTAAACAGT
ACA29_st	0.87234	0.476883	0.922678	0.280247	1.20527	0.314581	1.01276	0.51941	0.960952	0.565653	1.12399	0.262994	1.75304	0.040456	1.19947	0.185766	1.13097	0.171878	1.0279	0.719357	1.11333	0.719197	0.923716	0.656355	1.00772	0.869846	1.063	0.774634	HAcaBox	ACA29	chr6:160206626-160206765 (-)	140	TTTCTCATTTGACTACCACATTTTCTCCTAATAATAGATTTTAGTGGCTATGCTTATGGGATAGATTAAACTTGCCATGATCTGAAGAGGGAGGGTTTTTTCATGTCCTCCTCCTATATGAAATGGCTGAACGGATATTA
ACA2a_st	1.20829	0.046802	1.20527	0.713517	1.1284	0.810256	1.46028	0.0108299	0.758116	0.99576	1.59905	0.17127	1.20879	0.50847	0.978748	0.451037	1.20829	0.576441	1.20879	0.651915	1.15779	0.416308	1.08902	0.27774	0.926952	0.62101	1.15779	0.86832	HAcaBox	ACA2a	chr12:49050431-49050565 (-)	135	TAGGCCCTGAATCAAGACCAATGGTTTGCTGTAGCTGTTGGTTTCAAACAGGAGCTAAGAGTGATGTCTTCCTTGTGGTCTGTTGGCTATTCAGTATTCCAGTGCGAATTGCCAATTCAGTTGGAAGAAACATAG
ACA2b_s_st	1.34909	0.345159	1.04243	0.720859	1.07944	0.248056	1.48645	0.356444	0.852079	0.201644	1.10724	0.667462	1.00222	0.57279	0.810156	0.98139	1.61163	0.240005	1.0057	0.786287	1.28315	0.662127	0.88278	0.536067	0.907198	0.628842	0.848693	0.638852	HAcaBox	ACA2b	chr12:49061240-49061376 (-)	137	TTGGCCCTGAATCAAGGCCAGCAGTTTGCTGAAGCTGTTGGTTTCAAGCAGGAGCCTAAAGAATTGTCTTTCTATGGTCTGTTGGCCATTTCATAACTTTGGAAATGTAATGGTCAATTCATTAGAAAGAAACATGA
ACA2b_st	1.48097	0.000123916	1.20383	0.300157	0.730109	0.974372	1.20767	0.0153183	1.34666	0.149076	0.681306	0.25628	1.14673	0.171095	1.03812	0.0370777	0.84069	0.81063	1.06341	0.583412	1.00926	0.385395	1.18412	0.0252351	1.05102	0.635583	1.24078	0.124234	HAcaBox	ACA2b	chr12:49061240-49061376 (-)	137	TTGGCCCTGAATCAAGGCCAGCAGTTTGCTGAAGCTGTTGGTTTCAAGCAGGAGCCTAAAGAATTGTCTTTCTATGGTCTGTTGGCCATTTCATAACTTTGGAAATGTAATGGTCAATTCATTAGAAAGAAACATGA
ACA2b_x_st	1.8641	1.52674e-05	1.24981	0.461056	1.75968	0.0293022	1.72218	0.000577454	1.57812	0.00488946	1.03726	0.566902	1.00758	0.872008	1.45891	0.00500619	1.58441	0.137398	1.03689	0.78939	1.43645	0.28238	1.8641	0.000913521	1.36672	0.409291	1.46126	0.133499	HAcaBox	ACA2b	chr12:49061240-49061376 (-)	137	TTGGCCCTGAATCAAGGCCAGCAGTTTGCTGAAGCTGTTGGTTTCAAGCAGGAGCCTAAAGAATTGTCTTTCTATGGTCTGTTGGCCATTTCATAACTTTGGAAATGTAATGGTCAATTCATTAGAAAGAAACATGA
ACA3-2_st	2.73572	0.0513856	1.20527	0.313268	1.20527	0.266455	2.09038	0.0294541	0.852854	0.956775	0.967329	0.868602	1.15545	0.141562	1.92066	0.0471412	0.831402	0.904885	0.446158	0.960473	1.02204	0.506857	1.96407	0.0504957	0.814309	0.605581	1.26638	0.588446	HAcaBox	ACA3-2	chr11:8706986-8707116 (+)	131	GCCGAGACTAGAGTCACATCCTGACACAACTCTTGTCCTGGTGTGCTAGAGTACTCGAAGAGAATCTACTGGTCTTGATTCACTGGTGGGGGCAGTCGGTGCCCCCGTTAGTGCCCAGATCAGAAACATAC
ACA3-2_x_st	1.67668	0.00457232	0.73956	0.836141	0.708413	0.971975	2.43233	0.000250051	1.03684	0.495169	1.17933	0.30362	1.21482	0.292828	1.72133	0.00441936	0.952747	0.840799	1.17816	0.260222	1.02801	0.85716	1.18382	0.0387373	0.625911	0.9652	0.960952	0.791455	HAcaBox	ACA3-2	chr11:8706986-8707116 (+)	131	GCCGAGACTAGAGTCACATCCTGACACAACTCTTGTCCTGGTGTGCTAGAGTACTCGAAGAGAATCTACTGGTCTTGATTCACTGGTGGGGGCAGTCGGTGCCCCCGTTAGTGCCCAGATCAGAAACATAC
ACA30_st	1.3394	0.012269	1.06843	0.0759414	1.027	0.498349	1.36672	0.123414	0.812664	0.938693	0.92793	0.601573	1.02643	0.844505	1.25784	0.182639	1.16829	0.206842	1.27247	0.018414	1.25222	0.393992	1.16829	0.206483	1.62873	0.0443366	1.14498	0.306952	HAcaBox	ACA30	chr16:30721858-30721986 (+)	129	CTGGCACTTTCACAGTTCCTTCCCCAGGCAGTGGGGCCAGGATTTGGTAGCTGGTGCTGAGAGAAAACCCTTGATTGTATTCTTGCCCTGGGATTATACCAGTGGCAACTGTCACTCAATGGGACAGTG
ACA30_x_st	1.03686	0.17822	1.2702	0.0741184	1.08659	0.0204559	1.12071	0.148168	1.7077	0.132029	1.20527	0.252247	1.52895	0.137549	1.04425	0.674782	1.0279	0.580278	0.971933	0.687494	1.04071	0.322523	1.22292	0.343012	1.18443	0.613427	0.809867	0.930389	HAcaBox	ACA30	chr16:30721858-30721986 (+)	129	CTGGCACTTTCACAGTTCCTTCCCCAGGCAGTGGGGCCAGGATTTGGTAGCTGGTGCTGAGAGAAAACCCTTGATTGTATTCTTGCCCTGGGATTATACCAGTGGCAACTGTCACTCAATGGGACAGTG
ACA31_st	1.50776	0.00142539	0.781853	0.489853	1.46126	0.067868	1.45394	0.000544946	1.15146	0.0327154	1.10107	0.421508	1.29681	0.342589	1.15146	0.00525864	0.974081	0.334271	0.792017	0.782752	0.960952	0.694931	1.96109	0.000561096	0.730109	0.207591	0.704296	0.903874	HAcaBox	ACA31	chr13:45911615-45911744 (-)	130	CTGCATCCACTGATAGACCTTGAACAATTTACTGTTGTTCTTTTGGTTTGCACTAGGATGCAAAAGAAAGAAATCCCTGCGCTTTCTGTCTGTCTTTGTGGCGGCCCAGATTGAATTGGGGAATACATCT
ACA32_st	1.09098	8.20161e-05	0.900865	0.0211723	1.3414	0.0355285	1.28162	9.13485e-07	1.52428	0.000850536	1.40619	0.00563624	0.900865	0.424954	0.974827	0.000950045	1.46503	0.00218551	1.3026	0.000567219	1.00565	0.0396592	2.06561	5.55082e-07	1.53417	0.0039004	1.6287	0.0146621	HAcaBox	ACA32	chr11:93464145-93464265 (-)	121	TGGTCATTACCAAGGCTTTTAGAATGCAGTTTCTCATTTGCTGTGGACATGACCATAAAAAAATTTCCCAGTAGGTTTTCTATCTGCTACTTTGCTAGCAATCAGCTTATTGGGAACAGTT
ACA32_x_st	1.41012	8.04748e-06	1.24628	0.11368	1.66969	0.0448989	1.66969	4.8729e-07	1.09306	0.0373359	1.33195	0.00515838	1.10623	0.0252269	1.18071	0.000178945	1.5322	0.0164254	0.878983	0.00565147	0.812813	0.1866	1.68734	9.12023e-06	1.19302	0.023005	1.54396	0.00135378	HAcaBox	ACA32	chr11:93464145-93464265 (-)	121	TGGTCATTACCAAGGCTTTTAGAATGCAGTTTCTCATTTGCTGTGGACATGACCATAAAAAAATTTCCCAGTAGGTTTTCTATCTGCTACTTTGCTAGCAATCAGCTTATTGGGAACAGTT
ACA33_st	1.06638	0.000256699	0.940898	0.809559	0.96129	0.594267	2.84544	3.78277e-07	0.709461	0.445556	1.29643	0.08316	1.00758	0.620931	1.55687	1.89184e-05	1.0279	0.42715	1.08558	0.195734	1.41789	0.304668	2.70778	1.40372e-05	0.942728	0.227937	1.26296	0.439335	HAcaBox	ACA33	chr6:133138358-133138490 (+)	133	AAGCCAGCCAATGAATCTGCTTACCTGATTGTGTTTGTGCAGACATACTTTAAAAACTGGCAATAGTAAAGCCATGTTACGAGCCTTAAGGACATTGAAGTCGTTAAGGTCCCTGAGAATGGCTATAACAAAT
ACA33_x_st	1.71108	8.20159e-06	1.28885	0.0996329	2.037	0.0201347	1.69903	5.45733e-06	0.754057	0.362741	0.987652	0.364078	1.91708	0.0406316	1.40868	3.32832e-05	0.846828	0.972497	1.88954	0.0180692	1.29326	0.084561	1.67065	3.4539e-05	0.882335	0.687069	1.29326	0.0519536	HAcaBox	ACA33	chr6:133138358-133138490 (+)	133	AAGCCAGCCAATGAATCTGCTTACCTGATTGTGTTTGTGCAGACATACTTTAAAAACTGGCAATAGTAAAGCCATGTTACGAGCCTTAAGGACATTGAAGTCGTTAAGGTCCCTGAGAATGGCTATAACAAAT
ACA34_s_st	0.84499	0.799935	1.17368	0.46554	1.17368	0.0605274	1.59506	0.114387	1.20527	0.588922	0.757857	0.596343	0.99979	0.580106	0.775801	0.846584	0.976622	0.567502	1.43789	0.163677	0.730109	0.546082	0.948046	0.848803	1.03159	0.342214	1.04825	0.244885	HAcaBox	ACA34	chr12:49048165-49048301 (-)	137	GTGGCCCTGACTGAAGACCAGCAGTTGTACTGTGGCTGTTGGTTTCAAGCAGAGGCCTAAAGGACTGTCTTCCTGTGGTCTGTTGGCTGTTCTGGGACCTCAGTAGGGAATGGCTATTTCATTTGGAAGAAACAACC
ACA34_st	3.28105	3.63668e-06	0.995593	0.763842	1.76925	0.162933	3.1524	4.39958e-06	1.12586	0.737471	1.14075	0.746368	1.72839	0.146564	1.8612	0.00834044	2.29744	0.07622	0.575821	0.950422	1.29409	0.340801	2.44172	1.63871e-05	1.29409	0.618188	1.08588	0.488268	HAcaBox	ACA34	chr12:49048165-49048301 (-)	137	GTGGCCCTGACTGAAGACCAGCAGTTGTACTGTGGCTGTTGGTTTCAAGCAGAGGCCTAAAGGACTGTCTTCCTGTGGTCTGTTGGCTGTTCTGGGACCTCAGTAGGGAATGGCTATTTCATTTGGAAGAAACAACC
ACA34_x_st	1.69903	6.47374e-05	0.81025	0.19886	1.44846	0.0187733	2.33963	1.34357e-05	1.04231	0.158832	0.8806	0.41335	1.78997	0.0105317	1.31837	0.0207085	1.03036	0.239856	0.947082	0.351409	0.935313	0.409734	1.79729	6.78928e-05	1.13655	0.129742	0.787848	0.675088	HAcaBox	ACA34	chr12:49048165-49048301 (-)	137	GTGGCCCTGACTGAAGACCAGCAGTTGTACTGTGGCTGTTGGTTTCAAGCAGAGGCCTAAAGGACTGTCTTCCTGTGGTCTGTTGGCTGTTCTGGGACCTCAGTAGGGAATGGCTATTTCATTTGGAAGAAACAACC
ACA35_st	1.40537	0.0116973	1.22389	0.0328199	1.45611	0.0517768	1.21458	0.00929795	1.24009	0.0608033	1.31155	0.0277255	1.23694	0.166667	0.807385	0.0518311	1.18665	0.222749	0.539493	0.772615	1.21179	0.317042	0.821089	0.184946	1.36116	0.0744608	1.00925	0.527772	scaRna	ACA35	chr1:28160912-28161077 (+)	166	CAGCACTTGATACTAACCGAGCTGTCTATATCCTAGCCTTGTGTCAAAGGCTTGTGATGTGTTGTGATAGCTGGGTTTAAGAAGTGCAATATTAAAACAAAAGCCATGAGTCTTTTAAGCCCAGTGTGTAAAGATACACTCTGAGTTATAACTCAGAGGCACAACT
ACA36B_st	0.965681	0.683955	1.25933	0.275612	1.66553	0.0887099	1.10699	0.833617	1.24723	0.11683	1.24757	0.257317	1.03886	0.157383	0.947429	0.967907	1.53541	0.0279112	1.12824	0.347705	0.992619	0.774013	1.34444	0.389187	1.2633	0.41149	1.24723	0.538098	HAcaBox	ACA36B	chr1:220373888-220374018 (-)	131	TTCCAAAGTGTTAAGTTCAGTTCAGGGTAGCTTCCCTGCTCTGTTAATTAAACTTTGGAACATTGAAACTGGCTAGGGAAAATGATTGGATAGAAACTATTATTCTATTCATTTATCCCCAGCCTACAAAA
ACA36B_x_st	1.39136	0.0246512	0.78426	0.840437	0.755279	0.469971	1.05777	0.291937	1.05016	0.291471	1.09439	0.550086	0.980692	0.705925	1.56556	0.0289647	1.22292	0.228877	1.04733	0.15083	2.28065	0.0359659	1.08193	0.465225	1.96544	0.0310673	1.83637	0.00563145	HAcaBox	ACA36B	chr1:220373888-220374018 (-)	131	TTCCAAAGTGTTAAGTTCAGTTCAGGGTAGCTTCCCTGCTCTGTTAATTAAACTTTGGAACATTGAAACTGGCTAGGGAAAATGATTGGATAGAAACTATTATTCTATTCATTTATCCCCAGCCTACAAAA
ACA36_x_st	2.43132	1.64444e-06	1.16024	0.498414	1.19482	0.216437	1.54051	0.000291726	0.716903	0.734628	0.62819	0.842588	1.62663	0.423636	1.44033	0.00270969	0.670491	0.520137	0.855278	0.717082	1.29045	0.0763204	2.24946	2.10056e-05	0.880856	0.234388	1.37905	0.104521	HAcaBox	ACA36	chrX:153996803-153996934 (+)	132	TTCCAAAGTGTTGAGTTCAGTCCAGGGCAGCTTCCCTGTTCTGTTAATTAAACTTTGGGACATTAAAATGGGCTAAGGGAGATGATTGGGTAGAAAGTATTATTCTATTCATTTGCCTCCCAGCCTACAAAA
ACA37_st	1.08862	0.0860369	0.571121	0.759065	0.930575	0.283259	2.66626	4.07731e-05	2.19424	0.00534396	1.34844	0.0305292	1.03859	0.313355	1.85609	0.00806555	1.02357	0.473128	0.787654	0.210993	1.1901	0.0659741	1.36609	0.0788355	1.99932	0.0169785	1.73675	0.0710164	HAcaBox	ACA37	chr18:51748654-51748782 (-)	129	TGAGCACTTTCACAGGTCCTCCCTCAGGCTGTGGGGCCAGGATTTGGTAGCTGGTGCTGAGAGAAAACCTTTGTTGGCATCCTTGCCCTGGGACTGTGCCAGTGGCAGCTGTCATTCAATGGGACAATT
ACA37_x_st	2.3742	0.000869371	1.17327	0.305332	1.44225	0.103377	2.19479	0.000287903	0.953213	0.869957	1.78	0.039336	0.781853	0.50918	1.89807	0.00859251	1.41253	0.141752	1.17996	0.125897	0.928953	0.173383	1.5811	0.00929422	1.33472	0.0489607	1.42926	0.194055	HAcaBox	ACA37	chr18:51748654-51748782 (-)	129	TGAGCACTTTCACAGGTCCTCCCTCAGGCTGTGGGGCCAGGATTTGGTAGCTGGTGCTGAGAGAAAACCTTTGTTGGCATCCTTGCCCTGGGACTGTGCCAGTGGCAGCTGTCATTCAATGGGACAATT
ACA38_st	1.53843	0.0731365	0.719222	0.98072	0.889761	0.974642	1.06819	0.303573	1.06819	0.727902	1.06819	0.24351	1.03485	0.476616	1.63096	0.225283	1.05663	0.942215	1.08644	0.456635	1.0195	0.60244	1.49165	0.0613892	1.32872	0.033139	0.911573	0.850561	HAcaBox	ACA38	chr6:31590856-31590987 (+)	132	TCCTCCTACAAAGGCGTGTCTGTGGTTCCCTGTCTTTGGACACGTAAGAATTGGAGGAAAATAAATGTGGATTTGGGAAACTTTGAGGCCAGCTTGCTTCTTGCAGGCTCATGATCAACCAATCTCACATAA
ACA39_st	1.32962	0.212518	1.65079	0.0974522	1.23282	0.129436	1.51028	0.317344	1.9646	0.0165481	1.4495	0.132008	1.23694	0.561991	1.22663	0.64752	1.32962	0.176746	1.12092	0.580795	1.14827	0.296897	1.17563	0.493387	1.23282	0.224534	0.960952	0.387318	HAcaBox	ACA39	chr20:37076726-37076861 (+)	136	CGCCTGCATTCGTAAGTGATCACGGGCTGCCCGTGTCCTGGTCATTGGTAGTGCAGGCAGAGGAAATGCGGGAAAGGTTGCTGTGTTTGGAGGGTCCACATCTTCACCCTCCTGTCCCAGGAGCTTTCCTACACTC
ACA39_x_st	1.34091	0.235551	0.87294	0.907485	1.25484	0.3829	1.15628	0.705695	1.07408	0.329481	1.14062	0.535497	1.17229	0.780594	1.54287	0.443596	1.07408	0.0763991	0.9731	0.560739	0.902651	0.72441	1.11717	0.505414	1.30207	0.324682	1.96481	0.124196	HAcaBox	ACA39	chr20:37076726-37076861 (+)	136	CGCCTGCATTCGTAAGTGATCACGGGCTGCCCGTGTCCTGGTCATTGGTAGTGCAGGCAGAGGAAATGCGGGAAAGGTTGCTGTGTTTGGAGGGTCCACATCTTCACCCTCCTGTCCCAGGAGCTTTCCTACACTC
ACA3_st	1.62292	0.00161964	1.14642	0.452236	0.922724	0.717837	3.37667	3.83788e-06	0.872784	0.720803	0.94027	0.247087	1.60151	0.0705608	3.85845	5.7094e-05	0.871603	0.883795	1.2303	0.663313	0.922724	0.376513	3.30253	1.64017e-05	0.794175	0.795974	1.82583	0.0370596	HAcaBox	ACA3	chr11:8705774-8705903 (+)	130	ATCGAGGCTAGAGTCACGCTTGGGTATCGGCTATTGCCTGAGTGTGCTAGAGTCCTCGAAGAGTAACTGCTGACCTTATTCACTGGCTGTGGGCCTTATGGCACAGTCAGTCACCAGGTTAGAGACATGC
ACA40_x_st	2.3678	1.06998e-07	1.2072	0.00394797	0.976137	0.175539	2.54834	1.45831e-10	1.77247	0.000479301	1.37477	0.000734895	2.08699	0.00486556	2.88561	6.50745e-08	1.46916	0.006115	1.39232	0.000521849	0.846814	0.166798	2.11385	3.28605e-06	1.87498	0.000418803	1.2072	0.000983367	HAcaBox	ACA40	chr11:93468276-93468402 (-)	127	TGCACTTATGTATGTTTTTGTTTAACGTGGACAAAGACTTACAGATAGGTGCAAAAAATAAATCCTCTTTTGCAACCCAGAACTCATTGTTCAGTATGAGTTTTGATACATATAAGAAGGGATATTA
ACA41_st	1.94493	6.81274e-06	1.03828	0.588456	1.07065	0.502718	1.40733	4.90235e-05	1.14488	0.62017	1.0849	0.694239	1.12758	0.333671	1.80187	1.57959e-05	0.73252	0.909916	1.10232	0.67803	1.53859	0.0882769	1.99176	6.3362e-06	1.17155	0.498721	0.807436	0.839372	HAcaBox	ACA41	chr2:207026952-207027083 (+)	132	TTCCACAGCTACTGGTCTGCAGCTGTTCTTATGGTAGCAGTTGTGGCATTCCTCTGTGGGAAAGAAACTGTTAACACAAACACCTCTTTCTTAGCAAAACAGAAAGTGGGTATATATGTGTGACAGACACAA
ACA41_x_st	3.82936	1.57094e-07	0.994073	0.266507	1.9388	0.145492	2.29177	3.88077e-06	1.21257	0.475719	0.655566	0.910193	0.98282	0.71683	2.34994	1.93399e-06	0.65871	0.621209	0.877947	0.441417	0.80131	0.578347	3.85951	4.36769e-08	1.29552	0.291343	0.799094	0.617359	HAcaBox	ACA41	chr2:207026952-207027083 (+)	132	TTCCACAGCTACTGGTCTGCAGCTGTTCTTATGGTAGCAGTTGTGGCATTCCTCTGTGGGAAAGAAACTGTTAACACAAACACCTCTTTCTTAGCAAAACAGAAAGTGGGTATATATGTGTGACAGACACAA
ACA42_st	1.25232	0.00311285	1.12458	0.299356	1.42157	0.215099	1.40823	0.000898434	0.726963	0.836246	1.24678	0.374319	1.86308	0.0203489	1.99124	0.018697	1.02278	0.264374	2.22725	0.00115129	1.46126	0.0551722	1.05433	0.00394756	0.725084	0.617724	1.95743	0.0788305	HAcaBox	ACA42	chr1:155889700-155889833 (-)	134	TGGTAATGGATTTATGGTGGGTCCTTCTCTGTGGGCCTCTCATAGTGTACCCATGCCATAGCAAATGGCAGCCTCGAACCATTGCCCAGTCCCCTTACCTGTGGGCTGTGAGCACTGAAGGGGGTTGCACAGTG
ACA43_st	2.73309	0.00487752	0.823657	0.837718	1.20527	0.346428	1.08839	0.0153904	0.872537	0.460425	1.1674	0.233386	0.781853	0.863762	2.03002	0.301411	0.783823	0.903914	0.527651	0.964673	1.23627	0.344271	1.27241	0.127186	1.26837	0.252463	1.20486	0.574947	HAcaBox	ACA43	chr9:139620556-139620691 (-)	136	GCTGTCCTGGACCTGTTGGCACCACAGACAGTTGCTCTGCTGTGCCTGTGGCCTCGGGGCAAAGAGAAAGTGGCGATTTCTACACTCAGTGCTCGGGAACCAGTGGGCACTGAGAATGGTTTATGGCCTGACATTA
ACA44_s_st	8.11035	2.33315e-15	0.924132	0.923667	1.15702	0.371263	6.58608	1.64232e-12	0.899993	0.893196	1.04775	0.34542	1.39926	0.307132	5.01866	1.71066e-06	1.06807	0.643695	0.746758	0.572376	0.892425	0.876535	7.29842	2.66682e-14	0.893298	0.778405	0.732103	0.788855	HAcaBox	ACA44	chr1:28906893-28907024 (-)	132	CAGCATGTTTCCAAGGGCTGTGGCTGGTCATAGCCATGGGATCTCCAACTGCATGCAAGAGCAACCTGGAAAGACTTTGACAGCGCAGGTCAGTACAATACCTGCAAGCTGCCACTCAGCTTTCCTATAATG
ACA44_st	3.04453	4.37485e-05	0.95308	0.392872	1.1974	0.557622	3.23012	2.14058e-05	1.07097	0.610399	0.890611	0.881415	1.83067	0.0532438	2.33785	0.00443453	1.9915	0.0485226	1.12306	0.303825	1.08831	0.833664	3.71959	3.7951e-05	0.722237	0.933819	1.39266	0.588359	HAcaBox	ACA44	chr1:28906893-28907024 (-)	132	CAGCATGTTTCCAAGGGCTGTGGCTGGTCATAGCCATGGGATCTCCAACTGCATGCAAGAGCAACCTGGAAAGACTTTGACAGCGCAGGTCAGTACAATACCTGCAAGCTGCCACTCAGCTTTCCTATAATG
ACA45_st	2.12177	2.39048e-07	1.42875	0.0629145	1.49591	0.00327725	1.57917	0.000142784	0.781853	0.846394	1.10773	0.148363	1.50987	0.0884312	1.57917	3.33175e-06	0.89412	0.767012	1.70474	0.00118349	2.3354	0.00109714	2.07299	1.19976e-05	1.66394	0.000404813	1.6737	0.0199444	scaRna	ACA45	chr15:83424697-83424823 (+)	127	CTGGAGACTAAGAAAATAGAGTCCTTGAAATCAAGCTGACTCTGCTTTTAGCCTCCTAAATGAAAAGGTAGATAGAACAGGTCTTGTTTGCAAAATAAATTCAAGACCTACTTATCTACCAACAGCA
ACA45_x_st	1.23341	0.000270822	1.26308	0.0620738	1.15434	0.179917	1.28766	0.000301483	0.621557	0.916293	1.27583	0.0932873	1.66716	0.0663588	1.15756	0.000476364	0.99428	0.304661	1.34313	0.00295571	1.15434	0.141045	1.17762	0.00159261	1.11032	0.15848	1.14714	0.690581	scaRna	ACA45	chr15:83424697-83424823 (+)	127	CTGGAGACTAAGAAAATAGAGTCCTTGAAATCAAGCTGACTCTGCTTTTAGCCTCCTAAATGAAAAGGTAGATAGAACAGGTCTTGTTTGCAAAATAAATTCAAGACCTACTTATCTACCAACAGCA
ACA46_st	1.18893	0.00371696	1.03937	0.795988	1.50814	0.334881	1.00758	0.00709109	0.866779	0.844104	1.2357	0.480381	1.79724	0.0241397	1.52792	0.00218318	1.18893	0.127802	0.83978	0.983256	1.8676	0.118313	1.99317	0.00022284	1.36672	0.393668	0.960952	0.127765	HAcaBox	ACA46	chr16:58582403-58582537 (-)	135	AGCACTATATTTAAACCTGTGGATGGGAATATTCCCCATTCTTGGTTACGCTGTAGTGCAAAAGAATTCCTGGCTCTCTGTTGCACAGCTGACTTGTGCCATTCTGCTGTTGCTGTATAGAGTTAAGGAACATGG
ACA47_st	1.26247	0.106086	0.989675	0.226779	0.947836	0.327699	1.33148	0.125254	1.28026	0.165742	0.750386	0.483219	1.06155	0.325882	1.60799	0.203379	0.789878	0.866733	0.803901	0.23318	1.20527	0.202315	1.29791	0.113251	1.14428	0.0518159	1.16877	0.0162166	scaRna	ACA47	chr17:75085389-75085575 (+)	187	ACGGTCTGGGGAAAGGCTCCTGTGTTGTTGAGCCTGCCAAGTTGTGGGTGCAGCATGGTACCAGGCAGCCCAACCCTGACCTAAAGTAAATTCCCGGAAGAAGTCTTTCCTGGGTTTTGAATTTGCAGTAACAGGTGTGAGCATTCTAGCAGCAGTTTGATGATCATGTATGATACTGCAAACAGGA
ACA47_x_st	1.20722	0.182492	1.54685	0.182784	1.46126	0.142706	1.8457	0.0606943	1.04659	0.558443	1.56365	0.0434903	1.14024	0.348942	1.67818	0.361801	1.00764	0.644299	0.865727	0.331091	1.20527	0.56333	1.25235	0.34145	1.20804	0.425047	1.10763	0.145697	scaRna	ACA47	chr17:75085389-75085575 (+)	187	ACGGTCTGGGGAAAGGCTCCTGTGTTGTTGAGCCTGCCAAGTTGTGGGTGCAGCATGGTACCAGGCAGCCCAACCCTGACCTAAAGTAAATTCCCGGAAGAAGTCTTTCCTGGGTTTTGAATTTGCAGTAACAGGTGTGAGCATTCTAGCAGCAGTTTGATGATCATGTATGATACTGCAAACAGGA
ACA48_st	3.92889	0.000143615	1.32473	0.654291	1.69247	0.172705	2.13075	0.00298577	0.884248	0.655547	1.8149	0.107248	1.26693	0.21718	3.00418	0.02314	1.00663	0.875414	1.94306	0.0904116	1.42698	0.230258	3.95785	0.000179063	1.00962	0.434427	1.59669	0.172386	HAcaBox	ACA48	chr17:7478031-7478165 (+)	135	TGTCCCTGACCTGGGTAGAGTGGCATCTGGTTGGTGATGCCCATCTCATATCAGCCAGGGACAAAGCAACTCCTTGTTCATCCCAGCTTGGCTTTTGATCCGTGCCCATGCCTGGTTCATGCCTTGGACACATAG
ACA48_x_st	2.30999	0.00173894	0.871718	0.475067	0.730109	0.663408	1.31203	0.00475017	1.71418	0.127164	0.888961	0.854026	0.691267	0.742251	2.48888	0.00841043	1.02719	0.613584	1.29582	0.157613	1.20527	0.494586	2.53112	0.000413557	0.977105	0.249291	0.788992	0.787936	HAcaBox	ACA48	chr17:7478031-7478165 (+)	135	TGTCCCTGACCTGGGTAGAGTGGCATCTGGTTGGTGATGCCCATCTCATATCAGCCAGGGACAAAGCAACTCCTTGTTCATCCCAGCTTGGCTTTTGATCCGTGCCCATGCCTGGTTCATGCCTTGGACACATAG
ACA49_st	1.90092	0.0119659	0.976478	0.843777	0.963363	0.299097	2.68186	0.00222873	1.18974	0.403579	0.668195	0.977228	1.47636	0.00909121	1.82855	0.00577225	0.789993	0.707714	1.0476	0.476594	1.12188	0.407253	1.91008	0.000368323	0.968575	0.530023	0.714583	0.95249	HAcaBox	ACA49	chr12:132515769-132515905 (+)	137	CTTCCTCAGCCTTACTCCAGGGACTTTTTGTTGCCTGTAAAGTGCTCTGGCATTGCCTGAGGATAGATGAGAAAGCACATATCCCTCCCCAGTAAGACGCTGTTTTCTTTTGGGGCCTACAAGTTGAGCTGACAGTA
ACA4_st	1.27467	0.00536976	1.32847	0.0179066	0.621654	0.803486	1.87528	0.001163	1.41728	0.137475	1.03238	0.493345	1.29675	0.441079	1.26641	0.0402196	0.996154	0.225086	1.23325	0.188	0.742124	0.547647	1.59044	0.0042673	1.25882	0.076029	1.02445	0.489919	HAcaBox	ACA4	chr3:186505402-186505538 (+)	137	TACCAAAAGTTAGCTTTTTGGGGGGCAGGTTTTTAAGTAACCTTTGCCAACTTGGGCTATTTGGAAGAGTAAAAGACCACACTCCACAGTGGGCTATACCACTTAGTATAGTTCGCTACTATTTTGTGGCCTACATG
ACA50_st	1.34791	0.146337	1.14199	0.834274	1.24989	0.418377	0.915492	0.511769	1.20527	0.427047	0.855588	0.829104	1.0771	0.647988	1.20688	0.292328	0.841301	0.717534	0.71374	0.855777	1.14199	0.793623	1.14199	0.352845	1.21474	0.440036	1.14199	0.813895	HAcaBox	ACA50	chr16:58593700-58593835 (-)	136	AAGCACTGCCTTTGAACCTGATGTGTCTTGTTTGTAGCTTCACGGGCCAAGCAACAGTGCTAGAGCATAACGACTTGTTATAACTGGGGCTCTTCAGCTCTCAACTGAACTGCTCTTTTAAAAACAAGGTACATTT
ACA51_x_st	2.22205	3.77702e-05	1.23856	0.210324	1.15659	0.263457	1.35411	0.00243438	1.06035	0.434069	1.54614	0.140306	1.08405	0.213111	1.90454	0.00488138	1.65826	0.254711	1.00529	0.494392	2.42021	0.00557177	2.00717	0.000921308	1.31907	0.106158	1.67001	0.320876	HAcaBox	ACA51	chr20:2635713-2635844 (+)	132	GGCCTCCTGGTGCTTACCACAGGCTGTGTTCTTACACTGACTGTATAGAAAGAGGAGGTAGAGTAAACCTACCCCATATACACCTCAGCTCAGGCCCTGTGCCTGGTCTGTATTGTGAATGGGGGAACATAG
ACA52_st	1.83467	0.113444	1.25897	0.570826	1.36625	0.165516	2.06662	0.00492264	1.40428	0.391381	1.08589	0.7618	1.418	0.457624	3.12418	0.05826	0.932673	0.964261	1.01439	0.794357	1.53958	0.161498	1.42193	0.168596	1.28406	0.820797	1.15997	0.731047	HAcaBox	ACA52	chr11:811681-811814 (+)	134	TGGTCCATCCTAATCCCTGCCGGTCCATCTGTGGCCTGCCAGGTTTCGCTTGTGGACCAGAGCACCCTAGAAGCCTCACCCGAGGAGTGAGCAGGGCTCCAGTGGGCTCACGTCATGGGCACTTCTAGACACTC
ACA53_st	1.67189	0.00411895	1.20527	0.696786	1.46126	0.153688	1.12767	0.000670178	0.838349	0.605944	0.823107	0.435398	1.06504	0.319446	1.09057	0.0320327	1.0279	0.503744	1.20981	0.174931	0.805792	0.736711	1.8676	0.000298059	0.797663	0.966078	1.20646	0.417854	HAcaBox	ACA53	chr12:98993413-98993662 (+)	250	AACATGCTTCCTTAGATCCACCTTTGTGGATGAATCTTGAACTGAGTTCCACTTGTAAACTTCTTGTTTCTTGTGGTTCCAGTAGTCAAAGAAACATCCAGCAACTTTTTTGGTTGTATAGTCAAAGGTGCTTGAGTCATTGGCATGTAAGAGAAATATACCTGCATGTTAGTCTAACGTTCTGATAGAAATGACATGCATTTATGCTGCCATTTGTTACTATCAGGACTCGACTCGTGTGCGGACATTT
ACA54_st	4.55894	6.39156e-10	1.33993	0.536836	1.49531	0.370555	3.89539	2.46557e-07	1.14569	0.415406	1.75274	0.0677742	1.42026	0.550712	1.61795	0.00315205	1.55554	0.0937282	1.33146	0.0673442	1.61721	0.176729	4.64492	3.3272e-09	1.77941	0.277009	1.27758	0.0175953	HAcaBox	ACA54	chr11:2985001-2985123 (-)	123	GAGCACTGTTCGTAACCCGTTAGCCTGGCTGTAGCTAATGGGTTCCATTCCGGTGCAATAGCATTTCCAGCGACACATGACTGACTGACTGGTGGCTTTCAGTTTCAGGTCTTGGAGACAAAT
ACA55_st	1.68252	0.000164953	1.28818	0.167943	1.00791	0.61789	1.28281	0.119437	1.28818	0.626913	1.1496	0.78126	1.77587	0.142135	1.91155	0.0179398	2.13399	0.0195163	0.866501	0.831907	1.02019	0.615786	1.23852	0.0149841	0.998267	0.806876	1.28818	0.813476	HAcaBox	ACA55	chr1:40033046-40033182 (-)	137	GAGCACCTGAATCTTTCCCATTCCTTGCTGCCTCGTGCCGGTGTGGGGACAGATGGTGCTACAGAATGAGCAGAGGAAATCCAGACAGGTTGTTTTCCATTTGTCTTGGGGCCTGTCTCTACAGCTCTGCCACATTT
ACA56_st	0.768757	0.840054	1.35469	0.221253	0.730109	0.877761	0.843895	0.686159	0.875538	0.785584	1.01015	0.627954	0.781265	0.607109	0.963531	0.636592	1.00793	0.579699	1.18234	0.127784	0.884558	0.694769	0.937454	0.220365	1.61602	0.107131	0.960363	0.564538	HAcaBox	ACA56	chrX:154003273-154003401 (+)	129	CGGCAGACAGTTATCCCTTTCTAGTCTGGCTCGTGGGACTCTAGAGGGAGTCAGTCTGCAACAGTAAGTGGTGAGTTCTTCTGTCCAGCGTCAGTATTTTGATGGTGGCTTTAGACTTGCCAGATAACA
ACA57_st	6.01171	4.48897e-11	1.34423	0.12778	1.37816	0.0756568	5.223	1.99708e-09	1.34423	0.320734	1.32786	0.295756	1.53899	0.0466331	4.75008	3.20561e-07	1.83798	0.354068	1.23694	0.115758	1.28017	0.326146	6.44707	1.56163e-11	0.624935	0.925842	0.634575	0.773337	scaRna	ACA57	chr12:6690639-6690775 (-)	137	TTGTCCTGGCCTATTTTTCTGCTCCCCTGTGCTCAGTTCTAACAGGGTAGTCTGGCAGGACACACAGCAATTCCCTCTCAGTTTAGGAGGGCCGTCCTAAGAATAGGGCTGGCTCTTAAAGGCACGAGAGGACAATT
ACA57_x_st	4.22591	2.12248e-05	0.960952	0.656962	1.49134	0.155734	3.68214	2.58432e-06	1.9851	0.020254	1.00758	0.0665304	1.52301	0.288903	3.23084	0.000374479	2.70135	0.0105348	1.33725	0.1791	0.558154	0.72903	2.75541	1.52324e-06	1.33121	0.276539	1.24703	0.419488	scaRna	ACA57	chr12:6690639-6690775 (-)	137	TTGTCCTGGCCTATTTTTCTGCTCCCCTGTGCTCAGTTCTAACAGGGTAGTCTGGCAGGACACACAGCAATTCCCTCTCAGTTTAGGAGGGCCGTCCTAAGAATAGGGCTGGCTCTTAAAGGCACGAGAGGACAATT
ACA58_st	1.43109	0.124215	1.01327	0.583527	1.29969	0.225209	1.19278	0.047527	0.834173	0.779787	1.22913	0.155648	1.2205	0.416693	1.67106	0.00890919	0.559445	0.668266	1.03207	0.624338	0.948467	0.859585	1.47765	0.003901	1.06082	0.369985	1.09699	0.582526	HAcaBox	ACA58	chr3:131197941-131198077 (-)	137	GGGCATACTCGTAGACCTTGCCTGACTGTGCTCATGTCCAGGCAGGGGGGACAGTGTATGCAAGAATAATTTGGAGTTCCTGCCAGCTCTAACCAGCTTCATCAGTGGCTGGATAAATTGCAGGACTCTAAACATTT
ACA58_x_st	1.69678	0.0240195	1.16197	0.305116	1.34926	0.266629	1.32342	0.0540982	1.17422	0.190118	1.07862	0.726453	1.63555	0.249739	1.44908	0.0723439	1.33674	0.232883	1.36793	0.171108	1.26509	0.408417	1.16753	0.218905	0.989519	0.792108	0.8611	0.849703	HAcaBox	ACA58	chr3:131197941-131198077 (-)	137	GGGCATACTCGTAGACCTTGCCTGACTGTGCTCATGTCCAGGCAGGGGGGACAGTGTATGCAAGAATAATTTGGAGTTCCTGCCAGCTCTAACCAGCTTCATCAGTGGCTGGATAAATTGCAGGACTCTAAACATTT
ACA59B_s_st	1.1073	0.534953	1.60421	0.146431	1.48043	0.106978	0.914979	0.702529	1.18837	0.332877	1.36523	0.269884	1.1976	0.424258	1.06233	0.630593	1.19288	0.354202	0.84601	0.6706	1.07409	0.184919	0.984907	0.524435	1.30954	0.0515131	1.63187	0.0683153	HAcaBox	ACA59B	chr17:19460873-19461024 (+)	152	GCCCAGGGTATGTTCACGGGGCGATGCTGCCCTCCCAGCTGGCCCATGGGTGACCCTGGGAACATTAACTGCCTCACAACGTTTGTGCCTCAGTTACCCGTAGATGTAGTGAGGGTAACAATACTTACTCTCGTTGGTGATAAGGAACAGCT
ACA59_s_st	0.879101	0.256508	1.60996	0.0780222	1.52169	0.0417705	1.23116	0.301005	1.56347	0.0993678	2.28065	0.0174121	1.37115	0.0478802	1.0252	0.564701	1.28746	0.240137	1.30148	0.102251	1.2657	0.177803	0.98826	0.759189	1.20529	0.198012	1.20529	0.098918	HAcaBox	ACA59	chr1:12567300-12567451 (+)	152	GCCCAGGGTATGTTCACGGGGCGATGCTGCCCTCCCAGCTGGCCCATGGGTGACCCTGGGAACATTAACTGCCTCACAACGTTTGTGCCTCAGTTACCCGTAGATGTAGTGAGGGTAACAATACTTACTCTCGTTGGTGATAAGGAACAGCT
ACA5_st	1.11336	0.577334	1.57381	0.102229	0.682418	0.94828	0.886106	0.760581	1.0735	0.179577	1.20091	0.21693	1.10743	0.623257	0.81485	0.802749	0.74118	0.824254	0.978273	0.91088	1.18829	0.110671	1.54936	0.0982351	0.932927	0.407257	1.18831	0.577173	HAcaBox	ACA5	chr7:45143948-45144081 (-)	134	TGCAGCCGTGTCAAATTCAGTACCTGTCCTATGCATGGTAGGCACTGGCCCAGAAGGCTGCCACAGAAACACTGTGACTCATGGGCCCTGTTCCTGTGTCCCAGGCTCAGGGATAAATTTGGTTACAGACATCA
ACA5_x_st	1.50776	0.0121583	0.5419	0.93558	1.15435	0.400697	1.36672	0.0106228	0.95609	0.216581	0.457863	0.969467	1.28329	0.493927	1.35184	0.448026	1.13023	0.456956	0.891006	0.636068	1.31922	0.329502	1.83525	0.00276617	1.92349	0.039157	0.773413	0.408155	HAcaBox	ACA5	chr7:45143948-45144081 (-)	134	TGCAGCCGTGTCAAATTCAGTACCTGTCCTATGCATGGTAGGCACTGGCCCAGAAGGCTGCCACAGAAACACTGTGACTCATGGGCCCTGTTCCTGTGTCCCAGGCTCAGGGATAAATTTGGTTACAGACATCA
ACA5b_st	1.56855	0.149925	1.04915	0.496038	1.17357	0.0575128	0.901401	0.941589	1.32356	0.455817	0.707414	0.925092	1.2809	0.418045	1.22825	0.679079	0.727734	0.77364	1.20389	0.479935	0.997408	0.20053	0.783886	0.591495	0.955842	0.552378	1.56373	0.298398	HAcaBox	ACA5b	chr7:45145567-45145698 (-)	132	GGCAGCCATGTCAAATTCAGTGCCTGCCCTGTCTATGGTAGGCACTGGCCCAGAAGACTGCCACAGAAACAGTGACTCACAGGCCCTGTTACTGTGTCCCAGGCTCAGGGATAAATTTGGTTACAGACACCA
ACA5b_x_st	1.22292	0.0801307	1.18468	0.313628	0.947836	0.83132	1.3662	0.240297	1.18971	0.714247	1.12149	0.0802852	1.56853	0.275329	1.53109	0.357831	1.19573	0.283858	1.39787	0.347762	0.958866	0.83801	1.56853	0.020855	0.891036	0.939036	1.78684	0.0497918	HAcaBox	ACA5b	chr7:45145567-45145698 (-)	132	GGCAGCCATGTCAAATTCAGTGCCTGCCCTGTCTATGGTAGGCACTGGCCCAGAAGACTGCCACAGAAACAGTGACTCACAGGCCCTGTTACTGTGTCCCAGGCTCAGGGATAAATTTGGTTACAGACACCA
ACA5c_st	1.36634	0.0146369	1.76847	0.132331	1.21094	0.105931	1.67351	0.0203269	0.981095	0.497312	1.51565	0.151853	0.691772	0.933897	1.06393	0.418679	1.53258	0.113952	1.13968	0.546656	1.2175	0.22076	1.34503	0.0178695	0.878873	0.764678	1.52741	0.243662	HAcaBox	ACA5c	chr7:45144505-45144641 (-)	137	TGCAGTCAAGTCAAATTCAGTGCCCGTTTCTGTCATAGCGGGGGCTGGCCCAGATGGCTGCCACAGCAAGCTCCACAGCTCATGGGCCCTGGGTCACCTACCCTGGGACCTGGGGATAAGTTTGGCTGTGGACAGTG
ACA60_st	2.56067	2.60889e-05	0.787155	0.85351	1.1643	0.121066	1.9155	0.000283567	1.43381	0.117899	1.00758	0.354459	1.5213	0.24433	1.42174	0.0168204	1.69845	0.206558	1.23694	0.626403	0.875309	0.460002	1.66069	0.0012601	0.618146	0.99407	0.744846	0.90673	HAcaBox	ACA60	chr20:37078012-37078147 (+)	136	CACCTGCATTCAAAAATGATCACGGGCTGCCTGTGCTCTGGTCATCAATAACGCAGGGAGAGGAATTGCTGAAAGCCGTTTCCCGTGTTTGGAGGGTTCACACCTGTCCCTTTCAAATGCTGGCGCTTTCACACAC
ACA61_st	6.00796	7.85071e-12	1.62607	0.0627834	0.89492	0.538305	4.31865	1.54721e-10	1.86384	0.0690106	2.27369	0.00868687	2.06663	0.00236406	2.55117	5.79492e-07	1.0279	0.341552	1.69479	0.0121776	1.37008	0.300879	3.67525	1.50003e-08	1.46671	0.201222	1.37348	0.122959	HAcaBox	ACA61	chr1:28906276-28906405 (-)	130	ATCCTCCTGATCCCTTTCCCATCGGATCTGAACACTGGTCTTGGTGGTCGTAAAAGGAGGAAAAGTAATAGTGAAGCTGGCCTAAATGTTGTAATCTGGTATATGGCATGTGGGCTAGTTTCAGACAGGT
ACA62_st	1.50776	0.335717	1.10551	0.813907	0.715298	0.887532	1.36352	0.674196	0.985404	0.706043	1.09858	0.572125	0.93402	0.822589	2.58704	0.427257	1.2865	0.829213	1.03779	0.82339	0.716399	0.976188	1.71784	0.190599	1.36672	0.530003	0.912815	0.928075	HAcaBox	ACA62	chr17:62223699-62223831 (+)	133	GCGCTGTCTTTGAGCCCCCGCCGAGCTTCCTCGTGGCGCCGGGGGTCAATCTGCAGCGCTAGAGCATGTGCTTGCGCATAACTGGGGCCGCCTGGCCTCCCGCGGGCGGCCTTTTTAACCGCGAGCGACAAGA
ACA63_st	1.00798	0.340554	1.16105	0.812262	1.15719	0.689996	1.7721	0.0141175	0.668963	0.98383	1.1454	0.594443	1.00217	0.858634	1.45968	0.222832	0.945091	0.890774	1.13007	0.695947	1.44296	0.401411	1.5635	0.113297	1.58065	0.165259	1.13575	0.739678	HAcaBox	ACA63	chr1:203698709-203698833 (+)	125	GCAGACTCACTATGCACCTGACTGTACTTCCAGGCAGGTGCTTTTTCTGTCTGCCAGAGAAACATTCCAGGGTGCTGTGGCTGCCTCACCTATCCAGGGCGATGCAGCTCCCTGGGGACACAGGT
ACA64_x_st	1.21402	0.329273	1.62156	0.609722	1.21876	0.266965	1.66942	0.155658	1.58248	0.47078	1.336	0.348534	1.16738	0.439666	1.98906	0.604801	1.4309	0.264077	1.04294	0.783814	1.38248	0.196292	1.80594	0.173739	1.08504	0.192098	0.863249	0.689497	HAcaBox	ACA64	chr16:2015185-2015311 (+)	127	GTTGGTTGAAAATCGCCCCCGGCTTTGGCCGTGGCCGCGGGTGAGATTCGGCGCCCAGAGCCCCCGGGGGCCTCAGCTCACCGCGCGCTGCCCCATGTGCGGCGGTGAAACCCAGGCCCCGACAGGC
ACA65_st	0.968349	0.562804	0.658294	0.582581	1.05958	0.517122	1.46593	0.0660577	0.964155	0.0690464	1.00901	0.758646	1.41924	0.385948	1.10608	0.316317	1.09793	0.451759	0.908133	0.327037	0.912411	0.683869	1.08193	0.119132	1.22706	0.382477	1.14325	0.80641	HAcaBox	ACA65	chr14:81669039-81669178 (-)	140	TGATGACTGTTCTTCCTGTTGCCTTCAGACCTGGCATTAGGATTTTAGGTCATCATAAATTAAAATTTGATTTTCTTCACTCAGAGAATATTAGGATAATGGAGTTATCTGTTCTCTGAAATTTGCGGAATCAAACATGT
ACA66_st	1.28347	0.785232	1.94493	0.024444	1.70114	0.0806919	1.57796	0.462101	1.45683	0.547567	1.58452	0.070156	1.35146	0.273298	1.8626	0.70213	1.80074	0.415419	1.37914	0.344327	0.909395	0.976121	1.26001	0.6144	1.22598	0.429546	1.08172	0.892244	scaRna	ACA66	chr17:58308877-58309006 (-)	130	GCCTCTCTCCCATGGGCTTTGGGGGGTCCCTGTTCTCCTTAGCCAAGGCTGGAGGCCAAGAGCAGCCCTCGAGGATCGTCGTCAGGACTGCCACGAGTGGGGCAGCCTTGTTTTCCTGCCTCAGACATGT
ACA66_x_st	1.53123	0.253664	1.1613	0.902625	1.473	0.443451	1.69397	0.379868	1.69903	0.249826	2.56666	0.0954722	1.11099	0.903867	1.66554	0.713763	1.4495	0.280778	1.36016	0.321367	1.8407	0.0712062	1.46124	0.618252	1.36672	0.528301	0.960952	0.429181	scaRna	ACA66	chr17:58308877-58309006 (-)	130	GCCTCTCTCCCATGGGCTTTGGGGGGTCCCTGTTCTCCTTAGCCAAGGCTGGAGGCCAAGAGCAGCCCTCGAGGATCGTCGTCAGGACTGCCACGAGTGGGGCAGCCTTGTTTTCCTGCCTCAGACATGT
ACA67B_st	1.16739	0.919943	1.02553	0.913601	1.36165	0.524829	1.35811	0.443714	1.9879	0.109896	1.00895	0.719828	1.34112	0.394726	1.26711	0.968548	1.25203	0.72785	0.928282	0.799164	1.44895	0.136107	1.35351	0.767552	1.52912	0.409216	0.707855	0.90678	HAcaBox	ACA67B	chr2:10586840-10586975 (-)	136	GCATGGGTTTGGATTTATGACAGGCCCGTCACCCTGGGCCTGTCATAGTACCCCATGCCAGAGCAAACTGTGTCCCCGAACCATTGCCTGGCCTCTGTGCCCGTAGGCTGCTGGCACTGAAGTGGGTTGCACAGTG
ACA67B_x_st	2.02541	0.250377	0.889524	0.966076	1.09825	0.776412	1.44943	0.188449	1.89338	0.0182247	0.675397	0.913029	1.11525	0.460137	1.50776	0.673927	1.22292	0.637064	0.678305	0.776949	1.20527	0.359732	1.8676	0.241123	1.62873	0.0751793	1.09825	0.378353	HAcaBox	ACA67B	chr2:10586840-10586975 (-)	136	GCATGGGTTTGGATTTATGACAGGCCCGTCACCCTGGGCCTGTCATAGTACCCCATGCCAGAGCAAACTGTGTCCCCGAACCATTGCCTGGCCTCTGTGCCCGTAGGCTGCTGGCACTGAAGTGGGTTGCACAGTG
ACA67_x_st	1.42064	0.123045	1.90403	0.27455	1.65442	0.0918632	1.2424	0.289928	1.32101	0.567248	1.18411	0.738091	1.4322	0.130137	1.82528	0.197908	1.23632	0.484386	1.5366	0.12292	1.90013	0.0921086	1.62873	0.15697	1.17288	0.801656	1.96997	0.196739	HAcaBox	ACA67	chr21:33749496-33749631 (-)	136	GCATGGGTTTGGATTTATGATGGGCCCGTCCCCCTGGACCTCTCATAGTACCCCATGCCAGAGCAAACTGTAGCCCTGAACCATTGCCTGGCCTCTGTTCCCGTAGGCTGCTGGCACTGAAGTGGGTTGCACAATA
ACA68_st	1.54148	0.546457	1.28653	0.37411	1.23478	0.386767	1.01249	0.882397	2.03049	0.019395	1.75696	0.104841	0.909546	0.880004	1.9384	0.701628	1.00512	0.432503	1.63545	0.20216	1.46563	0.462767	1.08193	0.682947	1.41127	0.188456	1.46126	0.675701	HAcaBox	ACA68	chr17:7809441-7809578 (+)	138	GGCTCGATTTCCTGGGGGGTGGTCTCAGCCCACTCCACCTCCCCTCAGCCGAGCCTAGAGTAGAGGGGCCAGGCATCCTCCCCAGGGGAGGGGCGTTGAAGCAAGGAGCCTCTCCTGGGCTGTCCTAGCCTCACATTT
ACA68_x_st	1.52237	0.386517	0.601213	0.900637	1.40739	0.287508	1.69493	0.199357	1.26344	0.152342	1.71364	0.0438761	1.04836	0.424579	1.44534	0.856327	1.69903	0.0955821	1.25155	0.337389	0.77408	0.625894	0.615022	0.927409	1.31244	0.253056	1.09691	0.644315	HAcaBox	ACA68	chr17:7809441-7809578 (+)	138	GGCTCGATTTCCTGGGGGGTGGTCTCAGCCCACTCCACCTCCCCTCAGCCGAGCCTAGAGTAGAGGGGCCAGGCATCCTCCCCAGGGGAGGGGCGTTGAAGCAAGGAGCCTCTCCTGGGCTGTCCTAGCCTCACATTT
ACA6_st	1.10521	0.120932	1.7171	0.00797245	1.23363	0.415073	1.40165	0.0144619	1.59934	0.00245234	1.03327	0.602156	0.980322	0.565282	2.10648	0.0146164	1.20708	0.452138	1.0279	0.265705	1.08757	0.198738	1.51103	0.0419758	0.805868	0.777465	1.18896	0.254378	HAcaBox	ACA6	chr3:39449882-39450030 (+)	149	TGCACACTATTAAAGCTCAGGGTGGAGGCCAGTCTTGGCTCATGAACTTCTGAGTGTCGGAAGTGTGCTATATCAATGGCAGGATTTTCGCTAACACCAGTAGAGCTTGCCTCTATGACTGGAGTTTGGTAGTACTCGCTGCCACATAG
ACA7B_s_st	4.24919	2.07042e-07	1.25452	0.26386	1.24141	0.369778	2.02551	0.0754793	1.49884	0.307709	3.90454	0.00118487	1.16548	0.502507	2.15238	0.134149	1.28236	0.42216	1.26306	0.186078	1.11886	0.56081	4.70167	5.43973e-05	1.73565	0.101657	1.71573	0.442731	HAcaBox	ACA7B	chr3:129116053-129116191 (-)	139	GACCTCCTGGGATCGCATCTGGAGACTGCCTAGTATTCTGCCAGCTTCGGAAAGGGAGGGAAAGCAAGCCTGGCAGAGGCACCCATTCCATTCCCAGCTTGCTCCGTAGCTGGTGATTGGAAGACACTCTGCGACAGTG
ACA7_s_st	3.91658	2.42878e-07	2.40587	0.00640704	1.08671	0.277409	2.06718	0.037199	1.07357	0.383296	1.55309	0.0479148	0.88544	0.58149	2.2243	0.0863083	1.26806	0.503007	1.98022	0.012393	0.716574	0.721476	4.96172	1.02099e-06	1.55382	0.10811	1.61968	0.570126	HAcaBox	ACA7	chr3:12881811-12881949 (-)	139	GACCTCCTGGGATCGCATCTGGAGAGTGCCTAGTATTCTGCCAGCTTCGGAAAGGGAGGGAAAGCAAGCCTGGCAGAGGCACCCATTCCATTCCCAGCTTGCTCCGTAGCTGGCGATTGGAAGACACTCTGCGACAGTG
ACA8_x_st	0.941098	0.143389	1.29577	0.142045	0.972161	0.511061	1.94465	0.000180762	0.98251	0.345078	0.938571	0.633602	0.764471	0.599318	1.08004	0.0258973	0.416478	0.974357	1.31399	0.104289	1.53831	0.0583817	1.2403	0.0157147	1.96544	0.0343833	0.972161	0.591836	HAcaBox	ACA8	chr11:93465527-93465665 (-)	139	TGCACTGCATGGTATCTGCACTCAGCAGTTTACACCTGCTAGGGTGTTCAAAGGTCAGTGCTATAGAAATTCAGTATCTGGCATCGTTGGTTTTCTTGGCTTTGTGCTTGTTAAACCTGGTATTTCTACTGATACAGTA
ACA9_st	1.75199	0.00363318	0.603922	0.996736	1.25823	0.356332	1.11479	0.106932	0.875735	0.761888	0.787021	0.91152	0.56063	0.993727	1.83783	0.0410264	0.866088	0.317195	0.774752	0.848712	0.758325	0.97423	1.88376	0.00203898	0.893203	0.68456	1.25823	0.469961	HAcaBox	ACA9	chr7:45024977-45025109 (-)	133	TAGCAAGCCTCCAGCGTGCTTGGGTCTGCGGTGACCCTATGCATTCCTTCAGTGCTTGCTAGAACAGTTTTGAAACGGTTTGAGGCCTTGCCCTGCTCCATCCAGAGCAAGGTTATAGAAATTTCAGACAATG
ACA9_x_st	2.18734	0.00153904	0.830266	0.837079	0.821704	0.874287	0.974379	0.201602	0.550359	0.98973	0.938947	0.833347	0.945454	0.79552	1.73044	0.0755277	0.933383	0.826493	0.803606	0.80984	1.25368	0.327792	3.03967	0.00184383	1.11032	0.190016	1.23992	0.508376	HAcaBox	ACA9	chr7:45024977-45025109 (-)	133	TAGCAAGCCTCCAGCGTGCTTGGGTCTGCGGTGACCCTATGCATTCCTTCAGTGCTTGCTAGAACAGTTTTGAAACGGTTTGAGGCCTTGCCCTGCTCCATCCAGAGCAAGGTTATAGAAATTTCAGACAATG
E2_st	1.21174	0.0382463	1.47807	0.0240715	1.79448	0.00057425	1.49095	0.00894667	0.859343	0.833394	1.96205	0.00140847	1.80445	0.00477379	1.38003	0.0609171	1.04767	0.884582	1.33939	0.0349563	1.38003	0.00360307	1.501	0.0318421	2.18512	0.00257264	1.76599	0.00151012	HAcaBox	E2	chr3:39452545-39452698 (+)	154	TGTGCACATTGTTAGAGCTTGGAGTTGAGGCTACTGACTGGCCGATGAACTCGCAAGTGTAGGTAGTGTGCTACATGAGGGGCAAGTTTTCGCTAACACCACAAGGGTCTCTGGCCCAATGAGTGGAGTTTGATAGTAATTCTTGCTACAAGTA
E3_x_st	1.74296	0.000881388	0.986836	0.425278	1.1062	0.638359	1.11933	1.74073e-05	1.20527	0.244344	1.06192	0.535226	0.762517	0.502658	1.83093	0.000222209	1.27593	0.325771	0.865727	0.731047	1.25852	0.560744	1.33222	0.000100652	0.943006	0.208867	1.11932	0.390424	HAcaBox	E3	chr3:186505088-186505222 (+)	135	AAAGCAGGATTCAGACTACAATATAGCTGCTAAGTGCTGTGTTGTCGTTCCCCCTGCTTAAAATAAAGTTGTTTCTTAACTATACCTGTCTGCTATTCTCCTGTAGCAGCCAGGGACGCTTGGTCTCATACATGT
ENSG00000199196_st	0.682398	0.954867	0.932535	0.308827	1.32335	0.164331	1.0692	0.563704	1.07392	0.316903	0.888569	0.754193	0.843476	0.862605	0.787396	0.863304	0.831916	0.792774	0.701554	0.911124	1.03888	0.53488	0.920777	0.610382	1.43672	0.120782	1.46126	0.227788	snoRNA	ENSG00000199196	chr13:34674848-34674975 (-)	128	AGATAACTTCAAAGAGGGCTTGCGGAGCTGCAAAACCAAGAGCTTTTAATGTATTACTGAATATTGAAGTTCTCCGTAGGATGCCATAGTCACTCAGTAGTGCTATATCTTCCTAAGCAGATATAAGA
ENSG00000199212_st	0.906836	0.443601	1.0856	0.215069	1.41202	0.0547211	0.971787	0.706507	1.08062	0.0378273	0.816779	0.775469	1.10697	0.311026	0.518762	0.984818	1.09295	0.25016	0.795062	0.0680362	0.871491	0.885332	0.793747	0.891858	0.991068	0.621699	1.27135	0.34542	snoRNA	ENSG00000199212	chr8:55243247-55243455 (+)	209	CCAACATGGATAGTCTGGGAGGTCACTCTCCCCAGGCTCTGTGGAAGTGGTGTTGGGGAGCATAGACGTTTGGTCCATGACGTACAGTACAGCCCCTTTCCACAATGCTGGAGATGAAGCTGGGTCTCCTGTCTGCGCCTGCATATTCCTATAGCTTCCCTGAGTCCTGTGGATGATGACTGGTGAGACAAATCGTGCAGGAAACAAGT
ENSG00000199231_s_st	0.727234	0.960332	0.810437	0.954107	1.80012	0.10183	1.13039	0.405808	0.840341	0.866249	0.767326	0.955138	0.818519	0.635859	0.748736	0.928002	0.960417	0.463465	1.04788	0.615555	1.01621	0.775667	0.481016	0.978396	0.921263	0.58318	0.76561	0.839586	snoRNA	ENSG00000199231	chr7:62636318-62636397 (-)	80	GATCGATGATGAAAATAAGCAAGTTTGAGCATCAGAAGACCTTCCAGTCTACTTGATGCATGAGCTCTACAGTTTTAAGA
ENSG00000199231_st	1.22642	0.392244	1.20527	0.765857	1.20878	0.46694	1.20796	0.29123	1.40979	0.422943	1.17253	0.569625	1.43002	0.0878496	1.02518	0.510352	1.00158	0.694465	1.23694	0.531417	1.20527	0.128137	1.04906	0.861222	1.62873	0.126614	1.28383	0.655838	snoRNA	ENSG00000199231	chr7:62636318-62636397 (-)	80	GATCGATGATGAAAATAAGCAAGTTTGAGCATCAGAAGACCTTCCAGTCTACTTGATGCATGAGCTCTACAGTTTTAAGA
ENSG00000199231_x_st	1.03232	0.334906	0.963765	0.471035	0.838715	0.73942	0.687761	0.401326	0.762608	0.948567	0.950361	0.616611	0.764644	0.869203	0.952007	0.384013	1.55811	0.0543174	0.625327	0.987484	0.838715	0.910734	0.692128	0.203612	0.744179	0.486151	1.12179	0.540052	snoRNA	ENSG00000199231	chr7:62636318-62636397 (-)	80	GATCGATGATGAAAATAAGCAAGTTTGAGCATCAGAAGACCTTCCAGTCTACTTGATGCATGAGCTCTACAGTTTTAAGA
ENSG00000199262_st	1.28147	0.100093	1.10797	0.776105	1.23578	0.403992	1.60173	0.00852351	1.36817	0.497179	1.2422	0.377517	1.65596	0.387618	1.18918	0.0123525	1.3522	0.342053	1.15367	0.0535789	1.36396	0.184644	1.11885	0.0515036	1.01805	0.944054	0.952223	0.968523	snoRNA	ENSG00000199262	chr5:85916323-85916385 (+)	63	GTGCATGTGATGAAGCAAATCAGTATGAATGAATTCATGATACTGTAAACGCTTTCTGATGTA
ENSG00000199282_st	1.26907	0.00983031	0.867014	0.528635	1.44932	0.209501	1.1522	0.24073	0.959171	0.401202	1.92509	0.0272465	1.33867	0.26594	1.15548	0.0375605	1.15908	0.436932	1.27194	0.51076	0.924636	0.443516	1.08193	0.200017	0.974156	0.506626	1.09214	0.787294	snoRNA	ENSG00000199282	chr13:73160818-73160948 (+)	131	TGGCAAGCCTCCAGCGTGCGTGGGTCTGTGGTGATGTGTGCATTCCTACACTGCTTGCCAGAACAGTATTGAAATAGTGGAGCGTTTGTCCTGCTCCATCCAGAGCAAGGTTATAGAAATTTCAGACAATT
ENSG00000199321_st	1.22292	0.40455	1.17909	0.416938	1.20199	0.349292	0.806429	0.987769	1.06716	0.270317	1.00758	0.701789	1.54051	0.114402	0.807385	0.951058	1.02462	0.66727	0.801992	0.957841	1.71766	0.0776375	0.920437	0.6501	0.850409	0.860644	1.35129	0.413062	snoRNA	ENSG00000199321	chr10:128468271-128468343 (-)	73	AGGTTGTGATGAATTGCTTTAATTTCTGACACCTCATATGAAAGCTGCACTTGCAGTCTTGCAAGACAGGCTT
ENSG00000199321_x_st	0.756553	0.986432	1.21849	0.778142	1.31904	0.163746	1.0268	0.759764	1.37691	0.114636	0.994612	0.935764	1.55641	0.0353873	0.588524	0.958498	1.34711	0.502335	0.851987	0.877715	0.730109	0.99309	1.40114	0.194805	1.11032	0.589783	1.12467	0.961375	snoRNA	ENSG00000199321	chr10:128468271-128468343 (-)	73	AGGTTGTGATGAATTGCTTTAATTTCTGACACCTCATATGAAAGCTGCACTTGCAGTCTTGCAAGACAGGCTT
ENSG00000199363_st	0.911078	0.0254896	0.911883	0.364094	1.3353	0.0744371	1.3353	0.0097367	1.09098	0.215252	0.599121	0.918719	1.36697	0.252725	1.09098	0.165401	0.758663	0.992799	0.865727	0.4773	1.4467	0.0128272	1.4467	0.00294195	1.18627	0.681247	1.0369	0.692585	snoRNA	ENSG00000199363	chr3:183171602-183171732 (+)	131	AGGCAGGATCTAGTTACATTGTAGCTGTGAAGTGCTGCATTGTCTTTGCCCCCTGCTCAAAATAAAACTGTTACCTTTCAAGCCCTGTCTGCCATGGTGCTGTAGCAGCAGGGATGTTTGGTCTCATACAT
ENSG00000199370_st	1.07915	0.413477	0.960952	0.734251	0.892154	0.446859	1.00947	0.36404	1.09007	0.296276	0.999792	0.240739	1.16962	0.570311	0.953651	0.629931	1.0279	0.0621596	0.994842	0.63907	1.28261	0.358124	0.895097	0.457043	1.35953	0.0499127	0.566898	0.864059	snoRNA	ENSG00000199370	chr7:148086741-148086950 (+)	210	AACACTTCCATGCACCATTTCTATAGTTTCTTACCAGAGAAGTTTCTCTGAACATGTGGAGCACCGGAAACCACGAGGAGGCGGCTCAGCATTCACTCCTGAGCATGAAGCTGGCTCTTGGTGGTGCTTCTCTGCAATTGCCTTTTGCTGCTGATGATCACTCTTCTCTTCCTTTGGGAGAGTGAAAGGGAAAGGAAGCCATCTGAAGGG
ENSG00000199370_x_st	1.22292	0.0724716	1.50111	0.215758	1.14433	0.703588	1.41038	0.0898994	1.31722	0.534443	0.975628	0.226208	1.00758	0.918232	1.15899	0.259135	1.12609	0.645751	1.0279	0.263084	1.55688	0.319055	1.22292	0.228707	1.59147	0.157933	1.1857	0.570781	snoRNA	ENSG00000199370	chr7:148086741-148086950 (+)	210	AACACTTCCATGCACCATTTCTATAGTTTCTTACCAGAGAAGTTTCTCTGAACATGTGGAGCACCGGAAACCACGAGGAGGCGGCTCAGCATTCACTCCTGAGCATGAAGCTGGCTCTTGGTGGTGCTTCTCTGCAATTGCCTTTTGCTGCTGATGATCACTCTTCTCTTCCTTTGGGAGAGTGAAAGGGAAAGGAAGCCATCTGAAGGG
ENSG00000199392_st	0.982798	0.500259	1.02781	0.801323	0.947836	0.813328	1.08641	0.323491	1.20527	0.341736	1.02303	0.585587	1.08273	0.816012	1.01605	0.30007	0.8663	0.89756	1.07431	0.101001	1.05106	0.368694	1.01605	0.379536	1.13323	0.158514	1.20527	0.184707	snoRNA	ENSG00000199392	chr18:75143519-75143645 (-)	127	AGGACATTTCAATGCGGGCTCATGGGGCTGTGAAGCCAAGAGCTATTAACACTATGACCAAGGATTGAAATTCTCTATAGGATCCGTAGCACTGAATAGTGCTATATTTTCCGGAGGAAGTATAAGA
ENSG00000199405_s_st	0.815921	0.204166	1.46126	0.182719	0.993464	0.741963	1.0669	0.0445986	0.905444	0.766385	1.36976	0.105499	0.827481	0.756584	0.92774	0.154922	1.07352	0.3042	1.26812	0.281056	1.16143	0.257109	1.26812	0.0394306	0.891304	0.471013	1.50689	0.123911	snoRNA	ENSG00000199405	chr8:56815282-56815414 (-)	133	AGCCTCATGCTAGATGAGAATGGGCACTGTTGATCAAGGTGTCCAAAAATAGTTAATGTGGCTAAATTGAGATAGGTTATGCTTCCATCACAGTATGCATATTGCAGTGGTGACAATGAGACCTGTAACATTT
ENSG00000199405_x_st	1.31857	0.248107	0.988448	0.496867	1.18091	0.716107	1.12625	0.0911064	1.62796	0.0530783	1.01135	0.539333	1.1178	0.574093	1.02635	0.173888	0.618758	0.978358	0.893617	0.413637	1.40386	0.0247182	1.01188	0.277836	1.70267	0.197656	0.960952	0.806188	snoRNA	ENSG00000199405	chr8:56815282-56815414 (-)	133	AGCCTCATGCTAGATGAGAATGGGCACTGTTGATCAAGGTGTCCAAAAATAGTTAATGTGGCTAAATTGAGATAGGTTATGCTTCCATCACAGTATGCATATTGCAGTGGTGACAATGAGACCTGTAACATTT
ENSG00000199411_s_st	6.34107	1.04041e-11	1.55925	0.0038894	1.20527	0.433253	3.41677	1.35157e-08	1.14644	0.117163	1.61128	0.0183105	1.74655	0.23161	4.06517	6.75695e-07	1.86081	0.121527	1.75474	0.0149495	1.09967	0.469517	5.5162	5.88564e-09	1.38829	0.229568	1.09967	0.750817	snoRNA	ENSG00000199411	chr9:139988797-139988882 (+)	86	TCTTAGTGACATAATTCTAATAGTTTGTTCCGACCTTCCACTGTGGACTCAATAGCAGGGAGATGAAGAGGACAGTGATTGCATGA
ENSG00000199411_st	1.64712	0.0053027	0.930712	0.684493	1.42756	0.100477	1.15342	0.394754	0.82619	0.382829	0.808264	0.217542	1.18509	0.505306	1.10883	0.552019	0.923716	0.470351	0.994198	0.46202	1.15342	0.726277	0.678258	0.71928	1.03918	0.51307	1.60914	0.158183	snoRNA	ENSG00000199411	chr9:139988797-139988882 (+)	86	TCTTAGTGACATAATTCTAATAGTTTGTTCCGACCTTCCACTGTGGACTCAATAGCAGGGAGATGAAGAGGACAGTGATTGCATGA
ENSG00000199411_x_st	1.64873	0.000239467	0.960952	0.38831	1.46126	0.126694	1.20527	0.00969128	1.07641	0.731338	1.52284	0.212243	1.09488	0.688837	1.07641	0.0307577	0.809026	0.951339	0.988422	0.795052	1.32072	0.598299	1.21768	0.0129868	1.18102	0.629346	1.03916	0.713485	snoRNA	ENSG00000199411	chr9:139988797-139988882 (+)	86	TCTTAGTGACATAATTCTAATAGTTTGTTCCGACCTTCCACTGTGGACTCAATAGCAGGGAGATGAAGAGGACAGTGATTGCATGA
ENSG00000199452_st	1.02472	0.540496	1.21399	0.319769	1.20087	0.53104	1.0547	0.41631	1.01671	0.795901	1.38191	0.385063	1.08328	0.192989	1.36672	0.533584	1.32392	0.342097	1.28657	0.0413652	1.13274	0.408763	0.779742	0.671407	1.28211	0.027954	1.23478	0.376539	snoRNA	ENSG00000199452	chr20:37050294-37050421 (-)	128	TCTTGTATCCAAAAGTGATCATGGGTTGCCTGTGTCCCGATCATTAACAGTGCAGGGGTAGGAGTGCTGAAAGACATCTTCCCTGCGTTGGTCCAGCCTTCCCTTTCAAACCCTGGAGCTTTCCCACG
ENSG00000199470_st	0.885398	0.936654	1.24359	0.308844	1.11523	0.488278	0.993464	0.329412	1.21772	0.47894	1.1045	0.376645	1.49473	0.0631308	0.65586	0.940061	1.51792	0.111075	0.753347	0.604177	0.999809	0.594682	0.751452	0.803169	1.14807	0.472745	1.09289	0.820351	snoRNA	ENSG00000199470	chr7:12740383-12740514 (-)	132	ACACTCTCAGCTATGTATAGTTACACCTGGCTTCACTTGTGTGACTTTTGCAATGGGAAGAGAGAGAGAAGGTCCCCTTGGTACCTCAGCTCGGCCTTATGGTGGCCTCTTTCCTTGAAGGGTGCAACAAAA
ENSG00000199473_st	1.19685	0.125061	1.13556	0.171472	0.609946	0.700174	1.01629	0.175307	0.889293	0.557543	0.834804	0.520666	0.639108	0.804701	0.962963	0.116461	0.916534	0.693946	1.4976	0.134759	1.09128	0.200618	1.0374	0.132156	0.710071	0.513849	1.22161	0.0956503	snoRNA	ENSG00000199473	chr7:17412825-17412950 (-)	126	GTGCATGTACTGTTACAATCTAACTGAAGTATTTTATTGTTACCCCTGCTTAAAGCAGTATAGATGCATAACTATGTCTGTTTAACTTCATTCCATAGTGAGACAGAGACACTTGGTTTCAAACAT
ENSG00000199474_st	0.781861	0.857946	0.855217	0.835382	0.803473	0.909986	1.01218	0.67666	0.980871	0.44339	1.0025	0.529535	1.08094	0.365607	1.06341	0.31041	1.55717	0.0955785	0.88604	0.325962	1.27863	0.0506104	1.02148	0.406892	1.59491	0.0632675	1.00383	0.548781	snoRNA	ENSG00000199474	chr16:12936344-12936467 (-)	124	AACCCCCTTTTCACTTTGCCAATTGGACTTATGTCTTTATTGATCATTCAAGTGAGCAAAGGAAATACGCTTTAAAAACTCAGGCAAACGGTGTTTGTCTTGTATCCCGTCAGAGGAAACAAAT
ENSG00000199474_x_st	1.03122	0.418838	1.14832	0.645459	1.67622	0.150325	1.23334	0.209864	0.894479	0.950041	1.20527	0.48446	1.37269	0.575543	0.783814	0.815214	1.04578	0.682556	1.47373	0.286105	0.99319	0.819866	1.04727	0.665413	1.76931	0.0869922	1.24918	0.523395	snoRNA	ENSG00000199474	chr16:12936344-12936467 (-)	124	AACCCCCTTTTCACTTTGCCAATTGGACTTATGTCTTTATTGATCATTCAAGTGAGCAAAGGAAATACGCTTTAAAAACTCAGGCAAACGGTGTTTGTCTTGTATCCCGTCAGAGGAAACAAAT
ENSG00000199552_x_st	0.942747	0.67121	0.960952	0.733342	0.853106	0.77333	0.727746	0.749236	1.10305	0.855483	1.62722	0.128103	1.13472	0.742299	0.995201	0.81483	1.1207	0.566777	1.16389	0.296569	0.867692	0.806709	0.904445	0.962467	1.0143	0.605456	1.20527	0.41046	snoRNA	ENSG00000199552	chr5:40655065-40655196 (+)	132	ACGCAGGATTCAGACTAGAATATAGCTGTTAAGTGCTGTGTTGTCATTCTCCCTGCTTAAAATAAAGTTTTTTTCTTAACTATACCTGTCTGCTATCTGCTGTAGCAGCCAGGGATGCTTGGTTTCATACAT
ENSG00000199566_st	1.0368	0.782728	1.03415	0.610547	1.20527	0.228562	1.41401	0.372566	1.47647	0.365522	1.77023	0.077558	0.996504	0.789046	0.702304	0.993452	1.43	0.642105	1.03393	0.494685	1.08026	0.476826	1.43843	0.2537	1.05631	0.790018	0.975567	0.890886	snoRNA	ENSG00000199566	chr12:47739949-47740080 (-)	132	GGCCTCTCAGTGCCGCTTAATCACACAGGTCCAGTGTGTGCTTGGTGTCTTTTCTGGGAGGCAGAGGAAGGCTCTCCTAATCACAACAGACCTGCCCAGAAGGGCCTCTCTATTTCTAGGAGTATGATAGCT
ENSG00000199571_st	0.750717	0.934993	0.801982	0.921836	2.54302	0.00668888	0.888622	0.796746	1.08304	0.836889	0.904491	0.625495	1.0656	0.386755	0.611778	0.989835	0.770293	0.98387	0.649735	0.991206	1.08632	0.714173	0.923716	0.67437	1.10399	0.843112	1.46126	0.39075	snoRNA	ENSG00000199571	chr12:40213552-40213685 (-)	134	TTGGGCAGTGAACACCCAAGTGTGCTTTATAGTTCCTTTGGCTTTGACTTTGTGCTAGAGCAATGTCTGTTATTTTTCTCTGCATTGAAAGGAGCATTTATCCTTTTAAATGTATTCAGAAAGCCAGTACATTT
ENSG00000199571_x_st	1.03493	0.37261	0.736004	0.649382	0.841323	0.493681	0.764702	0.88905	0.936003	0.805934	1.31648	0.312257	0.974803	0.683594	0.60379	0.98976	0.995123	0.530118	1.0279	0.623768	1.16897	0.637081	0.911909	0.728499	1.35492	0.309218	1.07217	0.117429	snoRNA	ENSG00000199571	chr12:40213552-40213685 (-)	134	TTGGGCAGTGAACACCCAAGTGTGCTTTATAGTTCCTTTGGCTTTGACTTTGTGCTAGAGCAATGTCTGTTATTTTTCTCTGCATTGAAAGGAGCATTTATCCTTTTAAATGTATTCAGAAAGCCAGTACATTT
ENSG00000199633_st	0.628633	0.925655	0.960952	0.353201	1.30468	0.314297	0.667674	0.816482	0.733823	0.917833	1.31046	0.193103	0.881263	0.749757	0.906795	0.853199	0.872593	0.558249	0.780587	0.438012	0.835299	0.44061	1.04799	0.509022	1.21551	0.0852801	1.06614	0.339345	snoRNA	ENSG00000199633	chr15:78383514-78383639 (-)	126	ATGCAGGTACTGTTACAATATGACTGAAGTGATTTGTTGTCATTTCCCCTGCTTAAAGCCCTTGATATATAACTATCTCTGTCTAACTCATTCTGAAGTAAGACAGAGATGCTTGGTTTCATTTTT
ENSG00000199633_x_st	0.938237	0.415765	1.13434	0.549587	1.76903	0.145703	1.26815	0.226063	1.22318	0.465307	0.94432	0.495777	1.62896	0.0764944	0.702304	0.683853	1.4495	0.180332	0.711214	0.851612	1.14458	0.201166	1.18719	0.517908	0.825157	0.581319	0.878356	0.763596	snoRNA	ENSG00000199633	chr15:78383514-78383639 (-)	126	ATGCAGGTACTGTTACAATATGACTGAAGTGATTTGTTGTCATTTCCCCTGCTTAAAGCCCTTGATATATAACTATCTCTGTCTAACTCATTCTGAAGTAAGACAGAGATGCTTGGTTTCATTTTT
ENSG00000199666_st	0.95394	0.567033	1.0598	0.545955	1.23611	0.276862	0.490184	0.99202	1.00544	0.755635	0.862105	0.725881	1.26778	0.388748	0.851871	0.950115	0.875085	0.408961	0.680063	0.952518	1.19228	0.427882	1.20585	0.372954	0.741127	0.817209	0.960952	0.563562	snoRNA	ENSG00000199666	chr1:91123307-91123520 (+)	214	AAGACTATATTTTCAGGGATCATTTCTACAGTGCACTACTAGAGAAGTTTCTGTGAACTTGTAGAGCACCGGAAACCATGAGCAGGAAGTGCAGCGTTCTCTCCTGAGCATGAAGCCGGCTCTTGGTGTGGCTTCGCTGCAACTGCCATTGGCCATTGATGATCGTTCTTCTCTTCTCTGGGAGAGTAAGAGAGAGAGGACACAGTCTGAGTGG
ENSG00000199666_x_st	1.13506	0.524423	0.964388	0.85484	1.30352	0.178931	0.992819	0.753529	1.25943	0.0708119	1.47449	0.0954828	0.676856	0.91802	0.792629	0.996726	1.20816	0.22872	0.552645	0.973339	0.960952	0.909811	0.784269	0.959428	0.796821	0.879582	1.46933	0.224605	snoRNA	ENSG00000199666	chr1:91123307-91123520 (+)	214	AAGACTATATTTTCAGGGATCATTTCTACAGTGCACTACTAGAGAAGTTTCTGTGAACTTGTAGAGCACCGGAAACCATGAGCAGGAAGTGCAGCGTTCTCTCCTGAGCATGAAGCCGGCTCTTGGTGTGGCTTCGCTGCAACTGCCATTGGCCATTGATGATCGTTCTTCTCTTCTCTGGGAGAGTAAGAGAGAGAGGACACAGTCTGAGTGG
ENSG00000199675_s_st	0.842761	0.87746	0.960952	0.250196	1.08714	0.220411	0.967233	0.705969	1.12431	0.635434	1.32802	0.121082	0.998288	0.86011	0.84282	0.838758	1.4495	0.153178	1.33214	0.20077	0.703336	0.951636	0.963795	0.493836	1.23307	0.459442	1.33426	0.439621	snoRNA	ENSG00000199675	chr11:93454963-93455032 (+)	70	GGGCAATGATGAAAAGGTTTTACTACTGATCTTTGTAACTATGATGGTTTCTACACTTGACCTGAGCTCA
ENSG00000199713_st	0.923716	0.71268	1.32029	0.21557	1.06942	0.221391	1.22295	0.240632	0.781853	0.790057	0.879228	0.600855	1.02526	0.404417	1.04161	0.228592	1.2406	0.0936848	1.67607	0.0236776	1.46126	0.317859	0.941398	0.786824	1.22534	0.229528	1.06942	0.687863	snoRNA	ENSG00000199713	chr18:56486115-56486248 (-)	134	TCATCAGGTGGGATAATCCTTACCTGTTCCTCGTTTTGGAGGGCAGATAGAACAGGATAATTGGAGTTTGCATGATCCATGATTAATGTCTCTGTGTAATCAGGACTTGCAAACTCTGATTGTTCATATCTGAT
ENSG00000199713_x_st	1.17914	0.0789718	0.988862	0.163921	0.947836	0.829988	0.791167	0.626375	1.10329	0.607221	1.22377	0.315563	1.02701	0.399216	1.0227	0.39026	0.986491	0.676404	0.527651	0.955272	0.872444	0.732946	1.08193	0.23845	0.893911	0.433462	0.987866	0.3696	snoRNA	ENSG00000199713	chr18:56486115-56486248 (-)	134	TCATCAGGTGGGATAATCCTTACCTGTTCCTCGTTTTGGAGGGCAGATAGAACAGGATAATTGGAGTTTGCATGATCCATGATTAATGTCTCTGTGTAATCAGGACTTGCAAACTCTGATTGTTCATATCTGAT
ENSG00000199727_st	1.54451	0.092618	1.05638	0.68906	0.924862	0.638561	1.1428	0.485957	1.08017	0.176596	1.49925	0.0753523	1.17932	0.482745	1.23548	0.294911	1.23548	0.205385	1.28916	0.0550122	1.13816	0.662038	1.7533	0.0401226	1.94247	0.0585994	0.865215	0.861678	snoRNA	ENSG00000199727	chr2:105149231-105149442 (+)	212	AAGACTATTCTTCTAGGGATCTTTTCTATAGTTCAGTACCAGAGATGGTTCTCTGACAGTGTGGAGCACCAGAAACCATGAGAAGGAGGCACAGCAATCTCTCCTGAGCATGGAGCCTGCTCTTGGTGTTGTTTTGCTGCAGCTGCTGTTTGCCATTGATGATCGTTCTCTTCTTTCAGGAGAGTAAGAAGGCGAGGATGCAGTCTGAGTGG
ENSG00000199769_st	0.849795	0.410235	0.951182	0.216902	1.49023	0.130042	1.14528	0.350863	1.12829	0.508187	1.88171	0.0362894	0.758978	0.897183	1.2778	0.363686	0.845545	0.796225	0.950919	0.446997	1.13028	0.57371	0.998197	0.355486	1.55175	0.0819712	1.28477	0.181852	snoRNA	ENSG00000199769	chrX:70065931-70066145 (-)	215	AAGACTATACTTTCAGGGATCATTTCTATAGTTTGTTACTAGAGAAGTTTCTCTGAACGTGTATAGCACTGAAAACCACAAAGAAGAGGTGCAGCATTATCTCCTAAGTGTAAAGCCGGCTCTTGATGTTGCTTTGCTGCAACTGCCATTTGCCATTGATGATCGTTCTTTTCTTCCTTTGGGAGACTGGGAAGGAAAGGATGCAATCTGAGTGG
ENSG00000199783_st	0.89288	0.890896	0.699818	0.511685	1.26874	0.522754	0.710828	0.983838	0.960952	0.990696	1.11888	0.539813	1.35835	0.408349	0.845023	0.736463	1.3753	0.226549	0.791523	0.993107	1.32668	0.232359	1.04512	0.629715	1.01271	0.667253	0.852311	0.65605	snoRNA	ENSG00000199783	chr22:25297114-25297181 (-)	68	CCGCAGTGACAGCAATATTTTTCATCCACAGTTCACCTCATGAATGTTGTCACTTTGGGTCTGAGTGA
ENSG00000199787_st	0.923716	0.827331	1.20527	0.377541	1.18229	0.17669	0.888875	0.710687	1.24966	0.301452	1.00758	0.662718	0.979776	0.807545	1.19541	0.963131	1.7209	0.384265	1.39182	0.333724	1.00534	0.277786	1.12164	0.61724	1.46171	0.125535	1.34532	0.0575991	snoRNA	ENSG00000199787	chr16:30430946-30431080 (-)	135	GCATGGGTTTGGATTTATGATGGGCTGGATTCCCTAGGCCTCTCATAGTACCCCATGCCAGAGCAAACTGTAGCCCCAACCATTGCCGGGCCTCTATGCCTGTAGGCTGCTGGCACTGAAGTGGGTTGCACAGTA
ENSG00000199787_x_st	1.06677	0.848445	1.03143	0.632627	0.926886	0.456582	1.25805	0.69174	0.752002	0.97327	1.20354	0.509039	1.29982	0.683998	1.85534	0.494387	0.781933	0.979027	1.3428	0.0704203	0.831243	0.800061	1.29339	0.457212	1.59141	0.0600671	1.42662	0.177121	snoRNA	ENSG00000199787	chr16:30430946-30431080 (-)	135	GCATGGGTTTGGATTTATGATGGGCTGGATTCCCTAGGCCTCTCATAGTACCCCATGCCAGAGCAAACTGTAGCCCCAACCATTGCCGGGCCTCTATGCCTGTAGGCTGCTGGCACTGAAGTGGGTTGCACAGTA
ENSG00000199815_st	0.717099	0.638132	0.960952	0.813195	0.591625	0.300629	1.54692	0.201389	1.20527	0.373758	0.505149	0.868298	1.21745	0.378977	0.960952	0.539736	1.0279	0.0406278	0.762011	0.818861	1.09483	0.634679	1.26208	0.0987428	0.877667	0.66183	1.46126	0.235613	snoRNA	ENSG00000199815	chr3:8973179-8973316 (+)	138	GCTGTCCTGGACCTGCCAGCTGCACAGATGCAGATGCTCTGCTATGCCTGTAACATCGGGGCGAAGTGAAAGTGGCTATTTCTACACTCAGTGTTCAGAAAACACTGAACAACAAGAATGGATAATAGCCTGACATTT
ENSG00000199851_st	0.707613	0.550416	0.781853	0.774721	0.886816	0.539338	0.922438	0.840157	0.630826	0.976671	0.875057	0.686957	1.15221	0.291345	0.784706	0.808618	0.875057	0.936906	0.867483	0.856144	0.753954	0.807693	1.08193	0.148732	1.03594	0.610905	1.34991	0.298912	snoRNA	ENSG00000199851	chr6:27983346-27983553 (+)	208	AAGACTATACTTTCAGGGATCATTTCTACATTTCCGGGTAATTTCTTTGAACATGTGGAGCACCGGAAACCACCAGGAGGAGGCACAGCATTTTCTCTGGAGCGTGAAGCCAGTTCTTGGTGTTGCTGCATAGCAACTGCCATTTGCCTTTGATGATCATTCTTCTTTTCCTTTAGGAGAATAAGAGGGGGAGAACCCAGTCTGAGGG
ENSG00000199851_x_st	0.545111	0.456446	0.955712	0.402072	1.12169	0.158536	0.727574	0.407118	1.46338	0.0299144	1.1161	0.176607	1.64288	0.00720138	0.75886	0.578243	0.944152	0.116277	0.858037	0.657502	0.795322	0.321673	1.2525	0.104374	1.28418	0.0572116	0.990536	0.0436641	snoRNA	ENSG00000199851	chr6:27983346-27983553 (+)	208	AAGACTATACTTTCAGGGATCATTTCTACATTTCCGGGTAATTTCTTTGAACATGTGGAGCACCGGAAACCACCAGGAGGAGGCACAGCATTTTCTCTGGAGCGTGAAGCCAGTTCTTGGTGTTGCTGCATAGCAACTGCCATTTGCCTTTGATGATCATTCTTCTTTTCCTTTAGGAGAATAAGAGGGGGAGAACCCAGTCTGAGGG
ENSG00000199856_st	2.49893	0.0195059	1.69032	0.0358573	0.735742	0.892217	1.73043	0.151851	1.07615	0.542484	1.02497	0.129633	1.47401	0.335638	1.42738	0.783035	1.35975	0.402694	1.72199	0.0553413	1.8676	0.0268905	1.13317	0.391854	1.02441	0.177181	1.20527	0.724893	snoRNA	ENSG00000199856	chr18:7995568-7995782 (+)	215	AAGACTATACTTTCAGGGATCATTTCTATAGTTCATTACTAGAGAAGTTTCTCTGAATGGGTAGAGCACTGGAAACCATGAGGAGGAGGCACAGTGTTCTCTCCTGAGCATGAAGCTGACTCTTGGTGTTGCTTCACTGCACCTGCCATGTGCCACTGATGATTGTTCTTGTCTTCCTCTGGGAGAGTAAGACGGAGAGCATGCAGTCTGAGTGC
ENSG00000199856_x_st	2.19948	0.00183676	1.4614	0.0128792	0.994926	0.771574	1.10472	0.289272	1.36132	0.286321	1.30242	0.00683328	1.18222	0.535705	1.4614	0.400127	1.20707	0.341217	2.30437	0.0374716	1.28353	0.134243	1.32408	0.172037	1.63775	0.00434723	1.68988	0.0739866	snoRNA	ENSG00000199856	chr18:7995568-7995782 (+)	215	AAGACTATACTTTCAGGGATCATTTCTATAGTTCATTACTAGAGAAGTTTCTCTGAATGGGTAGAGCACTGGAAACCATGAGGAGGAGGCACAGTGTTCTCTCCTGAGCATGAAGCTGACTCTTGGTGTTGCTTCACTGCACCTGCCATGTGCCACTGATGATTGTTCTTGTCTTCCTCTGGGAGAGTAAGACGGAGAGCATGCAGTCTGAGTGC
ENSG00000199857_st	0.923716	0.302983	1.10384	0.322122	1.66383	0.0523961	1.40784	0.00524105	0.984421	0.247258	0.818284	0.719607	1.02635	0.196787	0.692912	0.970396	0.831201	0.460561	0.710041	0.882352	1.43044	0.348091	1.21757	0.465729	1.5612	0.00562918	1.20545	0.497643	snoRNA	ENSG00000199857	chr4:77323229-77323299 (+)	71	CATCTGTGATTATCCTATTCTGAACCTGAATTTCTACTAGAAAAAACTTATATGAATCTGGCTTCTGAGAT
ENSG00000199894_s_st	0.703018	0.929379	0.960952	0.672722	1.16104	0.492156	0.399096	0.988828	1.27965	0.560282	0.761927	0.615509	0.802556	0.95716	0.981655	0.806183	0.998995	0.57849	0.39895	0.74905	0.620814	0.925617	0.623495	0.921012	0.605581	0.998236	0.761927	0.400348	snoRNA	ENSG00000199894	chr4:111354265-111354344 (-)	80	GATCAAGGATGAAAATACCCAAATTTGAGTATCAGAAGACCTTCCAGTCTACTTGATGCATGAGCTCTACAGTTTTAAGA
ENSG00000199894_st	1.29132	0.318647	1.02356	0.752705	1.01045	0.267889	1.13513	0.330367	1.26788	0.219659	1.472	0.0690472	1.42359	0.370587	1.14227	0.135155	1.38579	0.0703004	1.79841	0.0298474	1.8046	0.0732985	1.02656	0.172784	1.19453	0.104063	1.14803	0.374131	snoRNA	ENSG00000199894	chr4:111354265-111354344 (-)	80	GATCAAGGATGAAAATACCCAAATTTGAGTATCAGAAGACCTTCCAGTCTACTTGATGCATGAGCTCTACAGTTTTAAGA
ENSG00000199894_x_st	0.824869	0.382986	1.0011	0.30248	1.33852	0.164836	1.00758	0.272678	1.7262	0.0701405	1.21693	0.128611	1.55704	0.274621	0.688056	0.913831	1.14297	0.304186	0.851479	0.56848	1.0942	0.289945	1.05697	0.408355	1.02456	0.206115	1.23722	0.324566	snoRNA	ENSG00000199894	chr4:111354265-111354344 (-)	80	GATCAAGGATGAAAATACCCAAATTTGAGTATCAGAAGACCTTCCAGTCTACTTGATGCATGAGCTCTACAGTTTTAAGA
ENSG00000199927_st	0.967338	0.461419	0.783297	0.895985	1.05491	0.562871	1.13528	0.353151	1.03279	0.465959	1.69903	0.191081	1.72305	0.107671	0.807385	0.939649	0.773358	0.616525	1.0279	0.411765	1.29966	0.268554	1.29914	0.2813	1.06881	0.695306	1.05491	0.371082	snoRNA	ENSG00000199927	chr3:30345813-30346027 (-)	215	AAGACTATACTTTGAGGGATCATTTCTATAGTTTGTTACTGGAGAAGTTTCTCTGAATATGTAGAGCACCACAAATCACGAGGAAAAAGCGCAGCATTCTCTCCTGAGCATGAAGCCAGTTTTCAGTGTTGCTTCGATGTAACTGCCTTCTGCCCTTGATGATCATTCTTCTCTCCTCCCTGGAGAGTAAGAGGGAGAGGAGGCAGTCTGAGTGG
ENSG00000199934_x_st	1.03548	0.677394	0.949788	0.620646	0.803516	0.599638	1.47537	0.0269365	1.66025	0.117105	1.4495	0.11921	0.629797	0.982165	0.774999	0.628884	1.2842	0.350763	0.688361	0.530105	1.0595	0.311291	0.89133	0.561549	1.56369	0.208464	1.46585	0.143181	snoRNA	ENSG00000199934	chr1:86057963-86058039 (+)	77	GAAAATACATGATGATCTCACTCCAACTGGAACTCTCTCACTGATTACTTGATAACAATAAAATATCTGATATTCTG
ENSG00000199959_s_st	0.489669	0.969114	0.943125	0.866604	0.691786	0.82169	0.937658	0.930632	0.905415	0.76788	0.540234	0.964129	0.775672	0.855865	0.515899	0.999433	0.724078	0.929197	0.707756	0.971952	1.03773	0.628671	0.56538	0.997612	0.803189	0.935736	0.977391	0.347014	snoRNA	ENSG00000199959	chr1:84743004-84743140 (+)	137	TTGGTCCTGATTCAAGGCCAGCAGTTTGCTGAAGCTGTTGGTTTCAAGCAGGAGACTAAATAATTGTCTTTTCATGGTCTGTTGGCCATCTTATAACTTTGGAAATGTAATGTCCAATTCATTAGAAATAAACATCT
ENSG00000199959_st	0.628633	0.970709	0.960952	0.689564	0.967909	0.547908	0.989725	0.461184	0.981046	0.871582	1.19395	0.704772	1.22562	0.49788	0.796062	0.801888	1.26996	0.722531	1.42651	0.040185	1.19395	0.259604	1.04271	0.305606	0.919679	0.750386	0.921732	0.883065	snoRNA	ENSG00000199959	chr1:84743004-84743140 (+)	137	TTGGTCCTGATTCAAGGCCAGCAGTTTGCTGAAGCTGTTGGTTTCAAGCAGGAGACTAAATAATTGTCTTTTCATGGTCTGTTGGCCATCTTATAACTTTGGAAATGTAATGTCCAATTCATTAGAAATAAACATCT
ENSG00000199959_x_st	0.878793	0.893297	0.916029	0.476484	1.10642	0.20329	1.03591	0.368985	1.3832	0.282894	1.10642	0.700776	1.13809	0.528965	0.550024	0.894499	1.17799	0.307618	1.13809	0.211581	1.20527	0.643846	0.592898	0.943856	2.07562	0.0217385	1.16035	0.353695	snoRNA	ENSG00000199959	chr1:84743004-84743140 (+)	137	TTGGTCCTGATTCAAGGCCAGCAGTTTGCTGAAGCTGTTGGTTTCAAGCAGGAGACTAAATAATTGTCTTTTCATGGTCTGTTGGCCATCTTATAACTTTGGAAATGTAATGTCCAATTCATTAGAAATAAACATCT
ENSG00000199977_st	0.851996	0.937424	0.97497	0.262147	1.39839	0.35594	0.844484	0.878743	1.00522	0.180996	0.834804	0.904926	1.38946	0.20867	0.778019	0.8813	0.729311	0.465634	1.05404	0.684516	0.923226	0.833947	0.923716	0.542828	0.650702	0.944135	0.960952	0.554967	snoRNA	ENSG00000199977	chr18:19397585-19397789 (+)	205	CCAATGTGTAATATCCTGGGATATCATTTTTTCTAGGCTTTGTCCACATGGCTTAGGGGAGCATAGGGCTCTGCCCCATGATGTACAGTCCCTTTCCTCAGTGTTGGAGATGAAGCTGGGTCTGGTGTTTGCACTTTCATATTCCTGTAGCTTCTCAGAATCCTGTGGACAGTGACTGGGGAGACAAACCATGCAGGAAATATGT
ENSG00000200026_st	1.17425	0.206036	1.12389	0.21727	1.8676	0.0511804	1.14645	0.705608	1.0679	0.654024	1.58837	0.250689	2.68688	0.0441207	1.36672	0.114585	2.26348	0.0694398	1.23694	0.157098	1.23996	0.261869	0.904305	0.356404	0.953372	0.713298	1.4558	0.0544792	snoRNA	ENSG00000200026	chr9:38147425-38147558 (+)	134	TCGATGGGTGGGATAATCCTTACCTGTTCCTCGTTTTGGAGGGCAGATAGAACATGATGATTGGAGATGCATGAAATGTGATTAATGCCTCTGCCTAATCAGGACTTGCAACACCCTGAGTACTCCTCTCTGAT
ENSG00000200026_x_st	1.64308	0.0165073	1.57082	0.110635	0.919778	0.433293	1.20139	0.291811	2.22405	0.051748	1.20113	0.69174	1.4305	0.0717275	1.44703	0.0764006	1.22145	0.0733402	0.868955	0.111082	1.24722	0.573566	1.26122	0.0814388	1.2986	0.58654	1.65356	0.140902	snoRNA	ENSG00000200026	chr9:38147425-38147558 (+)	134	TCGATGGGTGGGATAATCCTTACCTGTTCCTCGTTTTGGAGGGCAGATAGAACATGATGATTGGAGATGCATGAAATGTGATTAATGCCTCTGCCTAATCAGGACTTGCAACACCCTGAGTACTCCTCTCTGAT
ENSG00000200042_st	1.0755	0.819785	0.868812	0.442018	1.20527	0.290842	1.18781	0.782315	0.943496	0.216168	0.979056	0.589718	1.2851	0.409237	0.961041	0.784073	1.0955	0.561304	0.935756	0.935427	0.911986	0.686768	1.18873	0.207568	1.24571	0.68794	0.961827	0.71753	snoRNA	ENSG00000200042	chr14:92181260-92181474 (-)	215	AAAATTATACTTTCAGCAATCATCTCTATAGTTTGTTACTAGAGAAGCTTCTGTGAATGTGTAGAGCACCGGAAACCACAAGGCAAAGGCTCAGCATTCTCTCCTAAGCGCGAAGCTGGCTCCTGGTGTTGGTTGGCCGCAACTGCCATTTGCCATTGATGATCATTCTTCTCTTCCTGTGGTAGAGGAAGAGGGAGAGAATGCAGTTTGAGTGG
ENSG00000200051_x_st	0.723507	0.185492	1.0363	0.773101	1.28317	0.0329125	1.0254	0.247033	1.37747	0.00741882	0.856311	0.0771035	1.41785	0.0571146	0.613895	0.744053	1.42171	0.00275049	0.753302	0.220217	1.0363	0.0586472	0.808015	0.367412	0.93809	0.470764	1.0599	0.142663	snoRNA	ENSG00000200051	chr5:139906937-139907013 (-)	77	GGTCAATGATGAGCTGACATGTATTCTGAATCTAAAGTTGATTATTAGTACTTTAGTTCTAGAATTACTGAGACATG
ENSG00000200063_st	1.37877	0.578622	1.34687	0.282168	0.906397	0.848301	0.77103	0.95085	1.2668	0.539817	1.19763	0.453926	0.75489	0.788317	0.960952	0.99758	1.51103	0.337137	1.08673	0.661577	0.960952	0.330834	1.36452	0.658936	0.77103	0.83683	1.20527	0.586112	snoRNA	ENSG00000200063	chr17:76396016-76396144 (+)	129	TGGGCCCTTTCACAGGCCCTCCCCTCGGCAGTGGGGCCAGGATTGGGTTGCTGGTGCTGAGAGAAAGCCCTTGATTGCATCCTTGCTCTGGGACTGTACCAGTGGCAGCTGTCACTTAGTGGGACAGAG
ENSG00000200063_x_st	0.98968	0.61951	1.09467	0.364532	1.08156	0.190574	1.35942	0.167981	1.39796	0.103226	0.968527	0.80456	1.22963	0.0962775	1.09239	0.626903	1.0352	0.635593	1.0352	0.519893	0.960952	0.390318	0.916409	0.63895	0.721224	0.938766	0.863832	0.70942	snoRNA	ENSG00000200063	chr17:76396016-76396144 (+)	129	TGGGCCCTTTCACAGGCCCTCCCCTCGGCAGTGGGGCCAGGATTGGGTTGCTGGTGCTGAGAGAAAGCCCTTGATTGCATCCTTGCTCTGGGACTGTACCAGTGGCAGCTGTCACTTAGTGGGACAGAG
ENSG00000200072_st	0.78474	0.975512	0.979102	0.746031	1.33764	0.400857	1.16892	0.835556	2.32474	0.0508207	1.33201	0.180557	1.07298	0.756335	1.02674	0.556847	0.929721	0.220978	1.35595	0.183057	1.3284	0.437701	1.07982	0.858474	1.62873	0.172376	1.36138	0.103826	snoRNA	ENSG00000200072	chr13:112706392-112706452 (+)	61	CCTGGGTGATGATAAGCAAATGATGCCTGAATGTGAAGGTCATACTCGGCTTTAGCTGATT
ENSG00000200072_x_st	0.706449	0.966191	1.01705	0.697101	1.16614	0.581686	0.806296	0.716877	1.07072	0.10132	1.05042	0.684294	0.901022	0.929758	1.04258	0.729229	1.10571	0.260751	1.38133	0.0697264	1.03877	0.513829	1.06208	0.679762	1.18813	0.057629	1.70676	0.235669	snoRNA	ENSG00000200072	chr13:112706392-112706452 (+)	61	CCTGGGTGATGATAAGCAAATGATGCCTGAATGTGAAGGTCATACTCGGCTTTAGCTGATT
ENSG00000200075_st	1.37857	0.0637429	1.09799	0.174521	1.29563	0.418598	1.43553	0.137123	0.979709	0.694718	1.15767	0.131898	0.926392	0.383249	1.16623	0.252295	1.07937	0.456459	1.40794	0.113738	1.0779	0.63019	1.04116	0.187192	0.784026	0.674497	0.960952	0.685703	snoRNA	ENSG00000200075	chr8:130880836-130880962 (-)	127	AGGATATATCAAAGAGACTTTCTGGGGCTGGGAAACCAGGATCTCGTAATGCTATGACCAAAGATTGAAGTTTTGCATAGGATACCGTAGTCACTCAGTAGTGCTGTTTTCCTGAGGAAATACAAGA
ENSG00000200112_st	0.783172	0.590532	1.11549	0.43675	1.05215	0.868471	0.995057	0.585631	1.27657	0.550882	0.7324	0.502581	1.36065	0.569023	0.875562	0.320634	1.5065	0.162895	1.16227	0.426907	1.05215	0.610603	0.884648	0.486433	1.16732	0.603687	1.4585	0.221127	snoRNA	ENSG00000200112	chr12:116290453-116290523 (-)	71	CTACAATGATGACAATATTTTTCATCAACAGAAATTAACCTAGTGAGTTTCGATATTTAGGGTATGAGTGA
ENSG00000200112_x_st	0.91786	0.542813	1.03682	0.607268	1.03682	0.774421	1.00758	0.668248	0.883001	0.691463	1.08917	0.499043	1.16327	0.604986	0.919836	0.770389	1.54399	0.193031	1.08332	0.775802	1.196	0.749953	1.01821	0.685166	1.13244	0.772849	1.03682	0.8504	snoRNA	ENSG00000200112	chr12:116290453-116290523 (-)	71	CTACAATGATGACAATATTTTTCATCAACAGAAATTAACCTAGTGAGTTTCGATATTTAGGGTATGAGTGA
ENSG00000200113_st	1.47368	0.0774867	1.21171	0.432076	1.52643	0.214044	1.00758	0.628172	1.14027	0.568816	1.18833	0.429605	1.44932	0.148105	1.27044	0.340901	0.910929	0.885656	1.23694	0.279357	0.795282	0.89234	1.1471	0.217939	1.12451	0.252786	1.64201	0.0774696	snoRNA	ENSG00000200113	chr7:37459231-37459370 (+)	140	GGCCTCCTGGTGCTTACCAAGGCTGTCTTCTTACACTGACTGAAGCAGAGAAAGAGGAAGCAGAGTAAACCTATACCATGTGCACCTCAGCCCAGGCCCTGTGTGTGTGCCTGGTCTGTATTGTAAATGCAGGGAAATGG
ENSG00000200130_x_st	0.808595	0.848339	0.485392	0.922382	1.09844	0.0922534	1.87899	0.0132304	1.09844	0.277626	1.01477	0.890058	0.758564	0.826843	1.83437	0.0299516	1.11901	0.42669	1.01377	0.512341	0.730109	0.748109	1.11901	0.075138	1.33276	0.104606	0.857043	0.924729	snoRNA	ENSG00000200130	chr7:64792309-64792386 (+)	78	AAATAAAATAAAGTTGTTTCTTAACTATACCTGTCTGCTATTCTCCTGTAGCAACCAGGGATGATTGGTTTCATACAT
ENSG00000200150_st	1.18508	0.345111	1.43958	0.177986	1.12983	0.353037	1.31544	0.152168	1.95755	6.64693e-06	0.882588	0.324286	1.04038	0.749758	0.786393	0.765274	1.60739	0.364876	1.48608	0.113049	1.54365	0.133065	1.13128	0.0515108	1.70464	0.0149189	1.51314	0.360414	snoRNA	ENSG00000200150	chr14:101422577-101422649 (+)	73	TGAATCAATGGTGACCACTGGTGGCATATAAGTCATGGATGATGAATATGAGAAGAAAAGAATCTAGGTTTTT
ENSG00000200150_x_st	0.784223	0.212629	1.26696	0.251746	1.35592	0.0746854	1.34368	0.0442621	4.43783	3.17269e-06	1.14877	0.17836	1.20528	0.301817	1.15136	0.136989	1.43598	0.0229408	1.08183	0.192962	0.713061	0.975195	1.50344	0.111069	1.11032	0.00527881	1.25921	0.340278	snoRNA	ENSG00000200150	chr14:101422577-101422649 (+)	73	TGAATCAATGGTGACCACTGGTGGCATATAAGTCATGGATGATGAATATGAGAAGAAAAGAATCTAGGTTTTT
ENSG00000200191_st	0.965759	0.627595	1.21819	0.597418	0.708233	0.794162	0.911527	0.678509	0.515691	0.959908	0.69	0.942046	0.939089	0.769929	0.85954	0.91114	0.923716	0.469833	1.04082	0.232591	0.9024	0.271128	0.743028	0.611301	1.52582	0.178094	0.887345	0.833612	snoRNA	ENSG00000200191	chr8:72727729-72727860 (-)	132	TCCACAGGTGAGATCATCCTTACCTGTTCCTTCTTTTGGAGGGCAGAGTTCACGATGACTAGAGTTTACATGATATGTGATTAATTCTCTGCATAATCAGGATTTGCAACATTCTGTTTGCTCCTACCTGAT
ENSG00000200191_x_st	0.861138	0.533915	1.08661	0.194008	1.02455	0.768495	1.09842	0.225161	1.3375	0.164136	0.960457	0.371672	0.872698	0.450863	0.811654	0.865172	1.65888	0.151197	0.917008	0.152388	1.09318	0.784885	0.820954	0.668596	1.23597	0.0292271	1.0518	0.529352	snoRNA	ENSG00000200191	chr8:72727729-72727860 (-)	132	TCCACAGGTGAGATCATCCTTACCTGTTCCTTCTTTTGGAGGGCAGAGTTCACGATGACTAGAGTTTACATGATATGTGATTAATTCTCTGCATAATCAGGATTTGCAACATTCTGTTTGCTCCTACCTGAT
ENSG00000200206_st	1.19362	0.23097	1.25755	0.207214	1.21362	0.509161	1.18157	0.243399	0.994145	0.787273	1.11075	0.498954	1.28352	0.53011	1.18356	0.385907	1.30384	0.0923741	1.4529	0.410822	1.54067	0.0196793	1.44358	0.043083	1.16725	0.117635	1.43954	0.194459	snoRNA	ENSG00000200206	chr15:86716429-86716501 (-)	73	GTTTCTGATGAAGCCTATGTTGGTAGAGACATCTGAGAGTATTGATGAATGCCAACAGCTTAAATGGAGAAAA
ENSG00000200206_x_st	0.968098	0.434045	1.28756	0.247053	1.34183	0.275756	0.749667	0.908755	0.866624	0.885398	1.35517	0.157906	0.723476	0.574847	0.749008	0.963628	1.39112	0.135369	0.91712	0.881578	0.866135	0.806246	1.35947	0.372049	0.866667	0.685462	1.34151	0.239324	snoRNA	ENSG00000200206	chr15:86716429-86716501 (-)	73	GTTTCTGATGAAGCCTATGTTGGTAGAGACATCTGAGAGTATTGATGAATGCCAACAGCTTAAATGGAGAAAA
ENSG00000200222_st	1.2582	0.198558	1.03706	0.677019	1.41685	0.549804	1.07424	0.256249	1.35448	0.113024	1.64824	0.14531	1.58477	0.085459	0.780679	0.868169	1.4495	0.242429	1.25855	0.255919	0.960764	0.771695	0.913718	0.365299	1.17698	0.548833	1.52792	0.0937846	snoRNA	ENSG00000200222	chr3:64057484-64057695 (-)	212	AAGATTATACTTTCAGGAATCATTTCTATAGTTTGTTACTAGAGAAAGTTCTCTGAATGTGTAAAGCATGAAAAACCACAAGGAGACACAGTGTCTGCTCCTGACTGAAAAGCCAGCTCTTGGTGTTGCTCTGCTGCAACTGCTATTTGCCATTGATAACCATTCTTCTCTTCCTCTGGGATAGTAAGAGGGAGAGACTGCAGTCTGAGTGG
ENSG00000200235_st	1.18745	0.151443	0.92548	0.77072	1.06164	0.717588	0.886723	0.756069	0.92548	0.928961	0.691177	0.982651	0.863948	0.45987	0.72303	0.892773	0.884268	0.464865	1.15876	0.150553	1.02247	0.825858	1.05458	0.719502	0.966692	0.715369	0.737139	0.958844	snoRNA	ENSG00000200235	chr5:139959252-139959377 (+)	126	AAACCCCTGTTCACTTTGCCAAATGGATTTGTGTCTTTATTGCTCATTAATTGGGGCAAAGGAAATATCCTTTTAAAACTCAGGCAAACTGAGTGTTTGTCTTGTATCCTGTCAGAGGAAAGAAAT
ENSG00000200235_x_st	1.09013	0.0411663	1.34401	0.372245	2.00759	0.0511607	1.06113	0.091806	1.00229	0.360492	0.841809	0.865397	1.325	0.676756	0.770463	0.163392	1.38933	0.100798	0.910649	0.614104	0.803106	0.630663	1.04734	0.112631	0.950548	0.488921	1.20527	0.380269	snoRNA	ENSG00000200235	chr5:139959252-139959377 (+)	126	AAACCCCTGTTCACTTTGCCAAATGGATTTGTGTCTTTATTGCTCATTAATTGGGGCAAAGGAAATATCCTTTTAAAACTCAGGCAAACTGAGTGTTTGTCTTGTATCCTGTCAGAGGAAAGAAAT
ENSG00000200237_st	1.14283	0.07869	1.2745	0.412046	1.19077	0.176051	1.39673	0.00909954	1.40527	0.103681	1.14835	0.411263	1.22735	0.332031	0.910535	0.0894228	1.21356	0.57134	0.89517	0.873799	1.2745	0.0773341	0.749611	0.545042	1.35824	0.0570334	1.59994	0.0227417	snoRNA	ENSG00000200237	chr19:9930630-9930770 (+)	141	CTACAGATATTTTCTGAATTGGCAAGTCCACCAAGAAACTATAAAAATGTGTGTGTGCAATGGCTGCACACAGCAGCTTCCTTGGTAGTGTACGCAGCCTGTTGGTTGTATGGGTTGCTCTAAGGGACCTTGGAGACAGGC
ENSG00000200288_st	0.831889	0.737584	1.05446	0.247143	0.919105	0.5151	0.919725	0.796937	1.37654	0.438448	0.982446	0.607167	0.55761	0.922975	0.894539	0.90949	0.999164	0.592373	0.682171	0.9685	0.823621	0.855202	0.888639	0.676945	1.17344	0.0972769	1.18014	0.49002	snoRNA	ENSG00000200288	chr3:177342070-177342197 (-)	128	TTTGAGGTCTTTCCCGATGGGACTTTTCTGTAGGCTGCACATCATTGGAAACGCCTCATAGAGTTAACTCTGTGGTTTTACTTTACTCACAGGACTCTTGTTAGATCTGTGGGAACTACAAGACAGTT
ENSG00000200288_x_st	0.895413	0.322943	0.793373	0.569865	1.72804	0.10197	0.768731	0.750449	0.912679	0.639052	0.973639	0.658473	1.06548	0.258225	0.906376	0.748512	0.979622	0.446845	0.891714	0.792239	0.762226	0.689732	1.13983	0.483263	0.788012	0.861408	1.31477	0.225019	snoRNA	ENSG00000200288	chr3:177342070-177342197 (-)	128	TTTGAGGTCTTTCCCGATGGGACTTTTCTGTAGGCTGCACATCATTGGAAACGCCTCATAGAGTTAACTCTGTGGTTTTACTTTACTCACAGGACTCTTGTTAGATCTGTGGGAACTACAAGACAGTT
ENSG00000200294_st	1.28784	0.0718275	1.20527	0.551937	1.45915	0.484089	1.27995	0.0565379	1.03573	0.653973	1.41928	0.165842	1.01407	0.623912	1.24082	0.0495512	1.06452	0.592656	1.11676	0.564364	1.39642	0.342466	1.09667	0.267797	1.02434	0.0888951	1.21199	0.614066	snoRNA	ENSG00000200294	chr10:73940616-73940747 (+)	132	TTCCAAAGAATTGAGTTCAGTTCAAGGCAGCTTCCCTGTTCTGTTAACGAAACTTTGGGACATTGAAATGGGCTACGGGAGATGATTGGTTCAAAAGCATTATTCTATTCATTTGCCTTTTTTTTTGGAGAC
ENSG00000200294_x_st	0.618537	0.949861	1.26243	0.448544	1.26243	0.49551	0.850781	0.210545	1.02542	0.319144	1.20527	0.448616	1.57467	0.0304553	1.00644	0.339699	0.999203	0.0992003	0.821734	0.910906	0.960952	0.833251	0.883096	0.369767	1.16056	0.136321	1.00644	0.58517	snoRNA	ENSG00000200294	chr10:73940616-73940747 (+)	132	TTCCAAAGAATTGAGTTCAGTTCAAGGCAGCTTCCCTGTTCTGTTAACGAAACTTTGGGACATTGAAATGGGCTACGGGAGATGATTGGTTCAAAAGCATTATTCTATTCATTTGCCTTTTTTTTTGGAGAC
ENSG00000200318_x_st	0.923704	0.616816	1.0633	0.613493	0.921855	0.725936	1.39702	0.495114	2.03049	0.0801915	1.15135	0.769378	1.19003	0.131108	1.0633	0.76494	1.22292	0.142079	0.973971	0.614862	1.15135	0.559222	0.923716	0.984468	0.83738	0.734824	1.39702	0.323665	snoRNA	ENSG00000200318	chr15:59052666-59052880 (-)	215	AAGACTATACTTTCAGGGATCATTTGTATAGTTCGTTACTAGAGAATTTTCTCTGAATGTGTAGAACACCAGAAACCACAAGGAGGAGGCGCAGCGTTCTCTCCTGAGCGTGAAGCCGGGTCCTGGTGTTGCTTCACTGCAACTGCCATTTGCCATTGATGATTGTTCTTCTCTTCCTTTGGGAGAGTAAGAGGCAAAGGATGCAGTCTGAATGG
ENSG00000200355_st	1.21409	0.405654	1.0053	0.343876	1.45243	0.0617827	0.986422	0.84445	0.952128	0.823691	1.00758	0.435741	1.31573	0.209665	1.28406	0.233622	1.07224	0.286572	1.22371	0.419721	1.19928	0.190361	1.20176	0.53478	1.36672	0.0299077	1.20527	0.515754	snoRNA	ENSG00000200355	chr3:172489067-172489195 (-)	129	TTATGAATATACTCACCGTTTTGATTTTATAATAGTAACGACAAGCTAAACATTCACTATATTAAGACCACGCGTGTGTCTCAGACTTACCTTTCCCTAGGTCTGTTTTTATAAATGCTGGTGATAAAC
ENSG00000200377_st	0.77881	0.965212	0.960952	0.679884	0.738626	0.90825	0.718422	0.533703	1.30527	0.149878	0.830787	0.740422	0.974786	0.610571	0.976414	0.679396	1.61036	0.0539203	1.2682	0.30309	1.08678	0.347884	1.08193	0.465973	1.12716	0.155513	0.890973	0.865014	snoRNA	ENSG00000200377	chr2:154303327-154303397 (-)	71	CTATTAGGATGACAATATTTTTTGTCAGCAGCAGCTTACCTAATGAGTGTTGATGCTTTGGGTCTGAGTGA
ENSG00000200385_st	1.28091	0.0317113	0.878878	0.121902	1.51925	0.0453223	0.91268	0.357333	1.01894	0.0567704	0.854515	0.352305	1.64276	0.0319344	0.729142	0.816887	1.69903	0.0726195	1.1803	0.0628627	1.46126	0.0372755	0.448427	0.742515	1.70088	0.0032782	0.909227	0.159585	snoRNA	ENSG00000200385	chr14:38189630-38189766 (+)	137	TCACAGCTTTATTAATAGAAGCCAAACTCTCTGTGGGCTTCTCACAGTGTACCCATTGCCAGAGTAAACTGCAGCCTTGAACCATTGCTCAGCCTCCTTACCCATGAGCTATGAACACTGAAGCAGGTTGCACAGTG
ENSG00000200398_x_st	1.20703	0.152389	0.816665	0.978893	0.99101	0.50686	0.920716	0.222201	1.77526	0.148983	1.03352	0.346806	1.05956	0.878315	0.663099	0.766151	1.14668	0.360497	1.0887	0.222813	1.06098	0.409891	0.61014	0.964032	0.953078	0.527543	0.64313	0.0648275	snoRNA	ENSG00000200398	chr15:25458795-25458876 (+)	82	CAGTCAGTGTCGAGAACCTTATATTGTTCTGAAGAGAGGTGGTGACTTAAAAATCATGCTCAATAGGATTACGCTGAGGCCC
ENSG00000200418_st	1.0938	0.0356501	1.4611	0.124087	1.29396	0.101051	1.20527	0.00173047	1.04964	0.535357	1.25367	0.504671	0.781853	0.635922	1.20527	0.0109987	1.04762	0.223823	1.32563	0.0711223	0.985939	0.0270056	1.50199	0.000998731	1.04219	0.639752	2.12343	0.0463134	snoRNA	ENSG00000200418	chr3:186504112-186504234 (+)	123	ATGCAGGTACTGTTACAATACAACTGATGTGTTTTGTTGTCGTTCCCCCTGCTTAAAGCACTTGATGCATAACTCTGTCTACCTTCATTCCGTAGTAAGACAGAGACGCTTGGCTTCAGACAT
ENSG00000200422_st	1.10851	0.122581	0.879582	0.972314	1.20527	0.143545	1.04904	0.80225	1.12007	0.721314	0.896715	0.985078	1.21341	0.429622	0.861417	0.731517	0.76057	0.60596	1.04674	0.275961	1.42756	0.253904	1.10801	0.621792	1.52584	0.0284462	1.38956	0.0857231	snoRNA	ENSG00000200422	chrX:86401736-86401807 (+)	72	GGTCAATGATGTAATGGCATGTATTAGCTGAATCCAAAGTTGAAGTGAATTCTAAAATTACACCAAGACCTT
ENSG00000200422_x_st	1.22094	0.0880803	1.03994	0.251492	1.1603	0.296297	1.17333	0.260171	1.38211	0.0805615	1.25355	0.361512	1.25034	0.413626	1.18212	0.177137	1.96835	0.0150209	1.26107	0.356642	1.18212	0.362846	1.35299	0.578043	1.36672	0.0588158	1.53317	0.0631405	snoRNA	ENSG00000200422	chrX:86401736-86401807 (+)	72	GGTCAATGATGTAATGGCATGTATTAGCTGAATCCAAAGTTGAAGTGAATTCTAAAATTACACCAAGACCTT
ENSG00000200442_st	0.979216	0.432325	0.805369	0.586426	1.16787	0.40974	1.47035	0.099755	1.99085	0.00527942	0.972405	0.766487	1.61139	0.023028	0.84185	0.576867	1.21554	0.243485	0.889243	0.413711	1.1701	0.737904	1.02194	0.170071	1.11032	0.10882	1.20527	0.225637	snoRNA	ENSG00000200442	chr6:166513341-166513412 (+)	72	GGTCAATGATGTCGTGGCATGTATCAGCTGAATCCAAAGTTGATGTGAGTTCCAAAATTATACTGAGACTTT
ENSG00000200442_x_st	0.858683	0.815756	1.19078	0.68751	1.37828	0.564428	1.23665	0.400486	2.71853	0.0191119	1.00758	0.168491	0.924596	0.927082	0.835267	0.84541	0.857712	0.489198	0.962862	0.781434	1.14024	0.790018	0.959934	0.721859	1.5637	0.164743	0.64713	0.989211	snoRNA	ENSG00000200442	chr6:166513341-166513412 (+)	72	GGTCAATGATGTCGTGGCATGTATCAGCTGAATCCAAAGTTGATGTGAGTTCCAAAATTATACTGAGACTTT
ENSG00000200492_st	1.67207	0.0369482	1.23101	0.488925	1.28008	0.724572	1.50776	0.00394375	1.55392	0.00839445	2.42604	0.00371468	1.30053	0.193975	1.21865	0.36294	1.62087	0.00565438	1.31488	0.350419	2.41263	0.00707639	0.923716	0.781673	1.17926	0.654492	1.32308	0.139824	snoRNA	ENSG00000200492	chr6:92829240-92829349 (+)	110	GCATTCTTTCCTAAATGTGAAGCCAGCTCTTGGTGTTGCTTCAACTGCCACTTGCCATTAATGACAGTTCTTCTTTCCCACTGGGAGAATAAAAAGGAGAGAATGCAGTC
ENSG00000200492_x_st	1.29856	0.000621506	0.90418	0.147362	1.54622	0.0377946	1.18543	0.00301342	1.90395	0.000477663	1.09656	0.00245716	1.1228	0.0765829	0.746927	0.326076	2.03613	0.000167147	1.20667	0.0903523	1.4328	0.032099	0.991861	0.0150449	1.40765	0.0320524	1.2227	0.0707782	snoRNA	ENSG00000200492	chr6:92829240-92829349 (+)	110	GCATTCTTTCCTAAATGTGAAGCCAGCTCTTGGTGTTGCTTCAACTGCCACTTGCCATTAATGACAGTTCTTCTTTCCCACTGGGAGAATAAAAAGGAGAGAATGCAGTC
ENSG00000200496_st	0.918509	0.76108	1.85072	0.0923966	1.39795	0.0399614	0.995412	0.773996	1.14196	0.76542	1.76489	0.0785338	1.07343	0.892298	1.09221	0.770146	1.63572	0.0883779	1.18946	0.256977	1.24554	0.181929	0.876241	0.866203	1.11032	0.310506	1.02681	0.819871	snoRNA	ENSG00000200496	chr11:123172098-123172231 (+)	134	CTGTCAGGTGGGATAACCCTTCCCTGTTCCTCCGTTTGGAGGGCAGATAGAACATGATGACTGGAGATGCATGAAATGTGACTAATGTCTCTGTGTAATCAGGACTTGCAACACCCTGATTGCTCCTATCTGAT
ENSG00000200496_x_st	0.772462	0.978764	0.688274	0.97236	0.5797	0.404219	0.998587	0.740551	0.785433	0.361921	1.55647	0.0212221	1.04218	0.402865	0.960952	0.636179	1.0279	0.051519	1.12606	0.641829	1.05335	0.143563	0.730109	0.540896	1.62705	0.058852	1.4656	0.071242	snoRNA	ENSG00000200496	chr11:123172098-123172231 (+)	134	CTGTCAGGTGGGATAACCCTTCCCTGTTCCTCCGTTTGGAGGGCAGATAGAACATGATGACTGGAGATGCATGAAATGTGACTAATGTCTCTGTGTAATCAGGACTTGCAACACCCTGATTGCTCCTATCTGAT
ENSG00000200536_st	1.17242	0.15922	1.36308	0.246459	0.950751	0.245965	1.11296	0.260721	0.935641	0.809449	1.07753	0.367674	1.09524	0.623426	1.31806	0.0833453	0.434776	0.97366	1.3349	0.20177	1.36308	0.25797	1.03712	0.571188	0.891304	0.959629	1.51866	0.112525	snoRNA	ENSG00000200536	chr1:110815106-110815229 (+)	124	AAGTCATTTCAAAGAGGGCTTGGATGGCTATGAAACCAGAGCTCTTAAGGTTATAATAAGATTGAAATTTTCCATAGGATGCTGTAGTCACACAATAGTGCTGTTTTCTTGAGGAGACAGAAGA
ENSG00000200538_st	0.993877	0.649073	0.875872	0.925631	1.42885	0.321354	0.688499	0.94649	1.03549	0.313743	0.763504	0.796081	1.01741	0.481132	1.19694	0.402729	1.4495	0.144152	1.0279	0.371711	0.960952	0.471102	1.01862	0.487631	1.24879	0.216137	0.791174	0.859285	snoRNA	ENSG00000200538	chr17:46459734-46459948 (-)	215	AAGACTATACTTTCAGGGATCATTTCTATAGTTAGTTGCTAGAGAAGTTTCTCTGGACATGTGGAGCACCAGAAACCATGAGAAGGAGATGTAGTGTTCTCTCCGGAGCATGAAGCTGGCTCTTGGTGTTGCTTCGCTGCACCTGCCATTTGCCATTGACAATCATTCTTCTCTTCCTCTGGGAGAGTAAGGAGGAGAGGACACAGTCTGAGTGG
ENSG00000200538_x_st	0.938272	0.498447	0.843974	0.821684	1.08079	0.638507	0.724384	0.462367	0.799067	0.737401	0.941593	0.57829	1.22347	0.558387	0.981745	0.242893	0.690422	0.646895	1.14646	0.361721	1.37325	0.505908	1.0917	0.406132	0.760522	0.90075	1.37963	0.100239	snoRNA	ENSG00000200538	chr17:46459734-46459948 (-)	215	AAGACTATACTTTCAGGGATCATTTCTATAGTTAGTTGCTAGAGAAGTTTCTCTGGACATGTGGAGCACCAGAAACCATGAGAAGGAGATGTAGTGTTCTCTCCGGAGCATGAAGCTGGCTCTTGGTGTTGCTTCGCTGCACCTGCCATTTGCCATTGACAATCATTCTTCTCTTCCTCTGGGAGAGTAAGGAGGAGAGGACACAGTCTGAGTGG
ENSG00000200545_st	1.41199	0.179739	1.8877	0.0762794	1.39434	0.523545	1.11041	0.568111	1.10474	0.650026	1.59849	0.0742006	1.0692	0.216651	0.706851	0.957094	0.601544	0.724687	1.13641	0.427286	1.02258	0.444244	0.997684	0.69691	1.42606	0.107962	1.33395	0.546955	snoRNA	ENSG00000200545	chr10:19887176-19887391 (+)	216	AAGACTGTGCTTTCAGGGATCATGTCTATAGTTTGCCACTAGAGAAGTTTTTTTGAACATGTAGTAGGGCACCAGAAGCACAAGGAAGAGGCACAGCCTTCTCTCCTGAGCATGAATCTGGCTCTTGGTCTTGCTTTGTTCCAGCTACCATTTGCCATTGATTATGTCCTTCTCTTCCTTCCAGAAAGTAAAAGGGAGAGAATGCAGTCTGAGTGG
ENSG00000200620_st	0.923126	0.62448	1.18279	0.372016	1.21684	0.564536	1.01564	0.199896	1.41684	0.329481	1.56906	0.101082	1.01564	0.490262	0.855137	0.788123	0.889849	0.957567	0.985151	0.641437	1.11379	0.464165	0.67771	0.640208	0.817351	0.8032	1.34517	0.116816	snoRNA	ENSG00000200620	chrX:15734331-15734469 (+)	139	TACCTCCCAGGATGGCATCTGGAAGTGGATAGTATTCTGCCAGCTTTGGAAACTGGATGAAAAGCAAATCTGGCAGAGGTACCCATTTCATTCCCAGCTTGCTCAGTAGCTGGTGATTGGAAGAAACTCTGCAACAGTG
ENSG00000200620_x_st	0.972716	0.337991	0.955316	0.32754	1.10875	0.403226	0.903143	0.277879	1.12809	0.201404	1.22001	0.0462618	1.16848	0.0781467	1.19963	0.197013	1.22021	0.221621	1.39785	0.112664	1.36829	0.20836	1.07629	0.442785	1.07635	0.310316	0.913136	0.441859	snoRNA	ENSG00000200620	chrX:15734331-15734469 (+)	139	TACCTCCCAGGATGGCATCTGGAAGTGGATAGTATTCTGCCAGCTTTGGAAACTGGATGAAAAGCAAATCTGGCAGAGGTACCCATTTCATTCCCAGCTTGCTCAGTAGCTGGTGATTGGAAGAAACTCTGCAACAGTG
ENSG00000200652_st	0.898807	0.621868	0.917285	0.417395	0.958066	0.597326	0.998148	0.845463	1.49743	0.289605	1.99577	0.0167265	1.29489	0.34505	0.928503	0.937058	0.996492	0.91576	1.32006	0.353235	1.20527	0.410206	0.875717	0.631504	1.68429	0.171856	1.02227	0.431993	snoRNA	ENSG00000200652	chr16:28190419-28190544 (+)	126	AGATCATTTCAAAGAGGGCTCGTGGGGCTATGAAACCATGAGCTCTTAATGCTATGACCAAAGACTGAAGTTCTCTATAGGACGCCATAGCACTCAATGGTGCTGTTTTCCTGAGGAGACATAAGA
ENSG00000200652_x_st	0.766452	0.810692	1.45619	0.167194	1.1398	0.790262	0.902795	0.711994	1.08931	0.653024	1.08573	0.868848	1.03007	0.49614	0.872606	0.85199	0.824138	0.782582	0.981545	0.85864	0.962544	0.8038	1.16145	0.320068	1.72524	0.0124826	1.3453	0.125435	snoRNA	ENSG00000200652	chr16:28190419-28190544 (+)	126	AGATCATTTCAAAGAGGGCTCGTGGGGCTATGAAACCATGAGCTCTTAATGCTATGACCAAAGACTGAAGTTCTCTATAGGACGCCATAGCACTCAATGGTGCTGTTTTCCTGAGGAGACATAAGA
ENSG00000200654_st	1.09885	0.265201	0.966032	0.142678	0.989343	0.218868	1.01266	0.791895	0.9224	0.764666	1.69903	0.0174617	0.608132	0.864331	0.989343	0.874237	0.923716	0.598042	1.0279	0.524453	0.966032	0.738794	1.18576	0.463582	0.798817	0.358781	0.73919	0.943394	snoRNA	ENSG00000200654	chr2:65385796-65385994 (+)	199	TCCAGCAGTCGTTAGCTCTCCTGGCTAGTGTGATGCCTGTGATGGTGTTTCACTGTTGGAACAGCAAGCACTGTCTTAATTGAGGCTTGGCTCCGGGTGCTGTTTTGGTGTGGGGCCAAGTATACCTTTGGGCAGTGTTTTGCACTTCTGAGAGTGAAATGACTCCTGTGGAGTCGGTCCTAATCTGAGTGCAAACAAT
ENSG00000200677_st	0.870636	0.602486	1.62482	0.0682163	1.70756	0.0889243	0.642971	0.967112	1.02876	0.850259	0.868937	0.970564	1.30475	0.172524	0.875193	0.685379	1.0279	0.567212	0.834287	0.824803	0.800913	0.747187	0.754205	0.548053	1.15892	0.380388	1.06886	0.545654	snoRNA	ENSG00000200677	chr15:91298473-91298542 (-)	70	CTATTATGATGAGATTACGCTCTGTGGTCCGTGTTTCTGAAACACAGGATTTTGTGGAAGTTCTCATTTG
ENSG00000200677_x_st	0.780206	0.629616	0.964798	0.260573	1.39503	0.112887	0.941349	0.783168	1.21518	0.397612	0.748596	0.827349	0.615874	0.918955	0.636077	0.906314	0.472295	0.869487	1.02654	0.599131	0.631352	0.973312	0.730109	0.71375	1.27113	0.114242	0.708809	0.798071	snoRNA	ENSG00000200677	chr15:91298473-91298542 (-)	70	CTATTATGATGAGATTACGCTCTGTGGTCCGTGTTTCTGAAACACAGGATTTTGTGGAAGTTCTCATTTG
ENSG00000200693_st	1.04251	0.615215	0.900643	0.38399	1.19662	0.102925	0.872321	0.726093	0.628633	0.457678	0.909293	0.791131	1.27435	0.326135	0.968879	0.849872	0.841818	0.763462	0.766791	0.787495	1.00211	0.153528	1.12464	0.357131	0.993985	0.481629	1.20527	0.27428	snoRNA	ENSG00000200693	chr14:64118015-64118217 (-)	203	AAGACCATATTTTCAGGGATCATTTCTATAGTTCATTCATTACTAGAGAAGTTTCTCTGAACATGCAGGGCACCGCAAACCATGAGGAAGAGGCACAGCATTCTCTTCTGAGCCTGAAGCCAGCTCTTCTTGCTTCACTGCCATTTGCCCTTCATGATCATTCTCTTCCTGCAGGAGAGTAAGAAAGGATGCAGTCTGAGTGG
ENSG00000200706_st	0.732533	0.860115	0.835097	0.895898	1.56516	0.277279	0.994993	0.404775	0.659507	0.963977	1.02439	0.433324	1.00856	0.734127	0.795821	0.4658	0.983232	0.803309	0.847918	0.525956	1.17389	0.581859	0.730109	0.631339	1.36672	0.305119	1.30917	0.529786	snoRNA	ENSG00000200706	chr6:38175050-38175121 (+)	72	GGTCAATGATGTAATGGCATGTATTAGCTGAATCCAGAGTTGATATGAGTTCTAAAATTACACTGAAGCTGG
ENSG00000200706_x_st	0.957122	0.207855	0.960952	0.44144	1.36653	0.344802	1.00574	0.380027	1.23867	0.00552841	1.00961	0.26955	1.11607	0.608818	0.836369	0.337661	1.14528	0.303122	0.864951	0.208253	1.77123	0.13908	1.11091	0.108196	1.14372	0.307693	0.960952	0.622325	snoRNA	ENSG00000200706	chr6:38175050-38175121 (+)	72	GGTCAATGATGTAATGGCATGTATTAGCTGAATCCAGAGTTGATATGAGTTCTAAAATTACACTGAAGCTGG
ENSG00000200733_st	0.795368	0.956905	0.980271	0.895042	1.22459	0.508369	0.730147	0.827155	0.917295	0.909288	1.16058	0.347773	0.90748	0.667891	0.807385	0.78899	1.16334	0.316078	1.0279	0.449878	0.865551	0.792513	0.399096	0.918264	0.730109	0.927158	0.865551	0.859478	snoRNA	ENSG00000200733	chr13:90489424-90489491 (+)	68	TGTCAGTGCTGAAACTTTGTCAAGTTATGCTACTGACATGAAGTAATGATACAGTATATCTGAGGAGA
ENSG00000200753_st	0.895358	0.736583	0.864973	0.467094	1.34414	0.12824	0.835893	0.882278	0.714967	0.890567	0.984263	0.275828	1.36882	0.305849	0.960952	0.61297	0.923716	0.672697	0.90209	0.416563	0.763367	0.778782	0.900405	0.457313	0.681908	0.973382	2.27349	0.0338587	snoRNA	ENSG00000200753	chr7:20416954-20417024 (+)	71	CTACAAAGATAGCAACACTTTTCATCAACAGCAGTTCACCTAGAGAGAGTCGACACTTTTTGTCTGAGTGA
ENSG00000200753_x_st	0.975195	0.614111	1.21354	0.454184	1.34982	0.402912	1.10641	0.528261	0.859527	0.967647	0.821353	0.935046	1.23694	0.37128	0.86175	0.547105	1.18158	0.474216	1.00085	0.357382	1.35983	0.439615	0.876065	0.579719	1.1305	0.619614	0.96918	0.820732	snoRNA	ENSG00000200753	chr7:20416954-20417024 (+)	71	CTACAAAGATAGCAACACTTTTCATCAACAGCAGTTCACCTAGAGAGAGTCGACACTTTTTGTCTGAGTGA
ENSG00000200801_x_st	0.863274	0.800042	0.781853	0.870644	1.03337	0.784659	1.03174	0.843079	1.23174	0.316743	0.834044	0.959065	1.31084	0.23619	1.03174	0.407369	1.13489	0.241786	0.96235	0.623648	0.821481	0.72524	1.01638	0.746	0.936788	0.849548	0.960952	0.766886	snoRNA	ENSG00000200801	chr15:25467495-25467575 (+)	81	GGGTGGTGATGAGAACCTTGTATTCTTCTGAAGAGAGGTGATGACTTAAAAACCATGCTCAATAGGATTACACTTAGGCCG
ENSG00000200879_st	2.12177	0.00078103	1.0419	0.562672	1.26025	0.34213	1.87651	0.000324599	1.08123	0.658541	1.52602	0.145515	0.633582	0.669661	1.55715	0.00176724	0.782461	0.730761	0.865727	0.564554	1.1252	0.354228	1.42772	0.0130311	1.48278	0.00513646	1.26025	0.544624	snoRNA	ENSG00000200879	chr11:122928785-122928869 (-)	85	TCACAATGATGAATGGTCCAAAACATTCGCGGTTTCCACCAGAATTCAAGGTGTTGGCAACTACCTTCCTTGGATGTCTGAGTGA
ENSG00000200891_st	1.19086	0.386997	1.23438	0.111069	1.25755	0.173684	1.02054	0.126175	1.33169	0.023441	1.1326	0.0297957	1.64266	0.0408965	0.823449	0.703791	1.33761	0.127162	0.865727	0.363293	0.431721	0.883925	1.08501	0.609071	2.08954	0.00286988	1.00353	0.260705	snoRNA	ENSG00000200891	chr10:89754375-89754452 (-)	78	CAGTCCAGCCTCTGATGAAGCCTATGTTAGTAGGCACATCTGAGTGGTAATGAATGCCAGCAGCTCTGATGAAAAAAA
ENSG00000200891_x_st	1.44307	0.175232	0.974317	0.489744	0.914586	0.269406	1.3561	0.033813	1.12226	0.122683	1.37346	0.188425	1.14774	0.555062	1.30203	0.183353	1.34229	0.238273	1.44307	0.0483265	1.3583	0.111854	1.28961	0.0883656	2.77233	0.00493091	1.35461	0.300658	snoRNA	ENSG00000200891	chr10:89754375-89754452 (-)	78	CAGTCCAGCCTCTGATGAAGCCTATGTTAGTAGGCACATCTGAGTGGTAATGAATGCCAGCAGCTCTGATGAAAAAAA
ENSG00000200897_st	0.926912	0.421215	1.59599	0.0532402	1.46126	0.0290594	1.26336	0.0153741	1.14897	0.232586	1.20192	0.0994086	0.826708	0.711333	0.984203	0.626107	0.923716	0.289557	0.939686	0.110333	1.11336	0.0749899	1.10518	0.133037	1.66819	0.0294466	1.57035	0.0413663	snoRNA	ENSG00000200897	chr12:107768524-107768604 (+)	81	TTTAGGAACAGCCTTTGAGGAAGCCTGTGTTTGTAGGGACATCTGAGAGTGTTGATGAATGCCAACGGCTCTGATGGAAAA
ENSG00000200897_x_st	1.33147	0.0507788	1.09349	0.305998	1.46126	0.308497	1.77448	0.00174644	1.18961	0.26895	0.888128	0.707967	1.12707	0.172047	1.15075	0.0945926	0.704939	0.867366	1.50776	0.00962605	0.960952	0.465817	1.12124	0.259829	0.95778	0.482709	1.50057	0.0534992	snoRNA	ENSG00000200897	chr12:107768524-107768604 (+)	81	TTTAGGAACAGCCTTTGAGGAAGCCTGTGTTTGTAGGGACATCTGAGAGTGTTGATGAATGCCAACGGCTCTGATGGAAAA
ENSG00000200969_st	1.14335	0.0510359	1.13201	0.135965	1.38169	0.316323	2.36215	0.0010446	1.43092	0.157188	1.10024	0.297246	1.35773	0.317107	1.55543	0.0695416	1.1158	0.802964	1.08838	0.282694	1.50143	0.133519	1.80254	0.00941644	1.28715	0.453354	1.20527	0.430012	snoRNA	ENSG00000200969	chr9:84503833-84503900 (+)	68	CGGGTGGTGATGACCCCAACATTCCATCTGAATGCCTGTGCTGAAACCCAGAGGCTGTTTCTGAACCA
ENSG00000200969_x_st	1.67075	0.0134562	1.66125	0.221313	1.37169	0.106273	1.60022	0.0117858	1.65674	0.129935	1.0683	0.760865	1.45541	0.535996	1.36544	0.101177	1.47439	0.483668	1.58855	0.4554	1.45674	0.0394894	1.34968	0.0247275	0.670088	0.946347	1.66125	0.104837	snoRNA	ENSG00000200969	chr9:84503833-84503900 (+)	68	CGGGTGGTGATGACCCCAACATTCCATCTGAATGCCTGTGCTGAAACCCAGAGGCTGTTTCTGAACCA
ENSG00000200991_st	1.11917	0.756536	1.18153	0.34709	1.19031	0.29652	1.1783	0.828583	1.64447	0.402406	1.074	0.804144	1.00758	0.751902	1.15371	0.756338	1.42253	0.492476	1.18854	0.387657	0.904476	0.622455	1.20855	0.456489	1.07643	0.326699	1.65822	0.126919	snoRNA	ENSG00000200991	chr15:85395729-85395846 (-)	118	AGGTCATTTCAAAGAGGCTGCAAAACCAAGAGCTCTTAACGCTGTGAGCAAAGATGGAAGTTCTCTCTAGGATGCCATGGCACTCGATGGTGGTATGTTTTCCTGGGGAGATATAAGA
ENSG00000200991_x_st	1.01373	0.429806	1.20439	0.581064	0.780181	0.78512	1.55124	0.179781	1.2347	0.125773	1.4495	0.261918	1.00758	0.65168	0.627916	0.983307	0.828274	0.335612	1.06537	0.273609	1.24876	0.261867	0.759539	0.634535	1.82837	0.0438296	0.793297	0.770807	snoRNA	ENSG00000200991	chr15:85395729-85395846 (-)	118	AGGTCATTTCAAAGAGGCTGCAAAACCAAGAGCTCTTAACGCTGTGAGCAAAGATGGAAGTTCTCTCTAGGATGCCATGGCACTCGATGGTGGTATGTTTTCCTGGGGAGATATAAGA
ENSG00000200999_st	1.05537	0.260292	1.33692	0.0690417	1.75676	0.0116366	0.910007	0.0059326	0.913507	0.265565	1.1501	0.224963	1.47392	0.0738283	0.850108	0.222378	1.0279	0.27221	1.66286	0.00477148	1.40609	0.0345947	1.23472	0.0428909	0.874056	0.259926	1.21707	0.299346	snoRNA	ENSG00000200999	chr4:26703931-26704010 (+)	80	TTGATCTACCTCTGATGAAACCTGTGTTGGTGGGGACATCTGAGAGTGTTGATGAATGCCAGTGACTCTGATAGAAAAAA
ENSG00000200999_x_st	1.34507	0.0367566	1.09233	0.0790819	0.701885	0.919648	0.825073	0.417561	1.55353	0.00883059	1.00758	0.0457401	1.20872	0.738903	0.747361	0.542135	1.75998	0.0238445	1.04942	0.075425	0.906418	0.70225	0.87254	0.152526	0.898289	0.365703	1.30922	0.233786	snoRNA	ENSG00000200999	chr4:26703931-26704010 (+)	80	TTGATCTACCTCTGATGAAACCTGTGTTGGTGGGGACATCTGAGAGTGTTGATGAATGCCAGTGACTCTGATAGAAAAAA
ENSG00000201003_st	0.951143	0.553028	1.49019	0.208088	1.11571	0.446021	0.704926	0.828728	0.864428	0.370017	0.707796	0.978668	1.65272	0.410784	1.28015	0.422235	1.20591	0.525628	1.15037	0.357	1.37673	0.145175	1.75089	0.0413343	1.84993	0.0192459	1.37315	0.352479	snoRNA	ENSG00000201003	chr1:54236691-54236826 (-)	136	GGGCATACCCGTAGACCTTGCCTGACTGTGCTCATGTCCAGGCAGGGGGGACATTGTATTCGAGATTAATTTGAAGTTCCTGCCAGCTTTATCCAGCTTAATCAGTGGCTGGATAAATAGCAGGACTGTAACATTC
ENSG00000201009_s_st	1.81022	9.29812e-05	1.11772	0.640042	0.92039	0.629973	6.44796	2.22047e-13	1.16596	0.547968	1.00995	0.396235	1.34484	0.575135	6.57974	3.47041e-12	0.640589	0.967977	1.1567	0.475547	1.15047	0.523208	4.85558	6.3015e-10	1.48955	0.235125	1.13178	0.893892	snoRNA	ENSG00000201009	chr7:132437783-132437886 (+)	104	TGCTGGAGTGATGAAAAAGTATCTTCAGGTGTGGCTGTGGCCACCTTGGCCACCTGTGTGTCACTTGCCAATGCAAGGACTTGTCATAGTTACACTGACTGTTA
ENSG00000201009_st	0.701391	0.658588	1.78486	0.223229	0.928935	0.869721	0.988996	0.680352	1.2832	0.277019	1.06868	0.392361	1.06868	0.73788	1.00289	0.654047	0.827023	0.941452	1.09356	0.407537	1.09015	0.253647	0.851813	0.308941	1.07986	0.467928	1.45177	0.303949	snoRNA	ENSG00000201009	chr7:132437783-132437886 (+)	104	TGCTGGAGTGATGAAAAAGTATCTTCAGGTGTGGCTGTGGCCACCTTGGCCACCTGTGTGTCACTTGCCAATGCAAGGACTTGTCATAGTTACACTGACTGTTA
ENSG00000201009_x_st	1.13069	0.311706	0.957184	0.419748	1.0035	0.437141	1.44945	0.0208363	1.69903	0.217479	0.675397	0.9198	1.36848	0.502173	0.985721	0.0961081	0.985721	0.451913	0.964872	0.623537	0.773195	0.975427	0.855934	0.234992	1.62873	0.310868	1.14697	0.562075	snoRNA	ENSG00000201009	chr7:132437783-132437886 (+)	104	TGCTGGAGTGATGAAAAAGTATCTTCAGGTGTGGCTGTGGCCACCTTGGCCACCTGTGTGTCACTTGCCAATGCAAGGACTTGTCATAGTTACACTGACTGTTA
ENSG00000201025_st	1.0368	0.367779	1.05187	0.56133	1.46126	0.175408	0.710828	0.943752	1.02767	0.684306	1.27759	0.0323667	1.22063	0.822682	0.970079	0.599986	1.08641	0.638275	1.17116	0.190417	1.00013	0.683593	1.08193	0.445967	0.960713	0.28374	1.02767	0.791179	snoRNA	ENSG00000201025	chr21:17657017-17657089 (-)	73	GTTTCTGATGAAGCCTATGTTGGTAGGGACAACTAAGGTTGTTGATGAATGCTAACAGCTCTAACACACACAC
ENSG00000201036_st	0.732727	0.955288	0.906384	0.669741	0.809865	0.42051	1.05365	0.251578	1.30378	0.304545	1.97657	0.00675094	1.6403	0.0341073	0.807385	0.423785	0.918839	0.80675	1.10765	0.0966527	1.12461	0.394419	0.858145	0.707355	1.06265	0.387261	0.676748	0.990045	snoRNA	ENSG00000201036	chr14:101445339-101445427 (+)	89	TGGACTGTTGATGACAAGTGGTGGCTTATGTGGTTGTACATGCTGGTTGTATATGAAGAATATTACATATCTGAAACTTTGAGGTCCAA
ENSG00000201042_s_st	3.03152	2.43777e-05	1.82878	0.0279489	0.854563	0.62433	1.92492	0.00180273	0.685991	0.0902027	0.870877	0.599938	0.565965	0.533526	1.63055	0.0503382	1.20149	0.340113	1.50776	0.0494146	0.736602	0.368203	2.76477	0.000561305	1.36672	0.155864	0.957263	0.548238	snoRNA	ENSG00000201042	chr12:119326239-119326369 (-)	131	CCCTCCTACAAAGGCATGTCTATAATTCCTTGTCTTTGGACATGTAAGAATTGGAGGGACAGAAATGTGGACTTGGAGAAATCTGGGGCCAGCTTTCTCATCACAGGCTCAACATCAACCATGCCACATAG
ENSG00000201042_st	0.78479	0.957283	1.13029	0.372898	0.896964	0.822446	0.54569	0.999823	0.834024	0.854076	0.844734	0.764233	1.15417	0.743324	0.716801	0.999454	0.854045	0.848182	0.952829	0.448572	1.20527	0.159601	0.923716	0.805009	0.905802	0.709713	0.744606	0.889725	snoRNA	ENSG00000201042	chr12:119326239-119326369 (-)	131	CCCTCCTACAAAGGCATGTCTATAATTCCTTGTCTTTGGACATGTAAGAATTGGAGGGACAGAAATGTGGACTTGGAGAAATCTGGGGCCAGCTTTCTCATCACAGGCTCAACATCAACCATGCCACATAG
ENSG00000201042_x_st	1.76059	0.0154678	1.30468	0.314335	1.15168	0.366336	1.29676	0.139237	1.63339	0.0862173	1.53776	0.0537704	1.4235	0.108283	0.820621	0.596789	0.791602	0.648202	0.755776	0.811876	1.23953	0.336575	1.35252	0.0636605	1.59485	0.0268973	1.30468	0.30849	snoRNA	ENSG00000201042	chr12:119326239-119326369 (-)	131	CCCTCCTACAAAGGCATGTCTATAATTCCTTGTCTTTGGACATGTAAGAATTGGAGGGACAGAAATGTGGACTTGGAGAAATCTGGGGCCAGCTTTCTCATCACAGGCTCAACATCAACCATGCCACATAG
ENSG00000201129_st	1.22292	0.053791	0.971092	0.780177	0.835119	0.92075	1.78574	0.00393857	1.16093	0.573347	1.06889	0.633163	1.0946	0.671642	1.34838	0.0706419	1.0279	0.890067	0.926357	0.917667	0.960952	0.590282	1.33754	0.109655	1.51678	0.206044	1.21191	0.611776	snoRNA	ENSG00000201129	chr1:154232203-154232338 (+)	136	GGGCATACCCGTAGACCTTGTCTGACTGTGCTCATGGCCAGGCAGGGGGGACAGTGTATGCAAGAGTAATGTGGAGTTTGTGCTAACTCTAGCCAGCTTAATTAGTGACTGGATAAATTGCACAACTCTCACATTC
ENSG00000201133_st	1.22292	0.13867	1.54945	0.00626175	1.14665	0.183182	1.39326	0.00308001	1.23114	0.00665218	1.65456	0.0141778	0.83906	0.832791	0.848385	0.484846	1.4495	0.0413511	1.26389	0.0212404	1.20527	0.196111	0.730109	0.774905	2.40644	0.00161909	1.42719	0.0214309	snoRNA	ENSG00000201133	chr7:51003047-51003190 (-)	144	CTATCAAAAGTTACTTTTTGTGGGGTGGAAGTTTTTAAAATAACCTTTACCTACGTGGGCTGTTTTGGAAAATAAAGAAAAGACCACACTCAGCAGAGGGCTATACCCCTTAGTATAGTTCACCACTATTTTGCAGCTTATATT
ENSG00000201151_st	1.33	0.0411124	0.4819	0.95724	1.2209	0.132802	0.708359	0.409754	0.958483	0.377248	0.825873	0.848911	1.5823	0.00889462	0.911901	0.121487	0.920769	0.734676	1.23447	0.255423	0.976582	0.505685	0.954306	0.17253	1.09811	0.68463	0.730109	0.913644	snoRNA	ENSG00000201151	chr20:33704939-33705010 (-)	72	CTAAAACAATGTCAATAGTTTTCATCAACAGCAGTTGAACCTAGTAAGTGTCGATACTTTGGGTCTGAGTGG
ENSG00000201157_st	0.783655	0.678766	1.23841	0.288497	1.02075	0.293646	1.01383	0.660456	0.950576	0.849224	1.01723	0.159262	1.07249	0.559334	1.38009	0.0182801	1.19704	0.202368	0.933768	0.227883	0.79815	0.045469	1.22292	0.119675	1.17836	0.131565	0.405351	0.768972	snoRNA	ENSG00000201157	chr8:18837129-18837282 (+)	154	TATTCTTCTTGTTAGAGCTCGGAGTTGAGGCCAGTGACTGGCCAATGAACTCACAAGTGTAGACAGGGTGTTACGCAAGGGACAAGTTTTTCACTAACACCACAAGAGTCTCTGGCCCAATGAGAGGAGTTTAATAGAAATTCTTGCTACAACT
ENSG00000201199_s_st	1.60373	0.00470918	1.07723	0.620361	1.22615	0.603905	2.04964	0.00320006	1.20527	0.784155	1.37933	0.141876	0.830705	0.88921	2.21479	0.000178669	0.959967	0.864273	1.28201	0.256136	1.03675	0.774088	1.74039	0.00448368	1.10036	0.657323	1.08467	0.285769	snoRNA	ENSG00000201199	chr11:93454708-93454787 (+)	80	GATCAATGATGAAACTAGCCAAATCTGAGCATCAGAAGTCTTTCCAGTCTACCTGATGCATGATCTCTACAGTTCTGAGA
ENSG00000201209_st	1.22292	0.00942299	1.78486	0.00655617	1.25544	0.0990694	1.44923	0.00579298	1.9116	0.011977	1.12908	0.0591521	1.30719	0.118529	1.50985	0.0134067	1.36537	0.00141862	1.61706	0.00120841	2.09938	0.00233345	0.999805	0.021452	1.95589	0.00109401	1.48629	0.0178045	snoRNA	ENSG00000201209	chr22:28628744-28628811 (-)	68	CAGCCCTAAAATGGAAAAAATTTAAAATTACTTAGACAATGTGATGTCATCAAAGGAACCCTAAGTAA
ENSG00000201229_st	1.0368	0.0538507	1.20527	0.927483	1.20527	0.452328	1.78066	0.000897308	0.983914	0.698194	1.26782	0.268953	1.31712	0.111071	1.08529	0.0876019	1.07519	0.330378	0.527651	0.994749	1.20527	0.219287	1.17734	0.0774956	2.01076	0.0254603	1.17135	0.721414	snoRNA	ENSG00000201229	chr3:183169645-183169776 (+)	132	AGGTTGGATTCATTGTTACAATATAGCTGTGAAGTGCTATGTTGTCCTTGCCCCCTGCTCAAAGCAATTGTTTCCCACAATCTCTGTCTCACTCGGTTCTATAGTAAGACATGGACGCTTGGTCTCAAACAT
ENSG00000201245_st	1.0368	0.219592	0.967465	0.401357	0.91572	0.0703371	1.13077	0.222781	0.994195	0.012328	1.06881	0.350798	1.00758	0.799036	0.763542	0.482183	1.28796	0.216391	1.29818	0.080384	1.02219	0.292816	1.22292	0.0614823	1.07692	0.059853	1.08903	0.638686	snoRNA	ENSG00000201245	chr13:100436111-100436237 (-)	127	AGGTTATTTCAAAGAGGGCTCATGAGGCTATGAAACCAAGAACTCTTAATGCTATGACCAAAGATTGAAGTTCTCTATAGAATGCCATAGCACTCAATAATGTTATGTTTTCTTGAGGCATATAAGA
ENSG00000201245_x_st	1.06089	0.426439	1.32784	0.491657	1.13702	0.767685	1.04361	0.437128	1.03648	0.321654	1.21317	0.121134	1.26102	0.464692	0.763383	0.355869	0.894472	0.907982	1.10352	0.185071	1.29247	0.47767	1.21715	0.200697	1.40375	0.0934355	1.29247	0.0891365	snoRNA	ENSG00000201245	chr13:100436111-100436237 (-)	127	AGGTTATTTCAAAGAGGGCTCATGAGGCTATGAAACCAAGAACTCTTAATGCTATGACCAAAGATTGAAGTTCTCTATAGAATGCCATAGCACTCAATAATGTTATGTTTTCTTGAGGCATATAAGA
ENSG00000201300_x_st	0.901191	0.119764	0.962395	0.0827769	1.45785	0.0244413	0.707423	0.548769	1.44846	0.0641738	1.05077	0.049537	0.803479	0.405653	0.80398	0.301039	1.22292	0.0775086	0.814755	0.184329	1.50445	0.00954341	1.03174	0.107884	1.36845	0.0076579	2.28638	0.00415899	snoRNA	ENSG00000201300	chr15:25465644-25465725 (+)	82	GGGCTGATGATGAGAACCTTATATTGTCCTGAAAAGAGGTGATGACTTAACAATCATGCTCAATAGGATTACATTGAAGCCC
ENSG00000201316_st	0.923716	0.0855698	0.560147	0.832935	0.909712	0.246321	0.87067	0.442386	1.01212	0.726625	1.21965	0.551533	0.614425	0.892249	0.996504	0.207218	0.656342	0.570704	0.90128	0.298047	1.02163	0.677985	1.08356	0.137287	0.993072	0.268832	0.987355	0.589475	snoRNA	ENSG00000201316	chr8:51927581-51927725 (+)	145	AATCTCCTGGGATTGTGTCTGGCGAGTGCCCAGTATTCTGCCACCTTCAGAAGGAAGGGAAAGCAAACCTTCATGAAAGCAGAGGCATTCATTCCATTCCCAGCTTGCTCCAGATCTGGCAGTTGGAAGACATTCTGCAACAATG
ENSG00000201329_st	0.923716	0.521393	1.31582	0.329077	1.48298	0.0456343	0.850509	0.830276	0.650357	0.458596	1.88013	0.019418	1.35454	0.291294	0.702304	0.988584	1.11587	0.431815	0.865727	0.608909	1.04893	0.441563	0.911207	0.434983	1.09948	0.050295	0.950111	0.588769	snoRNA	ENSG00000201329	chr8:43233441-43233652 (+)	212	AATGCTATACTTTCATGGGTCATTTCTATAGTTTGTTATTAGAGAAGTTTCTCTGAATGTGTTGAGCACCAGAAACCACGAGGAGATGCAGCATTCTCTCCTGAACGGGAAGCCAGCTTTTGGCATTGCTTTGATGCAACTACCATTTGCCATTGATGGCAATGCATCGCTTCCTCTAGGAGTGTAAGAGGGAGTGGATGCAGTCAGAGTGG
ENSG00000201346_st	0.719922	0.83536	1.84278	0.0475168	0.921718	0.901208	0.844484	0.880864	0.653544	0.986671	0.744316	0.891641	1.21082	0.163469	1.01886	0.82062	1.1968	0.0798572	1.05281	0.427185	1.21582	0.362995	0.981628	0.799298	1.0957	0.722223	1.62483	0.227824	snoRNA	ENSG00000201346	chr20:3364876-3365086 (+)	211	AAGACTATACTTTCAGGGATCATTTCTGTAGTTCATTATTAGAGAGGTCTCTCTGAATGAGTAGAGCACTAGAAACCACAGAAGGAGGCACAGTGGTCTCTCCTGAGCATAAAGCTGGTTTTTGATGTTGCTTTGCTGCAACTGCCATTCGTCACTGATGACTGTTTTCTTCCTCTGGGAGAGTAAGAGGGAGAGGACACTATCTGAGTGT
ENSG00000201348_st	1.34327	0.00251306	0.902209	0.485024	1.02781	0.588162	1.59811	0.0490356	1.08246	0.303347	1.00684	0.437915	1.00758	0.634688	2.34142	0.0557041	1.29004	0.22566	1.5687	0.23906	1.06187	0.894633	1.91642	0.00534522	1.81429	0.0309173	1.08246	0.462013	snoRNA	ENSG00000201348	chr20:8811833-8812040 (+)	208	CCAATGTGGATACACCCAGGAGGTCACTCTCTCCCCAGGCTGTGTCCAAGTAGCATAGGGGAGCACAGGGCTCTGTCCCCATGATGTACTGTCCTTTTCCATGACATTGGAGATGAAGCTGGACCTCAACTCTGCACATGCATATTCCTACAACTTCTCAGAGTCCTGTGGATAATGACGGAGGAGAGAAACCATGCAGGAAACAGCC
ENSG00000201368_st	1.33354	0.240211	0.75722	0.98557	1.05846	0.228679	0.848927	0.574032	0.870298	0.522724	1.00758	0.327245	0.716718	0.898644	1.35221	0.481237	1.22292	0.627977	0.630636	0.619237	0.836561	0.750904	0.746955	0.597789	1.19021	0.188994	0.936319	0.205149	snoRNA	ENSG00000201368	chr5:35429166-35429378 (+)	213	AAGACTATACTTTCAGGGATCATTTCTATAGCTCATTACTAGAGAAGTTCCCCTGAACGTGTAGAACACTGGCAACCATGAGGAGGACATGCAGTGTTCTGTCCTGAGTGTGAAGCTGGGTCTTGGTGTTGCTTTGCTGCAAGTACCATTTGCCACTGATGATTGTTTTTGTCTCCCTCTGGGACAGTAAGGGAAAGGACACAGTCTGAGTGA
ENSG00000201368_x_st	1.21629	0.0729181	0.715808	0.388206	2.08519	0.0730247	0.417319	0.859459	1.89778	0.0036872	0.869427	0.587528	1.33963	0.500334	0.975444	0.831397	0.865413	0.595554	0.759281	0.700948	0.955777	0.372761	0.730109	0.475204	1.00068	0.739364	0.955777	0.892954	snoRNA	ENSG00000201368	chr5:35429166-35429378 (+)	213	AAGACTATACTTTCAGGGATCATTTCTATAGCTCATTACTAGAGAAGTTCCCCTGAACGTGTAGAACACTGGCAACCATGAGGAGGACATGCAGTGTTCTGTCCTGAGTGTGAAGCTGGGTCTTGGTGTTGCTTTGCTGCAAGTACCATTTGCCACTGATGATTGTTTTTGTCTCCCTCTGGGACAGTAAGGGAAAGGACACAGTCTGAGTGA
ENSG00000201376_st	0.797773	0.641021	1.04001	0.711723	1.43657	0.158867	0.420636	0.853346	0.628633	0.982393	1.02565	0.246834	1.15373	0.523646	1.06554	0.450384	0.799069	0.941801	0.865727	0.329363	1.21288	0.210285	1.01847	0.344553	1.14946	0.0509843	0.960952	0.433647	snoRNA	ENSG00000201376	chr14:51710808-51710942 (+)	135	CTGCAGCTAGTTAACCTGACTTGTCCACCTCCCTGCTGGGGGCTCAGTGTGCAATGGTTGCAAAATGGAGATTCCCTGGTTGTGTATACACCTCATTTCTTGAATGTGTTGCTTTAAGGGTTCTTGAAGACATTA
ENSG00000201384_st	1.07182	0.10966	1.20527	0.136289	1.38749	0.381522	1.04259	0.495278	0.858698	0.764466	0.769985	0.727785	2.00928	0.261105	1.04073	0.673147	2.23147	0.0146087	1.09579	0.776486	1.20527	0.162851	1.08193	0.667028	1.14534	0.187144	0.99597	0.448893	snoRNA	ENSG00000201384	chr14:77667369-77667483 (-)	115	AGGCAACTCTTAGAAGATGGATAGCTTCTCTTTTGCTGTGGGTGTGGCCACAAAACGTTTCCCACTTGGTTTTCTATCTGCTACCTTGCTCTTAGCCAGCCTATTGGGAACATTT
ENSG00000201388_s_st	0.869334	0.0483287	1.82504	0.0693385	0.879821	0.735498	1.35828	0.00452686	0.931566	0.706279	1.20633	0.423715	1.37444	0.440605	1.43571	0.00277081	1.02546	0.430813	1.00962	0.615177	1.11852	0.75901	1.78835	0.000956243	0.697282	0.786979	0.988415	0.508217	snoRNA	ENSG00000201388	chr19:33099243-33099375 (-)	133	TTCTCACCTAAACCCAAGAATCACTGTTTCTTATAGCGGTGGTTTAAACAGAGGTGCAAACAGCAAGTGAATCTCGTCGCCTTTGCGGGGCTGTGGCCATGCCCCTCAAAGGAAATTTGGAGGCTCTACAGCC
ENSG00000201388_st	1.01423	0.652862	0.566045	0.98808	1.04162	0.513247	0.81448	0.873536	1.41485	0.431933	0.813495	0.944318	1.08203	0.268668	0.958787	0.828024	0.561229	0.998887	2.14917	0.0869689	0.925234	0.606414	1.3167	0.32861	1.331	0.241026	0.907286	0.371134	snoRNA	ENSG00000201388	chr19:33099243-33099375 (-)	133	TTCTCACCTAAACCCAAGAATCACTGTTTCTTATAGCGGTGGTTTAAACAGAGGTGCAAACAGCAAGTGAATCTCGTCGCCTTTGCGGGGCTGTGGCCATGCCCCTCAAAGGAAATTTGGAGGCTCTACAGCC
ENSG00000201388_x_st	1.00351	0.150949	1.18789	0.354083	0.780962	0.814709	1.4868	0.0375518	1.33719	0.129219	1.02997	0.18873	0.799235	0.656556	1.0687	0.228548	0.906335	0.606941	1.04528	0.553963	1.13719	0.193512	1.2771	0.0776944	1.16117	0.241248	1.01181	0.334041	snoRNA	ENSG00000201388	chr19:33099243-33099375 (-)	133	TTCTCACCTAAACCCAAGAATCACTGTTTCTTATAGCGGTGGTTTAAACAGAGGTGCAAACAGCAAGTGAATCTCGTCGCCTTTGCGGGGCTGTGGCCATGCCCCTCAAAGGAAATTTGGAGGCTCTACAGCC
ENSG00000201393_st	1.12398	0.155812	1.29244	0.130882	1.56305	0.329267	1.30706	0.0980999	1.29244	0.614552	0.925796	0.511061	1.30858	0.523494	1.04812	0.871711	1.22292	0.256662	0.614822	0.369735	1.25863	0.260768	1.15356	0.342035	1.18196	0.45921	1.30706	0.186972	snoRNA	ENSG00000201393	chr10:80127264-80127380 (+)	117	CCCTATATTCGAAAGTTATCCTGGTCATTGACAGTGCAGGGAGAGAAACTGCTGAAAGCATTCCCCCTTGTTTGGAGGGTCCACTCCTGTCCCTTCTAAACTCTGGAGTTTTCCACA
ENSG00000201398_st	0.804932	0.813452	0.863018	0.8443	0.962803	0.189754	0.984263	0.9084	1.28643	0.0380834	0.772614	0.782771	1.25059	0.484895	0.859359	0.900696	1.10413	0.527371	1.58892	0.122714	1.69395	0.0196678	0.963142	0.719925	1.12866	0.342647	0.967207	0.678861	snoRNA	ENSG00000201398	chr3:153725156-153725291 (-)	136	TCGTCAGGTGGGAGAATTCTTACATGTTCCTCCTTTTGCAAGGCAGATTAGAACATGATGATTGGGGTTCGCATAATATGTGATTAACGTTTCTGTGTAATCAGGACTTGCAACATCCCGAATGCCCTTACCTGAC
ENSG00000201398_x_st	1.17349	0.281497	1.07863	0.371149	1.36499	0.0869257	1.15585	0.256207	1.09326	0.0104935	1.00758	0.223503	1.10374	0.693702	1.12271	0.683186	1.6496	0.0674484	0.941952	0.152403	1.59356	0.174544	1.05602	0.533765	1.18808	0.325688	1.04543	0.657658	snoRNA	ENSG00000201398	chr3:153725156-153725291 (-)	136	TCGTCAGGTGGGAGAATTCTTACATGTTCCTCCTTTTGCAAGGCAGATTAGAACATGATGATTGGGGTTCGCATAATATGTGATTAACGTTTCTGTGTAATCAGGACTTGCAACATCCCGAATGCCCTTACCTGAC
ENSG00000201407_st	1.26691	0.257022	0.959143	0.844444	0.947836	0.642459	1.23768	0.231154	1.43537	0.461287	1.07228	0.241262	0.741863	0.989952	1.08311	0.699203	1.29375	0.048542	1.3856	0.336828	1.0466	0.481543	1.0466	0.311722	0.932941	0.294785	1.47113	0.278687	snoRNA	ENSG00000201407	chrX:24151303-24151434 (+)	132	CTTGCACCTAAACCCAAAGAATCACTGTTTCTTGAAGTGGTGGTTTAAACAAGGTGCAAACAGCAAGCGAATCTCATTACTTTTGGTGGCTGTGGCCATGCTCCTTAAAGTGAACTTAGAGGCTCTACATCC
ENSG00000201410_st	0.923716	0.476793	0.962503	0.476359	0.746775	0.697557	0.880958	0.660344	1.3616	0.126328	1.20527	0.2853	1.04405	0.182854	0.637766	0.694352	1.02945	0.855628	1.22671	0.0218797	0.770136	0.956405	0.770136	0.804674	0.731661	0.983833	2.11038	0.0599511	snoRNA	ENSG00000201410	chr3:86174366-86174437 (+)	72	AAATGTTATGATATGAGCAAAATGTTCAACTATTCCAAATGGGCTGAGTGAAAATAGGTTTTCTGAGCATCC
ENSG00000201448_st	1.52225	0.112901	1.44587	0.111566	1.17303	0.31925	1.02207	0.569315	1.6915	0.0108482	1.55583	0.0141054	1.24578	0.497639	0.736673	0.831062	1.74216	0.0149908	1.25144	0.0763293	2.05425	0.00842369	0.585745	0.753185	1.24063	0.203322	1.2444	0.395611	snoRNA	ENSG00000201448	chr1:36884051-36884179 (-)	129	AAGCAGGATTCAGACTACAATATAGCTGTTAAGTGCTGTATTGTCATTCCCCCTGCTCAAATTAAAGTTGTTTCTTAACTATACCCATCTGCTATTCTGTAGCAGCCAGGGATGCTTGGTCACATACAT
ENSG00000201448_x_st	0.765914	0.0733172	1.35681	0.00762517	1.45566	0.147844	1.20527	0.106218	1.45566	0.0684985	1.1512	0.364772	0.810205	0.627381	1.40623	0.00920483	1.89999	0.0170289	1.51331	0.0498855	2.27073	0.000856981	1.22555	0.0141594	1.35681	0.0908826	1.20527	0.0599911	snoRNA	ENSG00000201448	chr1:36884051-36884179 (-)	129	AAGCAGGATTCAGACTACAATATAGCTGTTAAGTGCTGTATTGTCATTCCCCCTGCTCAAATTAAAGTTGTTTCTTAACTATACCCATCTGCTATTCTGTAGCAGCCAGGGATGCTTGGTCACATACAT
ENSG00000201465_st	1.06705	0.303712	1.0817	0.778142	1.20527	0.427348	1.15091	0.391345	0.904293	0.720497	1.44758	0.131553	1.15091	0.189233	1.16278	0.620937	1.12104	0.478129	1.25372	0.368234	0.911118	0.232558	0.923716	0.660125	1.85913	0.0101934	0.975891	0.58046	snoRNA	ENSG00000201465	chr7:137872744-137872875 (-)	132	AGCCTCCTGGTGCTCAGCACAGGATGTGTTCTTACCCTAACCAAATAGAAAGAGTAGGCTGAATTAACCTATGCCATATACACCTCAACCCAGGCCCTGCAACTCCTCTGTATTGTCAATGGGTGGACATGG
ENSG00000201467_st	1.4814	0.0761422	1.96938	0.030058	1.38979	0.627917	0.710828	0.927633	0.954127	0.250202	0.714968	0.991551	0.981218	0.804497	0.724608	0.985883	1.19239	0.175872	1.0334	0.523885	0.724608	0.824893	1.06363	0.753397	1.43583	0.144958	1.43073	0.422506	snoRNA	ENSG00000201467	chrX:17062503-17062634 (-)	132	GGCGGCCCTTATCACAGCTGCAGCTGCTTCCACATAGCTGCTGCGGTCAAAAAGGAGCCCAGAGTCAGTTTCCTTGACCATCACCATTCTGTTTGCTATAAGTGATCTGTAACATTTTGCGAAAATACAGTT
ENSG00000201467_x_st	1.37877	0.0643032	0.949967	0.210173	0.869258	0.155967	1.19429	0.0718279	1.33407	0.679632	0.963605	0.235522	1.06041	0.162269	0.796401	0.216756	0.899094	0.941024	0.918561	0.552563	0.730109	0.473889	0.947832	0.276711	0.743347	0.344877	0.869258	0.42571	snoRNA	ENSG00000201467	chrX:17062503-17062634 (-)	132	GGCGGCCCTTATCACAGCTGCAGCTGCTTCCACATAGCTGCTGCGGTCAAAAAGGAGCCCAGAGTCAGTTTCCTTGACCATCACCATTCTGTTTGCTATAAGTGATCTGTAACATTTTGCGAAAATACAGTT
ENSG00000201500_st	0.822431	0.890822	0.808878	0.970144	1.11003	0.382149	1.0439	0.605658	1.30551	0.376168	1.48466	0.211371	0.781853	0.980958	0.737936	0.880479	1.18597	0.842652	1.0279	0.684852	1.11003	0.67329	1.44919	0.15378	1.21785	0.0770396	1.90329	0.0501005	snoRNA	ENSG00000201500	chr14:101443726-101443803 (+)	78	TGGACCAATGATGATGACTGGTGGTGTATGAGTTAAAGGTGATGAATAGTAAGTGTCTTTGTTAGTGGCAAGTTCAGA
ENSG00000201500_x_st	0.719276	0.93666	0.960952	0.760206	1.2683	0.313763	1.36672	0.109745	1.06238	0.454221	0.768698	0.459471	1.2737	0.116704	1.19072	0.316495	1.01702	0.533485	0.712154	0.749717	1.55456	0.074149	0.82341	0.922205	1.11032	0.664168	1.02398	0.602488	snoRNA	ENSG00000201500	chr14:101443726-101443803 (+)	78	TGGACCAATGATGATGACTGGTGGTGTATGAGTTAAAGGTGATGAATAGTAAGTGTCTTTGTTAGTGGCAAGTTCAGA
ENSG00000201502_st	1.30462	0.467518	1.22396	0.362544	1.42057	0.0523235	0.926124	0.420715	1.21627	0.424311	1.46819	0.10852	1.44289	0.196848	0.76532	0.939985	1.24319	0.273278	1.40518	0.35398	1.22396	0.125629	1.28787	0.292522	1.32561	0.242789	1.17625	0.104175	snoRNA	ENSG00000201502	chr12:93659793-93659872 (+)	80	ATGTGATGCCTCTGATGAAGCCTATGTTAGTAGAGACATCTGAGAGTGTAGATGAATGCCAATGGCCCTCATGGAAAGAG
ENSG00000201502_x_st	1.32289	0.524696	1.16808	0.740189	0.929968	0.669924	1.20892	0.436857	0.993069	0.554915	1.20743	0.671302	1.10755	0.417462	0.902162	0.779043	1.66184	0.0391525	1.12404	0.402926	1.32539	0.0416382	1.01258	0.630757	1.46586	0.418077	1.29838	0.426619	snoRNA	ENSG00000201502	chr12:93659793-93659872 (+)	80	ATGTGATGCCTCTGATGAAGCCTATGTTAGTAGAGACATCTGAGAGTGTAGATGAATGCCAATGGCCCTCATGGAAAGAG
ENSG00000201516_st	0.951742	0.601757	1.24538	0.712258	1.01042	0.585453	0.72204	0.866155	1.1504	0.828104	0.988946	0.698384	1.23694	0.682738	0.834225	0.945885	1.09573	0.662003	1.57034	0.0346031	0.645046	0.926387	1.07231	0.488069	1.20485	0.262564	1.60985	0.268869	snoRNA	ENSG00000201516	chr4:177019314-177019436 (+)	123	GCCCTCCTGGTGCTTACCACAGGCTGTGTTCTTACACTGACTGTATAGAATGAGAAGGTAGAATAAATCTACCCCATATGCACTTCAGCCCAACTGAAGTGTGTTGTTCCTGGGCCAAAAAGA
ENSG00000201541_st	0.57285	0.986004	1.78486	0.227755	1.21785	0.511647	1.10166	0.235696	0.781853	0.930614	1.2257	0.665403	1.35577	0.190351	0.993813	0.647608	0.782874	0.747782	1.23694	0.399351	1.23746	0.285345	0.74269	0.90712	1.26646	0.369863	0.981472	0.433296	snoRNA	ENSG00000201541	chr16:24344736-24344868 (-)	133	AGCCTCTTTCTAGATGAGAATGGGCACTGTCGATCATGGTGTCTGAAAATTGTAAGTGGCTAAATTGAAACACAGGTTATGCTTCCATAAGAGTATATGTATTGCAGTGGTGACAATGAGACCTGTAACACTT
ENSG00000201541_x_st	0.878315	0.654073	1.32698	0.424699	1.32698	0.501343	0.774942	0.942308	0.736656	0.943928	0.764838	0.547711	1.31296	0.0868547	0.658046	0.706226	0.704658	0.799446	1.10392	0.200972	1.02287	0.233485	1.03174	0.169133	0.59583	0.914064	1.45207	0.103288	snoRNA	ENSG00000201541	chr16:24344736-24344868 (-)	133	AGCCTCTTTCTAGATGAGAATGGGCACTGTCGATCATGGTGTCTGAAAATTGTAAGTGGCTAAATTGAAACACAGGTTATGCTTCCATAAGAGTATATGTATTGCAGTGGTGACAATGAGACCTGTAACACTT
ENSG00000201542_st	1.15184	0.626452	1.15601	0.447733	1.16944	0.322028	0.710828	0.940203	1.02397	0.322167	0.79897	0.707511	1.29995	0.554927	0.795561	0.643318	0.992061	0.229821	1.20111	0.740061	1.16944	0.511553	1.14494	0.297328	1.05881	0.727954	1.37277	0.106284	snoRNA	ENSG00000201542	chr1:35775875-35776026 (+)	152	AAGGCAGCATTGTTGTAGATGATTTGAAAGATTTTAAAAGGTATAAGCTCACAAGTGTAGGTAGTGTGCTACATGAGGGGCAAGTTTTTCACTAATATTACAAGGGTCTCTGATCCAGTGAGTGGAGTTTGATAGTAATTTTTGATACAAGT
ENSG00000201542_x_st	0.830963	0.116277	0.998726	0.335442	1.0693	0.207995	1.21715	0.0768764	0.819627	0.882948	1.04535	0.234691	1.38137	0.108827	0.951812	0.331466	0.96149	0.13886	1.54553	0.138821	0.874536	0.146536	1.01556	0.27755	1.09207	0.17854	0.813316	0.418727	snoRNA	ENSG00000201542	chr1:35775875-35776026 (+)	152	AAGGCAGCATTGTTGTAGATGATTTGAAAGATTTTAAAAGGTATAAGCTCACAAGTGTAGGTAGTGTGCTACATGAGGGGCAAGTTTTTCACTAATATTACAAGGGTCTCTGATCCAGTGAGTGGAGTTTGATAGTAATTTTTGATACAAGT
ENSG00000201592_s_st	1.25339	0.0699918	1.26435	0.176144	3.13004	0.0109334	1.52008	0.0143912	1.80725	0.121612	1.01131	0.532631	0.828574	0.971781	2.03995	0.000748181	1.28007	0.50345	1.22123	0.376977	1.18956	0.480431	2.02922	0.00210297	0.977012	0.89057	1.08311	0.846257	snoRNA	ENSG00000201592	chrX:20154424-20154503 (-)	80	GATCAATGATGAAACTAGCCAAATCTGAGCATCAGAAGGCTTTCCGGTCTACCTGATGCATGATCTCTACAGTTCTGAGA
ENSG00000201619_st	2.36752	0.00779252	3.21048	0.000562644	1.62857	0.109032	1.68057	0.14285	2.06503	0.00139141	3.35662	0.00116889	2.37759	0.0219029	2.8178	0.0132262	2.32527	0.00612694	3.09322	7.00276e-05	1.72439	0.413516	1.92505	0.0670156	1.71626	0.00612682	1.85036	0.0738015	snoRNA	ENSG00000201619	chr1:179170622-179170762 (+)	141	ATCCAAGGTGATTCCCTCTCCAAGGGGAACATCCAGTGCCCCTCTCAGGAAAGTAGCAACCTGGAACAGAATCTGGCATGCCTAAGGCATTTGGGGAACAGGGCTGGTTATTTCCTCTGCCTTCCTTGGCTGCCTACATGG
ENSG00000201619_x_st	0.759584	0.670462	1.78231	0.200686	1.43331	0.338939	1.10048	0.760155	1.33108	0.00452349	1.37868	0.290283	1.9549	0.0195263	1.25276	0.634378	1.93605	0.104393	1.41619	0.315769	1.81215	0.213631	1.33163	0.429398	1.10048	0.33778	0.88492	0.937489	snoRNA	ENSG00000201619	chr1:179170622-179170762 (+)	141	ATCCAAGGTGATTCCCTCTCCAAGGGGAACATCCAGTGCCCCTCTCAGGAAAGTAGCAACCTGGAACAGAATCTGGCATGCCTAAGGCATTTGGGGAACAGGGCTGGTTATTTCCTCTGCCTTCCTTGGCTGCCTACATGG
ENSG00000201660_st	1.20317	0.00387309	1.31593	9.2752e-05	0.947836	0.0536135	0.710828	0.00164121	1.23624	0.00151455	1.21562	0.000174865	2.11573	0.00364762	0.509756	0.360338	1.33358	0.00082543	1.32588	5.41304e-05	1.34949	4.67587e-05	0.705427	0.387251	1.03702	0.00254952	1.14143	0.00178086	snoRNA	ENSG00000201660	chrX:5328163-5328292 (+)	130	CTTCCCATTTATTTGCTGGTATAGTCTCACAATGATATGGCCAGTTATACTTATGGGAAAAAATAATATTGGGCCATCGTATATTGACATGAGTAACTATTTTCACCTCTTCTGCATGGACTATCTATAT
ENSG00000201660_x_st	0.655989	0.439124	1.18965	0.169956	1.13034	0.221487	1.24379	0.00665842	1.19256	0.0466434	0.890808	0.175251	0.762344	0.370651	0.732528	0.31674	1.2104	0.0516057	0.846217	0.168992	1.43688	0.0551187	0.740657	0.142008	0.732528	0.258423	1.23263	0.388933	snoRNA	ENSG00000201660	chrX:5328163-5328292 (+)	130	CTTCCCATTTATTTGCTGGTATAGTCTCACAATGATATGGCCAGTTATACTTATGGGAAAAAATAATATTGGGCCATCGTATATTGACATGAGTAACTATTTTCACCTCTTCTGCATGGACTATCTATAT
ENSG00000201666_st	0.949558	0.717679	0.945116	0.372422	1.56499	0.337622	1.20527	0.371602	1.38943	0.186584	1.32703	0.302379	1.34067	0.372881	1.34482	0.21902	1.22292	0.435483	1.22111	0.416889	0.93191	0.767853	0.679913	0.975953	1.35089	0.233928	1.20527	0.304637	snoRNA	ENSG00000201666	chrX:28942186-28942255 (+)	70	CAGCCTCTGATGAAATTTATCTTGATAGGGACATCTGAAAGTGTTGATGAATGCCAAGGACTCTAATGGA
ENSG00000201666_x_st	0.923716	0.649844	1.16642	0.095677	2.93796	0.001394	0.469677	0.882134	0.946272	0.794796	0.937273	0.44669	0.884322	0.837942	1.00401	0.22913	0.731442	0.650095	0.636545	0.908212	1.06342	0.552549	0.730109	0.501192	1.36672	0.235772	0.960952	0.271991	snoRNA	ENSG00000201666	chrX:28942186-28942255 (+)	70	CAGCCTCTGATGAAATTTATCTTGATAGGGACATCTGAAAGTGTTGATGAATGCCAAGGACTCTAATGGA
ENSG00000201674_st	0.993416	0.713365	0.875537	0.539632	1.81948	0.214114	0.884629	0.629251	1.39549	0.276276	1.10126	0.562706	0.996817	0.637875	0.807385	0.892152	0.61406	0.959206	0.822338	0.668237	1.16188	0.266437	1.25832	0.15897	0.908241	0.312431	1.06471	0.239857	snoRNA	ENSG00000201674	chrX:113187479-113187691 (-)	213	AAGACTATTTTCAAGGTTCATTTCTATAGTTCACTACTGGAGAAGTTTCTCTGAACATGTGGAACACCAGGAAACATGAGGAAGAAGCACAGCATTCTCTCCTAAATGTGAAGCCAGCTGTTGGTGTTGCTTTGCTATAACTGCTATTTGCCATTGATGATTATTTTCCTCTTCTTCCCAGAGAGTAAGAGGGAGAGGATGCAGTCTGTGTGG
ENSG00000201674_x_st	1.44991	0.0665269	1.04047	0.32088	1.74783	0.371461	0.949725	0.541999	1.44603	0.124967	0.780682	0.650193	1.23788	0.301111	0.614068	0.870132	1.22292	0.025257	0.970045	0.365994	0.960952	0.613523	0.962159	0.666211	0.988727	0.412176	1.40341	0.277916	snoRNA	ENSG00000201674	chrX:113187479-113187691 (-)	213	AAGACTATTTTCAAGGTTCATTTCTATAGTTCACTACTGGAGAAGTTTCTCTGAACATGTGGAACACCAGGAAACATGAGGAAGAAGCACAGCATTCTCTCCTAAATGTGAAGCCAGCTGTTGGTGTTGCTTTGCTATAACTGCTATTTGCCATTGATGATTATTTTCCTCTTCTTCCCAGAGAGTAAGAGGGAGAGGATGCAGTCTGTGTGG
ENSG00000201701_st	1.10486	0.56228	1.46126	0.246258	0.998331	0.295596	1.27484	0.41975	0.968568	0.194092	0.856543	0.779294	1.23639	0.349478	1.03429	0.424433	0.857445	0.79148	1.54226	0.050723	1.12882	0.497662	1.23053	0.223106	1.42179	0.115767	1.1421	0.415455	snoRNA	ENSG00000201701	chr3:32079018-32079145 (+)	128	AGGTCATTTCAAAGAGGTCTTGTGAGGCTGTGAAACCAAGAGCTCTTAACACTGCGACCAAAGATGGAAGTTCTCTATAGGATGCCATGGCATTTGATGGTGCTATGTTTTCTTGAGGAGATATAAGA
ENSG00000201701_x_st	1.08634	0.252512	0.781853	0.957768	1.16578	0.221674	0.931817	0.534854	0.821198	0.916814	1.17586	0.241393	0.992322	0.560427	0.789637	0.851269	0.988401	0.627487	0.87383	0.223233	0.730109	0.98614	0.888347	0.646058	0.718308	0.910113	0.898393	0.663813	snoRNA	ENSG00000201701	chr3:32079018-32079145 (+)	128	AGGTCATTTCAAAGAGGTCTTGTGAGGCTGTGAAACCAAGAGCTCTTAACACTGCGACCAAAGATGGAAGTTCTCTATAGGATGCCATGGCATTTGATGGTGCTATGTTTTCTTGAGGAGATATAAGA
ENSG00000201710_st	0.745758	0.817024	1.41175	0.249486	1.08641	0.59414	1.20079	0.401591	1.72127	0.125415	1.3449	0.300184	0.998235	0.628754	1.01259	0.627394	1.27993	0.280826	1.16209	0.671549	0.951612	0.479898	1.08193	0.279209	1.36672	0.406683	0.917414	0.910617	snoRNA	ENSG00000201710	chr14:101446329-101446403 (+)	75	TAGAACAACGATAACAAATAGTAGTGCAGGAGTCATAAACTATGAGTAATATGTGTGTGGAACTCTGAGCATCAA
ENSG00000201710_x_st	0.917503	0.393543	1.01347	0.694106	1.3828	0.42306	0.710828	0.988353	1.5605	0.235683	1.32718	0.0910685	1.10506	0.508992	0.799793	0.532121	1.22292	0.753358	1.60525	0.173006	1.46126	0.31788	1.0212	0.862545	1.1095	0.664549	1.30276	0.0538914	snoRNA	ENSG00000201710	chr14:101446329-101446403 (+)	75	TAGAACAACGATAACAAATAGTAGTGCAGGAGTCATAAACTATGAGTAATATGTGTGTGGAACTCTGAGCATCAA
ENSG00000201733_st	1.25875	0.352947	1.24477	0.58964	0.965218	0.690096	1.27024	0.25892	1.1904	0.615708	1.20878	0.32981	1.12417	0.583146	1.49984	0.45534	1.42412	0.363924	1.06373	0.671152	1.20178	0.255248	1.45786	0.262469	1.40622	0.159521	1.24111	0.797296	snoRNA	ENSG00000201733	chr11:66200234-66200373 (+)	140	GATGCCTTCCGGAACATGCCAGCACCGCAGATGCTGGCAGTCTGCTGTGCCCGTGATATTGGGCAAAGAGGAAGTGGCTATTTCTACACTTGGTGTTCAGAAACCAGTGAGCTCTAAGAATGGTTTATAGCCTGACATTT
ENSG00000201733_x_st	1.09099	0.258244	1.01073	0.888026	0.905998	0.423762	1.58485	0.46321	1.05006	0.464185	1.1357	0.711193	1.16737	0.261301	1.44708	0.791914	0.707194	0.680886	1.23694	0.318938	1.46126	0.280333	0.967751	0.801619	0.849466	0.372375	2.68732	0.00918065	snoRNA	ENSG00000201733	chr11:66200234-66200373 (+)	140	GATGCCTTCCGGAACATGCCAGCACCGCAGATGCTGGCAGTCTGCTGTGCCCGTGATATTGGGCAAAGAGGAAGTGGCTATTTCTACACTTGGTGTTCAGAAACCAGTGAGCTCTAAGAATGGTTTATAGCCTGACATTT
ENSG00000201791_st	0.956014	0.484112	0.795087	0.944416	1.21569	0.258805	0.813163	0.520176	1.23757	0.322987	1.18892	0.569288	1.15507	0.556484	0.725517	0.770648	1.4495	0.181794	0.894496	0.683967	0.99325	0.895695	1.00006	0.397419	0.8605	0.750915	1.61778	0.20834	snoRNA	ENSG00000201791	chr1:178722789-178722907 (-)	119	ATGCAGGTACTGTTATAACTGAAGTGTTTTACGGTTTTTTCTTCCTGCTTAAAGCACTTGGTACATAAGTATCTCTAACTCGATTCCATAATAAGACAGAGACGCTTGGTCTCAAACAT
ENSG00000201791_x_st	0.953006	0.742552	0.46198	0.995801	1.13961	0.298733	0.878518	0.523327	0.757957	0.592307	1.04161	0.810782	1.64644	0.0898932	0.831628	0.607518	1.42912	0.0413907	1.79614	0.0171758	1.90164	0.0706946	1.03653	0.027005	1.75805	0.0554422	2.42613	0.0149317	snoRNA	ENSG00000201791	chr1:178722789-178722907 (-)	119	ATGCAGGTACTGTTATAACTGAAGTGTTTTACGGTTTTTTCTTCCTGCTTAAAGCACTTGGTACATAAGTATCTCTAACTCGATTCCATAATAAGACAGAGACGCTTGGTCTCAAACAT
ENSG00000201807_st	0.77897	0.743556	1.10946	0.620601	0.798929	0.254777	0.844484	0.77484	0.918554	0.34011	0.678944	0.994961	1.73205	0.238727	0.338129	0.993646	0.992536	0.334849	0.963915	0.900469	1.15979	0.290642	0.926067	0.596695	1.68824	0.0761513	1.18823	0.518758	snoRNA	ENSG00000201807	chr6:137176836-137176969 (-)	134	TACCCTCTTTCCACTTTGCCAACTGGATGTATGTCTTTACTGGTCATTCCAGTGGGGCAAACGAAATATCCTTTTTAAAACTCAGGCAAACTGGGTGTTTGTCATGGTCATGTATCCTGTCAGAGAAAACAAAC
ENSG00000201807_x_st	0.998247	0.539803	0.914374	0.525127	1.20527	0.246082	1.07172	0.341714	1.50719	0.177153	1.17553	0.0803592	1.14873	0.481089	1.10378	0.575608	0.902814	0.348776	1.03425	0.261269	0.730109	0.676877	1.08193	0.796034	1.25555	0.245266	1.06287	0.653732	snoRNA	ENSG00000201807	chr6:137176836-137176969 (-)	134	TACCCTCTTTCCACTTTGCCAACTGGATGTATGTCTTTACTGGTCATTCCAGTGGGGCAAACGAAATATCCTTTTTAAAACTCAGGCAAACTGGGTGTTTGTCATGGTCATGTATCCTGTCAGAGAAAACAAAC
ENSG00000201809_st	1.00285	0.0286052	1.20527	0.490024	1.17812	0.11732	0.89034	0.0739425	1.08804	0.750738	1.10387	0.149264	1.72193	0.041956	0.948347	0.317869	1.12152	0.066631	1.09828	0.114969	1.36341	0.240669	0.964692	0.379606	1.11032	0.0177756	1.22588	0.224024	snoRNA	ENSG00000201809	chr12:74158059-74158193 (-)	135	TCATCAGGTGGGATAATCTTTTCCTGTTCTTCCTTTTGGAGGACAGATTATAACATGATTATTGGAGATGCAAGAAACATGATCAACATCTATACATAATCACGACTTGAAACATCCTGATTGCTCCTATCTCAT
ENSG00000201810_st	1.0169	0.718674	1.01271	0.865837	1.40884	0.475858	1.43613	0.40716	2.13725	0.159443	1.64661	0.18327	1.39921	0.314629	0.835441	0.856259	1.25876	0.556028	0.837671	0.932881	1.21876	0.714156	0.657575	0.957513	1.27259	0.333087	1.23333	0.45075	snoRNA	ENSG00000201810	chr3:180260489-180260624 (+)	136	TGGTCAGGTGGAATAATCCTTATCTGTTTCTCCTTTTGAAGGGCAGATTAGAACATGATAATTGGAGTTCACATGATACATGATTAAAGTCTCTGTGTAATCATGACTTACAATATCCTGATTATTCCTATCTTAT
ENSG00000201810_x_st	0.770293	0.583328	1.4323	0.0894289	0.947836	0.62674	1.00426	0.442484	0.93257	0.50906	0.997938	0.530957	1.16735	0.0751954	0.879711	0.64325	1.10544	0.448997	0.850792	0.598796	0.960952	0.462592	0.908782	0.443844	1.02908	0.811628	0.880826	0.621167	snoRNA	ENSG00000201810	chr3:180260489-180260624 (+)	136	TGGTCAGGTGGAATAATCCTTATCTGTTTCTCCTTTTGAAGGGCAGATTAGAACATGATAATTGGAGTTCACATGATACATGATTAAAGTCTCTGTGTAATCATGACTTACAATATCCTGATTATTCCTATCTTAT
ENSG00000201811_st	0.955215	0.6801	0.915405	0.810574	0.863661	0.608718	0.793009	0.550235	0.960995	0.152448	1.22008	0.193331	0.724148	0.656982	1.01818	0.570028	0.839428	0.866146	1.22879	0.0529832	1.33016	0.480337	1.12898	0.135104	0.69557	0.379031	0.940903	0.651924	snoRNA	ENSG00000201811	chr20:37070679-37070812 (+)	134	GTCTGCATTTGAAAGTGATCATCAGCTAGCCTGTGTCTTCGTCATCGATAGTACAGGCCGGTGAACTGCGCAAAGCATTTTCTGCATTTGGAGGGTCCATCTCTATCCTTGGAAATGCTAGTGCTTTTCTCACA
ENSG00000201816_st	1.01566	0.0711786	0.826795	0.591082	1.46126	0.226839	1.35752	0.0332259	1.08311	0.490018	1.07111	0.160471	1.40451	0.14599	1.0628	0.0950655	1.35752	0.139284	0.676505	0.947253	1.42354	0.0209116	1.08303	0.0402679	1.00361	0.22695	0.597834	0.984853	snoRNA	ENSG00000201816	chr18:53746625-53746825 (-)	201	CCAACATGGATACCCTGGGAAGTCACTCTCCCCAGGCTCTGTCTAAATGGCATAGGGGAGCATAGGGTCCCATCCCAGGATGTACTGTCCTTTGCCACAAGTTAGAGATGAAGCTGGGTCTGGTGTCTGTGCCTGAATATTCCTACAGCTTCTGAGTCCTGTGGACAATGACAGAGGAGACAGACCATGCAGGAAATTTGT
ENSG00000201827_st	1.2609	0.115927	1.15878	0.361308	1.81319	0.143927	1.41908	0.214836	1.69903	0.0552313	0.871117	0.66183	1.32733	0.101109	0.754661	0.60706	1.17643	0.645654	1.19045	0.699668	0.96551	0.863006	1.17643	0.0505081	1.13747	0.523438	0.914462	0.57436	snoRNA	ENSG00000201827	chr3:133270030-133270159 (+)	130	ACTCCAGCCTGGCTGACAGAGTGGGACCCCATCTCAAAAAAAAAAAAAAAATTAAGCTGGTGATAGTAAAGCCATGTTATGAGCTTTAAGGACATTGAAGTCATTAAGATTCCTGGAAATGGCTACAAAA
ENSG00000201827_x_st	1.13407	0.340762	0.817578	0.806674	1.30837	0.435798	1.14407	0.282039	1.12767	0.39576	1.108	0.206372	0.724748	0.150011	1.09745	0.330482	0.853885	0.87733	1.3011	0.196847	1.05822	0.137337	1.14897	0.568593	0.738416	0.893712	1.08455	0.429213	snoRNA	ENSG00000201827	chr3:133270030-133270159 (+)	130	ACTCCAGCCTGGCTGACAGAGTGGGACCCCATCTCAAAAAAAAAAAAAAAATTAAGCTGGTGATAGTAAAGCCATGTTATGAGCTTTAAGGACATTGAAGTCATTAAGATTCCTGGAAATGGCTACAAAA
ENSG00000201847_st	0.414195	0.596211	0.995036	0.11091	0.81416	0.218739	0.646828	0.488826	1.19503	0.100858	1.08416	0.0440543	1.34668	0.0625505	0.366113	0.908647	0.892969	0.128508	0.866846	0.111479	1.31501	0.02333	0.826913	0.3631	1.01063	0.183093	0.827275	0.235295	snoRNA	ENSG00000201847	chr13:107973243-107973311 (-)	69	ACCACCAGTGATGAGTTGAATACTGCCCCAGTCTGATCAACATGCGTGAAAGATATTTTCTGAGCTGTG
ENSG00000201847_x_st	0.959715	0.328551	1.08311	0.816437	1.46126	0.0558635	1.11013	0.109926	0.886746	0.178111	0.675397	0.411905	1.14132	0.653826	1.08044	0.309263	1.13279	0.272043	1.15005	0.164018	1.09469	0.661105	0.923716	0.55458	0.894049	0.798944	1.56615	0.132998	snoRNA	ENSG00000201847	chr13:107973243-107973311 (-)	69	ACCACCAGTGATGAGTTGAATACTGCCCCAGTCTGATCAACATGCGTGAAAGATATTTTCTGAGCTGTG
ENSG00000201853_st	1.06108	0.295908	1.15164	0.415512	1.65195	0.471929	0.901519	0.411894	1.32492	0.355887	1.07405	0.134786	1.78605	0.0626394	1.09742	0.40058	1.16351	0.776319	0.865727	0.428007	1.12492	0.279713	1.11441	0.357635	0.948481	0.882994	1.92136	0.0974211	snoRNA	ENSG00000201853	chr2:125886409-125886490 (+)	82	CACATACAATGATGATAATACAGTTCAGCAGACAAAAACTGATTCGCAATATTAAGTGTTTCACTCATTTCTGATGTAAAAC
ENSG00000201863_st	1.22351	0.173815	1.42047	0.606821	1.16304	0.308863	0.958277	0.735291	1.0612	0.293532	1.22278	0.340614	1.10884	0.806972	1.03465	0.556481	1.24957	0.434252	0.890597	0.836862	1.67646	0.446603	1.15098	0.434002	1.13638	0.665742	1.68852	0.313032	snoRNA	ENSG00000201863	chr4:40084603-40084726 (+)	124	AGCCACCGCACCCGGCCGGGCTGTATTCTTACACTGACTGTATAGAAAGAGGAGATAGAGTAAACCTACCCCGTATACTTCAGCCCACGCCCTGTGCCTGTTCTGTATTATGAAGCGGGGTTGG
ENSG00000201863_x_st	0.986017	0.378133	1.0705	0.372763	1.04646	0.350406	1.00803	0.458721	0.99732	0.222899	0.828565	0.552591	0.578602	0.494295	1.02229	0.604695	1.02568	0.522048	0.838404	0.587233	1.12396	0.171561	0.884686	0.525994	0.680906	0.439799	1.00517	0.345057	snoRNA	ENSG00000201863	chr4:40084603-40084726 (+)	124	AGCCACCGCACCCGGCCGGGCTGTATTCTTACACTGACTGTATAGAAAGAGGAGATAGAGTAAACCTACCCCGTATACTTCAGCCCACGCCCTGTGCCTGTTCTGTATTATGAAGCGGGGTTGG
ENSG00000201882_st	0.72691	0.782335	0.883026	0.82313	1.20527	0.114258	0.666089	0.792991	1.04885	0.333092	1.14355	0.0480775	0.898466	0.451778	1.01105	0.57206	1.37157	0.304416	1.15901	0.0687443	1.99147	0.0218223	0.977906	0.455662	1.11032	0.293368	1.41713	0.0501331	snoRNA	ENSG00000201882	chrX:20154184-20154253 (-)	70	GGGCAATGATGTAAAGGTTTTACGACTGACCTTTGTAACTATGAAGTTTTCTACACTTGACCTGAGCTCA
ENSG00000201882_x_st	1.41719	0.0314265	1.32861	0.324063	0.892567	0.962302	1.36833	0.0329628	1.20687	0.477837	1.30459	0.329328	1.53709	0.0723106	0.960952	0.155589	0.941694	0.491158	0.980218	0.386302	0.960952	0.152523	1.08353	0.0461126	1.37113	0.122871	1.20968	0.27716	snoRNA	ENSG00000201882	chrX:20154184-20154253 (-)	70	GGGCAATGATGTAAAGGTTTTACGACTGACCTTTGTAACTATGAAGTTTTCTACACTTGACCTGAGCTCA
ENSG00000201898_x_st	0.940372	0.871972	1.11425	0.734976	1.13484	0.283877	0.67901	0.907329	1.38325	0.296269	1.02423	0.651258	1.50861	0.0776644	0.775567	0.652655	1.12308	0.479	0.996077	0.802443	1.55608	0.173044	1.12466	0.392322	1.27571	0.0160682	1.11425	0.122061	snoRNA	ENSG00000201898	chr1:224367343-224367469 (+)	127	TTTAGAATGTCAAAATTGATTTTGTAATAGTCAGGACAGGATAAACAGTCGCTATATTAAGACCATGTACGTGTCCCTAGACCTAGTTCTTTCCCTACGTCTGTTTTTATAAATGCTGGTGATAAAC
ENSG00000201944_st	0.585498	0.984009	1.23274	0.365535	0.975307	0.639308	0.738299	0.848583	1.13592	0.0741666	0.702867	0.77454	0.809324	0.532671	0.724991	0.859421	0.656104	0.216938	0.702867	0.471368	1.48873	0.148479	0.951187	0.436702	0.962813	0.232966	1.01751	0.207287	snoRNA	ENSG00000201944	chr1:205700349-205700480 (-)	132	CTGCAGATATTCTCACTGTTTTGATTTTGTAATAGTCAGGACAGGCTAACCATTCACTTTATTAAGACCATGCATATATCCCCAGAACTAGTTCTTTCCTGAGGTCTAGTTTTATAAATGTTGCTGATAAAC
ENSG00000201944_x_st	0.746679	0.964602	1.34173	0.0869575	1.33902	0.187371	1.18641	0.126906	1.01301	0.548726	0.968557	0.742891	1.14133	0.509216	0.887267	0.569577	1.57082	0.229554	1.09688	0.334139	1.26427	0.303665	0.931753	0.749883	1.12246	0.30481	0.772379	0.856185	snoRNA	ENSG00000201944	chr1:205700349-205700480 (-)	132	CTGCAGATATTCTCACTGTTTTGATTTTGTAATAGTCAGGACAGGCTAACCATTCACTTTATTAAGACCATGCATATATCCCCAGAACTAGTTCTTTCCTGAGGTCTAGTTTTATAAATGTTGCTGATAAAC
ENSG00000201945_st	1.13342	0.922789	1.5684	0.437839	0.930512	0.471544	0.969576	0.900015	1.04727	0.522311	1.3683	0.470368	0.743002	0.831154	1.89849	0.752098	1.35188	0.2033	1.75405	0.117404	0.930512	0.890339	0.921281	0.974473	1.31072	0.413952	0.943355	0.971944	snoRNA	ENSG00000201945	chr12:121544846-121544977 (+)	132	CTACAGCCAACTCAGCTGGCTGAGTTCCTCGCCTCATGGGGGACGTGTGCAATGGCTGCAAACAGCAGCTTCCTTGGTGGTGTATGCAGCCTGTTTCTTGTATGGCTGCTCTAAGGGACCTTGGAGACAGGC
ENSG00000201957_st	1.18175	0.0887225	1.01497	0.195945	0.750809	0.602697	1.25928	0.0925744	0.835868	0.665226	1.06159	0.326627	1.34492	0.188446	0.965419	0.13466	0.928384	0.340496	1.29095	0.0286106	0.929217	0.684283	0.878173	0.45548	1.03937	0.275049	0.714962	0.287583	snoRNA	ENSG00000201957	chr3:178886871-178886998 (-)	128	AGGTCACTTCAAAGAGGGCTTGTGGGGCTGTGAAACCAAGAGGTCTTAACAGTATGACCAAAAACTGAAGTTCTCTATAGGATGCTGTAGCACTCAATGGTGCTATGTTTTCCTCAGGAGATATGACT
ENSG00000201957_x_st	0.949782	0.429503	1.10966	0.120653	1.8251	0.0895654	0.890317	0.112838	0.853669	0.582036	1.34743	0.172719	1.0334	0.125736	0.881793	0.173182	0.920787	0.55536	1.04522	0.30035	0.880604	0.36331	1.07421	0.150939	0.909598	0.865172	1.35576	0.257876	snoRNA	ENSG00000201957	chr3:178886871-178886998 (-)	128	AGGTCACTTCAAAGAGGGCTTGTGGGGCTGTGAAACCAAGAGGTCTTAACAGTATGACCAAAAACTGAAGTTCTCTATAGGATGCTGTAGCACTCAATGGTGCTATGTTTTCCTCAGGAGATATGACT
ENSG00000201980_st	1.34996	0.0978732	2.00231	0.073691	1.04747	0.86892	0.896706	0.911648	0.983128	0.773448	0.992966	0.528666	0.849777	0.132569	0.675273	0.898153	1.31739	0.305609	0.636386	0.694322	0.803153	0.891127	0.980678	0.347398	1.16728	0.254676	1.30346	0.390382	snoRNA	ENSG00000201980	chr11:4777875-4778027 (+)	153	ATTGCACGTTGTTGGAGCTTGGAGTTGGTGCTCTAACTGGCTGATAAACTTGCAAGTGTAGGTAGTATGCTATGTGAGGGGCAAATTTTTCAGTAACATGACAAAGGTCTTTGGCCTAGTGAGTAGAGTTTGACAATAATCCTCGCTGCAAGT
ENSG00000202023_st	1.42212	0.119872	1.24862	0.18146	1.71845	0.177164	1.17773	0.270889	1.40527	0.38929	1.78275	0.0866323	1.43692	0.657027	0.656288	0.867063	0.873169	0.501431	1.08909	0.323148	0.815346	0.978028	1.41518	0.0508038	1.22455	0.164387	1.06336	0.712383	snoRNA	ENSG00000202023	chr7:136972434-136972509 (+)	76	CAAATACATGATGATCTCACCTCAGTTTGAACTCTCTCACTGATCACTTGATGACAATAAAAGATCTGATATTGTG
ENSG00000202023_x_st	0.628633	0.89423	0.929372	0.568619	1.43901	0.370774	1.34591	0.0671072	1.09827	0.758876	1.22599	0.108569	1.16767	0.761526	1.09742	0.218585	1.2668	0.443757	1.0279	0.646154	1.136	0.836728	0.758248	0.799127	1.11032	0.491027	1.45998	0.0548353	snoRNA	ENSG00000202023	chr7:136972434-136972509 (+)	76	CAAATACATGATGATCTCACCTCAGTTTGAACTCTCTCACTGATCACTTGATGACAATAAAAGATCTGATATTGTG
ENSG00000202059_st	0.756369	0.734761	1.46126	0.228243	1.22016	0.257244	1.32479	0.240883	1.49497	0.477066	1.20527	0.576751	0.815071	0.922496	0.667842	0.777184	0.954712	0.533364	0.675397	0.99443	1.16334	0.778412	1.00677	0.493221	1.22814	0.633701	0.970952	0.660433	snoRNA	ENSG00000202059	chr2:203917008-203917141 (-)	134	AGCCTCATTCTAGATGAGAATGGGTACTGCTGATCATGGTGTCCAAAAAACTTTATGTGGCTAAATTGAGACACAGGCTATGCTTCCATCACAGTACACATATTGCAGTGGTGACAATGAAACCTGTAACATTT
ENSG00000202059_x_st	0.959661	0.651541	0.672943	0.496454	1.14244	0.716282	1.00758	0.274403	1.27215	0.0457233	1.25257	0.0216484	1.23694	0.285742	1.09742	0.315579	0.969071	0.544289	0.918697	0.781559	0.730109	0.993527	0.959661	0.532227	1.61172	0.0483426	0.761498	0.98737	snoRNA	ENSG00000202059	chr2:203917008-203917141 (-)	134	AGCCTCATTCTAGATGAGAATGGGTACTGCTGATCATGGTGTCCAAAAAACTTTATGTGGCTAAATTGAGACACAGGCTATGCTTCCATCACAGTACACATATTGCAGTGGTGACAATGAAACCTGTAACATTT
ENSG00000202183_st	0.972222	0.263456	1.53347	0.330109	1.88075	0.101689	0.93061	0.197251	0.973955	0.199218	1.00758	0.504109	1.00758	0.440658	0.820537	0.582128	1.0279	0.0672178	1.05783	0.156463	1.20527	0.113538	0.766622	0.671485	1.12347	0.237828	1.1283	0.118824	snoRNA	ENSG00000202183	chrX:81816650-81816796 (+)	147	TTACCAAAAGTTAATGTTTTCAGAGAATGCTTTGGTTAAAAAGCCTTTACCAACTTGGGCTGTTTGGGATAATAATGTTGGCCACTTTCCACAGTGGGTTATAACATTAATATATATATAAGTCACTATTAGTTTGTAATCTACATT
ENSG00000202189_x_st	1.88875	0.0238537	0.946298	0.56987	0.917448	0.725945	1.52593	0.0442186	0.95442	0.782777	1.21579	0.739134	1.1289	0.205838	1.7354	0.23955	0.923716	0.679716	1.23694	0.494104	0.622072	0.92207	1.88768	0.0781491	1.49009	0.141994	0.947888	0.78907	snoRNA	ENSG00000202189	chr9:20786926-20787054 (+)	129	CTAGCATTTTCACAGGTCCTCCCTCAGGCTATGGGGCCAGGATTTGGTAGCTGGTGCTGAGAGAAAACGCTTGATTGCATCCTTGCCCTGGGACTGTGCCAGTGGCAGCTGTCACTCAATGGGACAATT
ENSG00000202216_st	1.10523	0.133313	1.25388	0.599017	1.16088	0.179516	1.80069	0.00168606	3.71311	1.84123e-06	1.4495	0.00549585	1.49762	0.253559	1.20858	0.281639	4.20086	0.000284004	1.23268	0.0955102	0.724869	0.799387	0.692026	0.99188	1.65965	0.0108828	1.3872	0.109006	snoRNA	ENSG00000202216	chr2:180799128-180799265 (-)	138	GCTATCCTGGACTTGCCAGCCCCATAGACACAGTTGCTGTGCTGTGCCTGTACTATTGGAGCAAAGAAAAAGTGGCTATTTCTATGCTCAGTGTTCACAAACCAGTGAGCACTAAGAATGGTTTATAGCCTGACATTT
ENSG00000202216_x_st	1.18329	0.119172	1.5024	0.0402636	2.3282	0.00655383	1.07005	0.0112099	1.72342	0.000831898	1.16921	0.0217591	1.12005	0.105311	1.09742	0.349897	1.56934	0.0106765	1.18388	0.244155	1.46126	0.00623255	1.09634	0.120708	1.8907	0.00349238	1.27911	0.0220779	snoRNA	ENSG00000202216	chr2:180799128-180799265 (-)	138	GCTATCCTGGACTTGCCAGCCCCATAGACACAGTTGCTGTGCTGTGCCTGTACTATTGGAGCAAAGAAAAAGTGGCTATTTCTATGCTCAGTGTTCACAAACCAGTGAGCACTAAGAATGGTTTATAGCCTGACATTT
ENSG00000202231_st	1.26722	0.561569	1.01227	0.651916	0.788566	0.76311	1.09578	0.716231	1.27587	0.473011	1.37412	0.680763	1.12338	0.16356	0.725278	0.999584	1.21383	0.373244	0.914337	0.849164	0.885576	0.775063	1.28947	0.318285	1.49934	0.29048	1.07588	0.570509	snoRNA	ENSG00000202231	chrX:100077609-100077741 (-)	133	TAGCAAGCCTCCAGCATGCTTAGGTCTGCAGTGACCCTATGCATCCCTACAGTGCTTGCCAGAACAGTTTTGAAACGGTTTGAGGCCTTGCCCTGCTCCATCCAGAGCAAGGGTATAGAAATTTCAGACAATT
ENSG00000202231_x_st	1.47693	0.0990864	1.0591	0.717378	1.48423	0.342951	0.710828	0.869272	0.726787	0.922739	1.04301	0.730365	1.25991	0.18065	0.789758	0.811629	0.748127	0.935504	1.44515	0.292883	1.2158	0.271146	1.28765	0.282905	1.11032	0.526864	0.960952	0.537879	snoRNA	ENSG00000202231	chrX:100077609-100077741 (-)	133	TAGCAAGCCTCCAGCATGCTTAGGTCTGCAGTGACCCTATGCATCCCTACAGTGCTTGCCAGAACAGTTTTGAAACGGTTTGAGGCCTTGCCCTGCTCCATCCAGAGCAAGGGTATAGAAATTTCAGACAATT
ENSG00000202233_st	0.846447	0.700953	0.889327	0.954562	1.26116	0.206371	0.377254	0.980553	2.04083	0.0257077	1.4368	0.155031	0.817217	0.791178	0.885642	0.946661	1.0152	0.152949	1.23694	0.307505	0.981726	0.757876	0.733359	0.934805	1.03014	0.179714	1.03014	0.482067	snoRNA	ENSG00000202233	chr7:25304275-25304377 (+)	103	GAGATTATACTTTCAGGGATCAATTCTATAGTTTGTTACTAGGGAAGTTTCTCTGAATGCGTACAGACCTGCAGAAGAGCAGCAGAACCCATGAGGAGAAGGC
ENSG00000202252_st	4.35042	2.753e-08	1.14931	0.428002	1.95776	0.0984582	5.58672	5.91267e-09	2.11612	0.220837	1.93609	0.0527533	1.3738	0.412446	3.55901	4.11799e-07	1.0279	0.858455	1.34653	0.545052	1.28686	0.494341	4.24486	4.18369e-08	1.85959	0.0445414	1.55883	0.492288	snoRNA	ENSG00000202252	chr11:122930043-122930130 (-)	88	TCGCTGTGATGAGTGATTGTTAAACATTCGTAGTTTCCACCAAAAGCTTGGCTAATGATGGCAACACCTTCCTTGGATGTCTGAGCGA
ENSG00000202268_st	0.995752	0.311767	0.933483	0.301323	1.26551	0.186075	1.41246	0.153249	1.44198	0.566147	0.74544	0.689583	1.00758	0.386793	1.16051	0.17708	0.539269	0.967742	1.09993	0.407699	1.36597	0.461639	1.12819	0.439662	0.96334	0.436717	1.20527	0.467971	snoRNA	ENSG00000202268	chr3:45296902-45297112 (-)	211	AATTGTATACTTTCAGGGATCATTCCATAGGTTGTTACTAGAGAAGTTTTTTTAGATGTGTAGAACACTGGAAACCACGAGGAGGAGGCGCAGCATTCTCTCTTGACCATGAAGCCGGCTCTTGGTGTTGTTTCATTGCAACTGTCATTTGCCATTGATGATCGTTCTCTTCCTCTGGGAGAGTAAGAGGGAGAGGACACAGTTTGAGTGG
ENSG00000202268_x_st	0.745594	0.957512	0.709288	0.620203	0.769713	0.795778	0.873383	0.832516	1.0588	0.679234	0.762239	0.9231	0.953142	0.684345	0.523587	0.997549	0.799192	0.748643	0.783165	0.854806	0.837878	0.669234	0.471231	0.90244	1.18245	0.489119	0.989851	0.692576	snoRNA	ENSG00000202268	chr3:45296902-45297112 (-)	211	AATTGTATACTTTCAGGGATCATTCCATAGGTTGTTACTAGAGAAGTTTTTTTAGATGTGTAGAACACTGGAAACCACGAGGAGGAGGCGCAGCATTCTCTCTTGACCATGAAGCCGGCTCTTGGTGTTGTTTCATTGCAACTGTCATTTGCCATTGATGATCGTTCTCTTCCTCTGGGAGAGTAAGAGGGAGAGGACACAGTTTGAGTGG
ENSG00000202269_st	1.15128	0.580126	1.53443	0.0326319	1.3348	0.133753	0.833001	0.629303	1.08311	0.230772	0.834804	0.719063	1.03174	0.734839	0.831549	0.941503	1.07723	0.276436	1.24816	0.0731502	1.08899	0.0599536	0.754273	0.774084	2.17894	0.000265043	1.08311	0.501214	snoRNA	ENSG00000202269	chr5:15110895-15111029 (-)	135	TCATCAGGTGGGATCATCCTTACCTGTTTCTCCTTTTGGAGGGCAGATCAGAACATGATGATTGGAGAAGAATGAAACGTGATTAATAACTCTGTGTAATCAGGCCTTGCAGCACCCCAATTGAGCCTTTCTGAT
ENSG00000202269_x_st	1.08088	0.486051	1.76016	0.0346586	0.730109	0.614934	1.27147	0.375885	2.08503	0.0302511	0.966375	0.432196	0.945978	0.626953	1.01931	0.708431	1.18761	0.0809037	1.23694	0.310452	1.71533	0.075377	1.71339	0.0978932	1.37421	0.0453052	2.00584	0.0929917	snoRNA	ENSG00000202269	chr5:15110895-15111029 (-)	135	TCATCAGGTGGGATCATCCTTACCTGTTTCTCCTTTTGGAGGGCAGATCAGAACATGATGATTGGAGAAGAATGAAACGTGATTAATAACTCTGTGTAATCAGGCCTTGCAGCACCCCAATTGAGCCTTTCTGAT
ENSG00000202275_st	0.974486	0.28269	0.960952	0.280039	0.947836	0.0808951	1.00758	0.235238	1.60946	0.0996228	1.00758	0.361448	0.782795	0.538436	0.566194	0.576628	0.974486	0.0885191	1.18028	0.0983368	0.897207	0.315519	0.762346	0.597314	1.1083	0.127419	0.934302	0.725447	snoRNA	ENSG00000202275	chr14:104263609-104263685 (-)	77	ATTGTTACATTGATAAAATCAAATCACCATCTTTTAGCTAAGCTTGTGCTGGATTTGCTTTTTTTCTGATAAAGATG
ENSG00000202275_x_st	0.726277	0.758271	0.992604	0.46781	1.00128	0.443981	0.886278	0.746356	0.960952	0.437564	1.13759	0.195133	1.66557	0.126853	0.755745	0.705582	0.977158	0.406376	0.92443	0.747335	0.979143	0.69416	0.64813	0.886948	1.50936	0.176894	1.1717	0.44177	snoRNA	ENSG00000202275	chr14:104263609-104263685 (-)	77	ATTGTTACATTGATAAAATCAAATCACCATCTTTTAGCTAAGCTTGTGCTGGATTTGCTTTTTTTCTGATAAAGATG
ENSG00000202283_st	1.17676	0.00486096	1.3134	0.107826	1.3134	0.608564	1.25587	0.0926866	1.09472	0.608298	1.46804	0.0726143	1.49971	0.124383	1.31612	0.0225027	0.941501	0.561665	1.34076	0.12369	1.43405	0.103627	1.3447	0.0127309	1.76869	0.0239918	0.905691	0.0374196	snoRNA	ENSG00000202283	chr6:104031010-104031143 (+)	134	AAGCTAGCCAATGAATCTGCTTACCTAAACATGTTTCTGCAGAAATTTTTATTTTAAAAAGCTGGTAATAGTAAAGCCATTTATGAGCCTTAAGTATATTGAAGTTGTTAAGATCCCTGAAAATGGCTATAACA
ENSG00000202283_x_st	0.729978	0.763136	1.02611	0.515842	1.20527	0.470532	1.04184	0.450209	1.24184	0.505934	1.01153	0.0855935	0.798589	0.913455	0.944216	0.628092	0.857648	0.321317	1.01116	0.598008	0.79527	0.152731	0.979885	0.653587	1.12705	0.279987	0.78408	0.715442	snoRNA	ENSG00000202283	chr6:104031010-104031143 (+)	134	AAGCTAGCCAATGAATCTGCTTACCTAAACATGTTTCTGCAGAAATTTTTATTTTAAAAAGCTGGTAATAGTAAAGCCATTTATGAGCCTTAAGTATATTGAAGTTGTTAAGATCCCTGAAAATGGCTATAACA
ENSG00000202335_st	0.62636	0.988073	1.3161	0.261603	1.15739	0.141752	1.28873	0.0812951	1.14213	0.0567891	1.04724	0.0906077	0.70386	0.817906	0.624311	0.827031	0.724027	0.355022	1.43298	0.175816	1.12728	0.351666	1.11976	0.217695	0.984288	0.166668	1.05394	0.493323	snoRNA	ENSG00000202335	chr12:110934157-110934226 (-)	70	AATCAATGATGAAACCTATCCCAAAGCTGATGACCTGAAGAAAAATACGTACAGATTCAGCTTCTGAGAT
ENSG00000202335_x_st	1.2507	0.317637	1.88874	0.0279782	0.999606	0.510244	1.45335	0.0267859	1.25704	0.134707	1.57811	0.164553	1.46126	0.333894	1.03295	0.429016	2.02601	0.0410269	0.74481	0.806053	1.34034	0.138563	1.77648	0.00428038	1.21829	0.319362	1.68972	0.0944085	snoRNA	ENSG00000202335	chr12:110934157-110934226 (-)	70	AATCAATGATGAAACCTATCCCAAAGCTGATGACCTGAAGAAAAATACGTACAGATTCAGCTTCTGAGAT
ENSG00000202343_st	0.766074	0.747997	1.20527	0.221384	1.32926	0.286223	0.981924	0.753113	1.16704	0.0404337	0.972245	0.385961	1.3958	0.0794802	0.98277	0.403489	0.960887	0.41461	0.682204	0.829594	1.11981	0.562025	0.826383	0.717867	1.14749	0.168864	0.873555	0.477509	snoRNA	ENSG00000202343	chr6:149915761-149915895 (+)	135	TAGGCCCTGAATCAAGAAACGTGATGGTTTGCCATTGTAGCTATTGGTTTCAAACAAGAGCCAAGATTGATGTCTTTCTTATGGTCTGTTGGCTAATCCCAGTATGAATGGCCAGTTCAGCTAGAAGAAACAAAC
ENSG00000202374_st	1.31638	0.157908	1.64655	0.0672997	1.08275	0.454056	1.10938	0.654782	1.44882	0.335941	1.12255	0.193017	2.73159	0.0194358	1.07758	0.399888	1.14287	0.291801	0.91895	0.262547	1.31359	0.232118	0.849948	0.897411	1.09047	0.79016	1.76897	0.130875	snoRNA	ENSG00000202374	chr4:68612954-68613104 (+)	151	ATTTCATGTTTTAAAGGCATAATGATGTCACTGACTGGCTGATGAAATCCCAAGCGTAGGTAGTATGCTACATGAGGGGTGAGTTTTTTGCTAACACCACAAAGGTCTCTGGCCCAATGAGTGGAGTTTGATAGGAGTTCTTGTGACAAGT
ENSG00000202377_st	0.744298	0.941356	0.911366	0.739548	0.907257	0.742967	1.02499	0.675794	1.40527	0.304906	0.989562	0.516964	1.22718	0.139781	0.936898	0.811894	1.21316	0.196219	0.657164	0.930219	1.19551	0.410806	1.33072	0.312273	1.12008	0.226011	0.958881	0.805888	snoRNA	ENSG00000202377	chr7:115221369-115221496 (-)	128	AGGCCATTTTAAAGAGGGCTCATGGGACTATGAAACCAAGAGCTCTTAATGCTGTGACCAAAGATTGAAGTTCTCTATAGGTTGCCAAAGCACTCAGTGGTGCTGTGTTTTCCTGAGGAGATATAAGA
ENSG00000202379_st	1.16216	0.221717	0.792738	0.544125	1.40688	0.357227	0.920287	0.672142	1.69903	0.187276	1.04758	0.587424	0.781853	0.468687	0.89465	0.424683	0.925749	0.166918	1.0279	0.24214	0.908072	0.256205	0.886464	0.336701	0.730109	0.858278	1.5511	0.221782	snoRNA	ENSG00000202379	chr3:108293412-108293545 (+)	134	ATAAACAAAAGAACACCAATTGTGCTCCTTTCCTCCTGGGGCCCAGTGTGCAATGGCTGCAAACAGCTGCCTCCTTGGTAGTATACATGGCCTGTTGCTTGTATGGGTTGGCCTAAGAAACCTGAGAGACAGCC
ENSG00000202389_st	0.940027	0.661153	1.46126	0.105846	0.916729	0.417132	0.916866	0.875863	1.16699	0.486967	0.917465	0.713832	0.837202	0.553457	1.1655	0.888577	1.27851	0.18454	0.933809	0.599069	0.699002	0.680168	1.05082	0.659377	0.719758	0.721006	0.735969	0.698579	snoRNA	ENSG00000202389	chr17:26349356-26349490 (-)	135	TAGAAGCCAATTAAGCCAACTGAGTTTCTTTCCTCACAGGGACCTGGTGTGCCATGGCTGCAAACAGCAGCTTCCTTGTCAGGGTACGCAGACTGTTTCTTGGATGGGTTGCTCTAAGGGACCTTGGAGACAGGC
ENSG00000202434_st	0.923716	0.437345	1.14419	0.169318	1.65071	0.0237478	0.739475	0.732745	1.98922	0.017056	1.00795	0.0651403	1.52713	0.0299841	1.00167	0.760328	1.21735	0.0453722	1.21735	0.0703489	1.49546	0.0382978	0.862637	0.708266	1.11069	0.280803	0.961328	0.492578	snoRNA	ENSG00000202434	chr2:198269442-198269578 (+)	137	CTACCAAAAGTTAATTTTTTATGGGGAAGGCTTTCTAAATAACCTTTACCAATTTGGGCTATTTGGGAGAGTAAAGGAAAGACCACACTCCACAGCGGGCTATACCAATAGTTCACTACTATTTTGTGGTCTACATT
ENSG00000202434_x_st	1.17057	0.0932981	0.837216	0.953845	0.690259	0.880463	0.605387	0.94361	1.14714	0.653754	1.4495	0.0662987	0.800371	0.975047	0.667218	0.961518	1.4409	0.28812	1.25546	0.130673	1.20527	0.301698	1.24144	0.314549	0.856219	0.742118	1.79009	0.0260467	snoRNA	ENSG00000202434	chr2:198269442-198269578 (+)	137	CTACCAAAAGTTAATTTTTTATGGGGAAGGCTTTCTAAATAACCTTTACCAATTTGGGCTATTTGGGAGAGTAAAGGAAAGACCACACTCCACAGCGGGCTATACCAATAGTTCACTACTATTTTGTGGTCTACATT
ENSG00000202440_x_st	0.970849	0.0418546	1.20527	0.299106	1.50567	0.243359	1.9915	0.000709085	0.936293	0.894588	1.14823	0.566354	1.21228	0.373366	0.960952	0.0313569	0.699491	0.82642	1.23694	0.459204	1.20527	0.74174	1.19826	0.00370808	1.23352	0.213256	2.30695	0.00642294	snoRNA	ENSG00000202440	chr4:83323791-83323859 (-)	69	TAGCATATGATGGAAAAATCTTAATCTTCTGAGACTTGTGATGTCTTCAAAGGAACCACTTCAATGCAA
ENSG00000202449_st	0.822092	0.956924	1.10487	0.545892	0.924369	0.573576	0.844484	0.922094	1.1379	0.586567	0.904224	0.944492	1.37015	0.428506	0.706984	0.890573	0.775216	0.896196	0.904224	0.85312	1.64478	0.12181	0.965405	0.671285	1.33511	0.227806	1.20527	0.287124	snoRNA	ENSG00000202449	chr4:14692334-14692456 (+)	123	AGGCAGGTACTGTTAGAATATAACTGAAGTGTTTTATTGTTATTGTCATTGCTTAAAGCATTGGATACATAACTATCTCTAACTCCATTCCATACTAAGACAGAGATGTTGCATCTCAAACAT
ENSG00000202479_st	1.00726	0.404975	1.28881	0.100082	1.00964	0.220931	0.928022	0.357987	1.32366	0.373688	1.12597	0.371388	1.09111	0.719325	0.867612	0.806567	0.906701	0.808013	1.35533	0.221849	0.848501	0.518136	0.983943	0.444495	0.974843	0.51507	1.14504	0.74423	snoRNA	ENSG00000202479	chr2:25192257-25192346 (-)	90	TCACTGTGATGATGGTTTTTCAACGTTCACAGTTTCCACCAGAAAGATTTTCCTTAGTGTTCGGTAAACCTTCCTTGGATGTCTATGAGA
ENSG00000202479_x_st	0.694022	0.972555	1.20527	0.258276	1.19042	0.366049	0.950792	0.908149	0.960952	0.643867	0.836027	0.796453	1.76326	0.16739	0.792531	0.806779	1.0279	0.668533	0.971112	0.84825	0.960952	0.739722	1.10076	0.576918	0.892527	0.810098	1.4464	0.0986241	snoRNA	ENSG00000202479	chr2:25192257-25192346 (-)	90	TCACTGTGATGATGGTTTTTCAACGTTCACAGTTTCCACCAGAAAGATTTTCCTTAGTGTTCGGTAAACCTTCCTTGGATGTCTATGAGA
ENSG00000202482_st	1.20919	0.0400591	1.1807	0.105383	1.61705	0.0646575	0.930577	0.548207	1.1807	0.711879	1.42502	0.0263671	1.66358	0.209538	1.15339	0.0737451	1.42322	0.135408	1.08548	0.0944359	0.732732	0.958036	0.947105	0.431536	1.30309	0.189296	1.42502	0.27548	snoRNA	ENSG00000202482	chrX:71945976-71946190 (-)	215	AGGGCTATACTTTCAGGGGTAATTTCTATAGTTCATTACTAGAGTAGTTTCTCTGAATGTGTAGGGTGCCAGAAACCACAAGGAGGAGGCACAGCATTCTCTAGTGAGTGTGAAGCCGGCTGTTGGTGTTGCTTCGCTGAAACTGCCATTTGCCACTGATAATCGTTCTTCTTTTCCATCAGGAGACTAAGAGGTAGAAAACGCAGTCTGAGTGG
ENSG00000202482_x_st	1.35134	0.02192	1.22363	0.218956	1.22363	0.293005	0.94944	0.256414	1.92043	0.0813722	1.38181	0.132732	0.81723	0.785591	0.97931	0.221197	1.53682	0.0894335	1.07481	0.395158	1.18236	0.56373	0.919723	0.209892	0.909662	0.453702	1.52298	0.285324	snoRNA	ENSG00000202482	chrX:71945976-71946190 (-)	215	AGGGCTATACTTTCAGGGGTAATTTCTATAGTTCATTACTAGAGTAGTTTCTCTGAATGTGTAGGGTGCCAGAAACCACAAGGAGGAGGCACAGCATTCTCTAGTGAGTGTGAAGCCGGCTGTTGGTGTTGCTTCGCTGAAACTGCCATTTGCCACTGATAATCGTTCTTCTTTTCCATCAGGAGACTAAGAGGTAGAAAACGCAGTCTGAGTGG
ENSG00000202498_st	2.54923	4.93445e-06	7.3248	1.82986e-12	7.53747	1.94573e-08	6.27983	2.76544e-14	12.011	2.76544e-14	7.64501	5.05347e-14	7.31829	1.30492e-07	2.00356	7.41567e-05	10.7976	1.86132e-13	6.44528	1.31052e-13	6.60739	4.68686e-09	3.99867	6.06687e-09	9.07135	2.38678e-13	10.2916	2.76544e-14	snoRNA	ENSG00000202498	chr1:215803368-215803459 (-)	92	AGATCATTGATGACTTCCATATATCCATTCCTTGGAAAGCTGAACAACATGAGTGAAAACTCTACTGAAAAAAGAAAAGAAATGGGAGGCCG
ENSG00000202498_x_st	1.83093	1.39419e-05	6.73708	5.43536e-11	6.99477	2.87456e-10	5.81156	1.13171e-13	11.4738	8.60275e-14	7.05708	5.2372e-12	6.98706	2.19922e-08	2.33325	5.95887e-06	10.3203	8.49141e-13	6.03395	8.28432e-12	6.19297	1.33687e-08	4.26391	5.23184e-11	8.69141	4.68812e-13	9.57579	2.88164e-13	snoRNA	ENSG00000202498	chr1:215803368-215803459 (-)	92	AGATCATTGATGACTTCCATATATCCATTCCTTGGAAAGCTGAACAACATGAGTGAAAACTCTACTGAAAAAAGAAAAGAAATGGGAGGCCG
ENSG00000202517_st	0.974412	0.623369	1.37985	0.293225	1.0099	0.562959	1.12616	0.792765	1.11336	0.207823	1.12829	0.557822	1.14322	0.225375	1.24982	0.603321	1.07859	0.635303	0.781772	0.291854	1.11336	0.187529	1.00282	0.490818	1.28277	0.0928778	1.11336	0.432637	snoRNA	ENSG00000202517	chr3:40280099-40280232 (+)	134	AGACTCCCAGCTCTGCCCAGTTACACTAGGCTTCGCCTGTGTGGCTTCTGTAATGGGGAGGGAGAGAAAGGATCTCCCCAGGACCTCAGATTGGCTTTACTGTGGCATCTCTTTCCTTGAGGGACACAATAGGT
ENSG00000202517_x_st	1.16978	0.474947	1.05865	0.592961	1.28582	0.432079	1.04306	0.656488	1.24075	0.282179	0.785985	0.822455	0.936275	0.688442	0.907816	0.903043	1.27406	0.292148	1.46345	0.0775922	1.19946	0.505854	1.16978	0.584193	0.976174	0.633721	1.29522	0.703395	snoRNA	ENSG00000202517	chr3:40280099-40280232 (+)	134	AGACTCCCAGCTCTGCCCAGTTACACTAGGCTTCGCCTGTGTGGCTTCTGTAATGGGGAGGGAGAGAAAGGATCTCCCCAGGACCTCAGATTGGCTTTACTGTGGCATCTCTTTCCTTGAGGGACACAATAGGT
ENSG00000202537_st	1.69733	0.0122935	1.27968	0.763161	1.60836	0.0613959	1.5054	0.0964069	0.87546	0.744528	1.55892	0.263683	1.44237	0.13465	1.56955	0.0584992	1.12654	0.719866	1.23694	0.34314	1.55892	0.519282	1.08371	0.0721719	1.77084	0.0277975	1.22793	0.25248	snoRNA	ENSG00000202537	chr2:86574185-86574318 (-)	134	TCATCAGGTGGGATAATTCTTACCTGTTTCTCCTTTTGGAGGGCAGGAAGAATAGGCTGATTGGAGATGCATGAAATGTGGTTAATGTCTCTGCGTAATCAGGACTTGCAACACCCCGATTACTCCTTTCTGAT
ENSG00000202537_x_st	1.31408	0.132066	1.24259	0.504142	1.61025	0.250809	0.844484	0.926879	0.94792	0.605205	1.35835	0.222056	1.49361	0.26471	1.09018	0.714408	0.828514	0.549421	0.96399	0.767926	1.3701	0.246209	1.17309	0.275321	1.0446	0.652161	0.960952	0.734397	snoRNA	ENSG00000202537	chr2:86574185-86574318 (-)	134	TCATCAGGTGGGATAATTCTTACCTGTTTCTCCTTTTGGAGGGCAGGAAGAATAGGCTGATTGGAGATGCATGAAATGTGGTTAATGTCTCTGCGTAATCAGGACTTGCAACACCCCGATTACTCCTTTCTGAT
ENSG00000206592_st	0.683879	0.225709	1.1293	0.428827	1.05598	0.0588211	0.868721	0.0878148	1.18992	0.0165461	0.843749	0.294985	0.682644	0.367168	0.884169	0.297325	1.3741	0.0447412	0.794504	0.0434942	1.49977	0.0514988	1.09207	0.158985	0.968088	0.118161	1.22781	0.0977548	snoRNA	ENSG00000206592	chr5:78516765-78516896 (+)	132	GTGGAGGTCTATTCCAATGGGGCTTTTCCTGTAGCTGCATGTTGTTGGAAACTCCTCATAGACTAACTCTGTGGTTTTGCTTTACTCACAGGACTATTAGTTAGGTCTGTGGGAAGGAACTACAAGACAGTT
ENSG00000206603_s_st	1.59451	0.0643605	1.7206	0.0914878	1.27464	0.301461	1.20323	0.191904	0.960952	0.0894525	1.2351	0.179972	0.868606	0.41938	1.47525	0.249739	1.53554	0.00703096	0.908136	0.501374	1.29202	0.0848543	1.4495	0.172478	0.921133	0.216566	0.836881	0.081709	snoRNA	ENSG00000206603	chr7:56123058-56123195 (+)	138	TTGCACAGTGAACACCCAAGTGTGCTTTATAGTTCCCTTGGCTTTGACCCTGTGCTAGAGCATTCATTACCTGTTCATCTGCTCTGCATTGAAAGGAATATTTGTCCTTTTAAATGTATTCAGAAAGCCAGCACATTA
ENSG00000206603_st	0.987223	0.480612	0.732271	0.987736	1.27244	0.431383	1.20527	0.316077	1.15569	0.263942	1.05446	0.417147	1.18736	0.504953	0.91137	0.527416	0.907083	0.757123	0.760907	0.913581	0.972608	0.433939	0.939731	0.551499	1.05867	0.632548	0.972608	0.751011	snoRNA	ENSG00000206603	chr7:56123058-56123195 (+)	138	TTGCACAGTGAACACCCAAGTGTGCTTTATAGTTCCCTTGGCTTTGACCCTGTGCTAGAGCATTCATTACCTGTTCATCTGCTCTGCATTGAAAGGAATATTTGTCCTTTTAAATGTATTCAGAAAGCCAGCACATTA
ENSG00000206603_x_st	0.833745	0.684479	0.942222	0.786455	1.71202	0.120153	0.844484	0.785439	1.0161	0.073254	1.8594	0.040007	1.58477	0.176121	1.08684	0.188772	1.04961	0.149788	1.0261	0.228452	0.960952	0.713221	0.718522	0.63519	1.23956	0.16284	1.5319	0.0800153	snoRNA	ENSG00000206603	chr7:56123058-56123195 (+)	138	TTGCACAGTGAACACCCAAGTGTGCTTTATAGTTCCCTTGGCTTTGACCCTGTGCTAGAGCATTCATTACCTGTTCATCTGCTCTGCATTGAAAGGAATATTTGTCCTTTTAAATGTATTCAGAAAGCCAGCACATTA
ENSG00000206637_x_st	1.23602	0.348246	1.02144	0.36927	2.39082	0.00694698	0.924151	0.893722	0.748414	0.930447	1.08724	0.446897	1.13809	0.590822	1.26576	0.670413	1.46778	0.295372	1.04475	0.587711	0.91682	0.748863	0.959382	0.713868	0.790597	0.938268	1.08878	0.154669	snoRNA	ENSG00000206637	chr1:201947589-201947723 (+)	135	CTGCAGCCAATTAAGCCGACTGAGTTCCTTTCCTCATGGGGGCCCAGTGTGCAATGGCTGTAAATAGCAGCTTCCTTGGTAGTGTATGCAGCCTGTTTGTTGTATGGGTTGCTCTAAGGGACCTTGGAGACAGTC
ENSG00000206647_st	0.948147	0.456742	1.01267	0.54445	1.01733	0.515848	1.04521	0.155728	1.28611	0.298861	0.620757	0.55788	0.922549	0.707341	0.781698	0.849895	0.975436	0.716935	1.00642	0.55309	0.639441	0.256841	0.698849	0.51717	1.57103	0.248112	0.730109	0.859218	snoRNA	ENSG00000206647	chr2:10295199-10295333 (-)	135	TAGGCCCTGAATCAAGACTAGTGTTTTGCTGTAGCTGTTGGTTTCAAACAGGATCCGAGAGTGATGTCTTCCTTGTGGTCTGTTCACTGCTCAGTATCCCAGTGTCAGTGGCCAATTCAGTTGGAAGCAACATGG
ENSG00000206649_st	0.893693	0.805146	1.20527	0.78489	1.06766	0.492174	1.09317	0.362354	0.755198	0.625028	0.659743	0.931544	1.00758	0.502864	0.702304	0.68257	0.935184	0.370651	0.963391	0.205565	0.997134	0.232776	0.849932	0.726626	1.03666	0.362512	1.98742	0.049832	snoRNA	ENSG00000206649	chr8:81229174-81229304 (-)	131	CTTCCCATTTATTTGCTGCTATAGTCTCATAATGATACAAGCAGTTATATGCATGGGATAAAATAATATTGGGACATTGTAAATTGAAATGAAGTAACCATTTTCATCTTTTCTGCATGGACAAGACATTG
ENSG00000206649_x_st	1.01781	0.362121	0.887407	0.310325	1.60975	0.0701544	1.10167	0.437677	0.972764	0.899911	0.600544	0.891491	1.00758	0.310366	1.02158	0.450076	0.95435	0.790393	1.08852	0.326038	0.918291	0.591265	0.965067	0.755476	1.68935	0.0811619	1.15186	0.568372	snoRNA	ENSG00000206649	chr8:81229174-81229304 (-)	131	CTTCCCATTTATTTGCTGCTATAGTCTCATAATGATACAAGCAGTTATATGCATGGGATAAAATAATATTGGGACATTGTAAATTGAAATGAAGTAACCATTTTCATCTTTTCTGCATGGACAAGACATTG
ENSG00000206661_st	0.862953	0.502547	1.00764	0.550638	0.621123	0.797753	0.7202	0.850465	0.815841	0.953645	0.878556	0.514907	1.05426	0.266149	0.99494	0.290303	0.957704	0.429366	1.18104	0.26274	0.90811	0.346004	0.972546	0.442471	0.90811	0.708848	1.50794	0.0502745	snoRNA	ENSG00000206661	chr8:4985801-4985934 (-)	134	CTGCAGCCAGTTAAGCCACCTGAGTTCCTTTCCTCATAGGGGTCCAATGTGCAATGGCTGCAAACAGCCGCTTCCCTGTAGTATATGCTGCCCATTTCTTGTATGGGTTGCTCTAAGGGACCTTGGAGACAGGC
ENSG00000206661_x_st	1.14422	0.487037	0.900284	0.934644	2.26967	0.0858837	0.946907	0.7824	1.44933	0.156138	1.19377	0.457262	1.25088	0.408199	1.11136	0.652074	1.27836	0.126209	0.787027	0.92264	0.729915	0.773659	1.04639	0.922256	0.862796	0.820873	1.18494	0.25459	snoRNA	ENSG00000206661	chr8:4985801-4985934 (-)	134	CTGCAGCCAGTTAAGCCACCTGAGTTCCTTTCCTCATAGGGGTCCAATGTGCAATGGCTGCAAACAGCCGCTTCCCTGTAGTATATGCTGCCCATTTCTTGTATGGGTTGCTCTAAGGGACCTTGGAGACAGGC
ENSG00000206731_st	1.29561	0.287791	0.698605	0.502449	0.936846	0.291074	0.710828	0.931158	1.51457	0.261942	1.15026	0.46885	1.00758	0.289116	0.779942	0.893883	1.22292	0.207776	0.968517	0.779298	1.98141	0.0246069	0.8994	0.677272	1.0983	0.170206	1.0379	0.861782	snoRNA	ENSG00000206731	chr2:27864910-27865036 (-)	127	TTCTAAAGTGTTGAGTTCAGTCCAGGGTGGATCCCCTGCTCTGTTAATTGAACTGGAACATTTAAACTGGCTAGGCAAAATGCCTACATAGAAAGCATTACTCTTTATTCATCCCCAGCCTACAAAA
ENSG00000206761_st	0.874651	0.150256	0.753663	0.566256	1.05582	0.426643	0.946916	0.585131	1.04312	0.699517	1.10586	0.681569	0.902141	0.917242	0.789955	0.735746	1.04378	0.375918	1.24686	0.189365	1.20527	0.525311	0.932476	0.911074	0.907189	0.713977	1.31181	0.42774	snoRNA	ENSG00000206761	chr14:101611818-101612032 (-)	215	AAGACTATACTTTCAGGGATCATTTCTATAGTTCATTACTAGAGAAGTTTCTCTGAATGTGTAGAGCACCAGAAACTATGAGGAGGAGGCACAGAGTTCTCTCCTGAGCATGAAGCTGGCACTTGGTGTTGCTTTGCTGCAGCTGCCACTTACCATTGGTGATTGTTCTTGTCTTCCTCTTGGAGAGTAAGAGAAAGAGAATGCAGTCTGAGAGG
ENSG00000206761_x_st	1.00155	0.654388	0.721424	0.982731	0.983092	0.717	0.675573	0.975691	1.1411	0.319695	0.87006	0.784241	0.97232	0.745184	1.00551	0.712966	1.71522	0.295731	1.08061	0.464299	1.04894	0.49559	1.49977	0.109385	1.14558	0.556251	1.40339	0.133523	snoRNA	ENSG00000206761	chr14:101611818-101612032 (-)	215	AAGACTATACTTTCAGGGATCATTTCTATAGTTCATTACTAGAGAAGTTTCTCTGAATGTGTAGAGCACCAGAAACTATGAGGAGGAGGCACAGAGTTCTCTCCTGAGCATGAAGCTGGCACTTGGTGTTGCTTTGCTGCAGCTGCCACTTACCATTGGTGATTGTTCTTGTCTTCCTCTTGGAGAGTAAGAGAAAGAGAATGCAGTCTGAGAGG
ENSG00000206776_st	0.965606	0.0529219	1.34317	0.090385	1.39632	0.0813314	1.39049	0.0746813	0.896014	0.42863	1.46759	0.185503	1.17494	0.519899	1.15626	0.0743081	0.766538	0.643049	1.36975	0.112214	1.45226	0.135055	1.27724	0.0689352	1.43731	0.163662	1.15626	0.330045	snoRNA	ENSG00000206776	chr8:120400588-120400709 (+)	122	TGGTAATTACCAAGATTTTTAGAATGCAGTTTCTCATTTGCCAGGGAAATGACCATAAAATAATTTCCCACTAGATTTTTTTATCTGTTACCTTGCTAGCAAGCAGTCTATTGGGAACATTT
ENSG00000206776_x_st	0.793581	0.695333	0.583762	0.89403	1.46126	0.140502	1.11413	0.363196	0.896036	0.699575	0.915105	0.735118	2.11925	0.188295	0.960952	0.478363	1.14208	0.299976	1.37762	0.169861	1.13341	0.494076	0.901703	0.399023	1.77003	0.163497	1.20527	0.596174	snoRNA	ENSG00000206776	chr8:120400588-120400709 (+)	122	TGGTAATTACCAAGATTTTTAGAATGCAGTTTCTCATTTGCCAGGGAAATGACCATAAAATAATTTCCCACTAGATTTTTTTATCTGTTACCTTGCTAGCAAGCAGTCTATTGGGAACATTT
ENSG00000206780_st	0.984518	0.919518	1.11631	0.774339	0.809679	0.400708	1.04529	0.346853	1.30344	0.158916	1.00758	0.392253	0.977365	0.78464	0.908665	0.86814	1.04175	0.0831285	0.865727	0.871232	0.753665	0.989482	0.558153	0.93061	0.649702	0.909752	0.925621	0.425684	snoRNA	ENSG00000206780	chr4:17322369-17322505 (-)	137	GGCTTCTCATTGAGCTCCTTTCTGTCCATTGATGGCAGTTGATGGATTTGCATGAGAAGAAGAGAGAATTCACAGAACTAGCGTTATTTTACTTTCTGTCTTTACAGAGGTATATTTGGCTGTTTTGTGAGACATTC
ENSG00000206780_x_st	0.713477	0.547125	0.697166	0.913989	1.29011	0.470518	1.12793	0.183506	1.12793	0.507711	1.12793	0.124289	0.781853	0.678739	0.978887	0.117512	1.11274	0.465869	1.0279	0.536774	1.12793	0.214917	0.952915	0.362273	1.11032	0.549361	1.48185	0.110885	snoRNA	ENSG00000206780	chr4:17322369-17322505 (-)	137	GGCTTCTCATTGAGCTCCTTTCTGTCCATTGATGGCAGTTGATGGATTTGCATGAGAAGAAGAGAGAATTCACAGAACTAGCGTTATTTTACTTTCTGTCTTTACAGAGGTATATTTGGCTGTTTTGTGAGACATTC
ENSG00000206785_s_st	1.28131	0.00075386	1.23366	0.064304	1.83286	0.00504286	2.15084	5.87667e-06	1.23366	0.0030669	1.20527	0.0610914	2.37668	0.00386218	1.49815	0.0325486	1.50224	0.0151454	1.18119	0.325361	0.929758	0.196413	2.08054	6.94549e-06	1.56213	0.0641459	1.20527	0.19492	snoRNA	ENSG00000206785	chr7:65225039-65225173 (+)	135	GCATGGCTGAATACTGTGTTCTTTTATCAGTAGTTTACACAGCCAGACACCATGCAAAAGCAGTCTTCCCTTTAGAATGACTGATGGTATGCTAAGGTTTTTCATAGCATATCATTATTAAAGGTGAATACAAAT
ENSG00000206849_st	1.38781	0.00281836	0.909861	0.242434	0.947836	0.471956	1.74297	0.0335172	1.69903	0.125718	1.89914	0.0141333	0.875087	0.963664	1.04322	0.15248	0.923716	0.790793	0.941531	0.784948	1.3372	0.119757	1.22292	0.0997416	0.66769	0.368951	0.981655	0.123249	snoRNA	ENSG00000206849	chr15:32220506-32220637 (+)	132	GTTGAGGTCTATCCCGATAGGTCTTTTCCTGTAGCCTGCACGTTGTTGGAAATGCCTCATAGAGTAACTCTGTGATTTTACTTTACTTACAGGACTATTGTTACATCTGTGGGAAGGAACCACAAGACAGTT
ENSG00000206849_x_st	1.50045	0.00346127	1.14904	0.53052	1.64726	0.275753	1.23981	0.0601026	2.14101	0.0535774	1.38883	0.187246	1.19113	0.377646	1.24937	0.302126	0.770293	0.672339	0.924717	0.681589	1.02104	0.373426	1.3657	0.0933248	1.55231	0.281752	1.68337	0.0553987	snoRNA	ENSG00000206849	chr15:32220506-32220637 (+)	132	GTTGAGGTCTATCCCGATAGGTCTTTTCCTGTAGCCTGCACGTTGTTGGAAATGCCTCATAGAGTAACTCTGTGATTTTACTTTACTTACAGGACTATTGTTACATCTGTGGGAAGGAACCACAAGACAGTT
ENSG00000206853_st	0.887223	0.747972	1.05447	0.369104	1.45814	0.126799	1.06259	0.434021	1.95762	0.0382177	0.785799	0.209832	1.46948	0.118706	0.845662	0.829062	1.10763	0.0128405	0.877094	0.323853	0.960952	0.0649262	1.04808	0.392041	1.23468	0.061088	0.845662	0.553856	snoRNA	ENSG00000206853	chr8:60049931-60050061 (-)	131	AGCCTCCTGGTGTTTAACACAGCTGTGTTCTTATACTGACTGTGTAGAAAGAGAAGGAAATAAACCTTACCCCATATGCATTTCATCCCCGGACCCTGCACCTCGTCTATATTGTGAATAGGGAAATATGG
ENSG00000206853_x_st	0.975297	0.368408	1.43999	0.117943	1.20527	0.403084	0.847447	0.816892	1.2302	0.0901239	0.998761	0.54576	1.21567	0.539661	1.0228	0.708936	1.38256	0.113897	1.33514	0.033637	0.569736	0.905409	1.12941	0.602168	1.50426	0.269566	1.41979	0.437909	snoRNA	ENSG00000206853	chr8:60049931-60050061 (-)	131	AGCCTCCTGGTGTTTAACACAGCTGTGTTCTTATACTGACTGTGTAGAAAGAGAAGGAAATAAACCTTACCCCATATGCATTTCATCCCCGGACCCTGCACCTCGTCTATATTGTGAATAGGGAAATATGG
ENSG00000206878_st	0.787432	0.491049	0.732778	0.627783	1.21189	0.132588	0.844484	0.857971	1.07217	0.523733	1.43726	0.358243	1.23772	0.176184	1.00024	0.513449	0.77191	0.560669	0.780979	0.948348	0.790143	0.848722	1.03494	0.338321	1.00253	0.616214	0.977096	0.536983	snoRNA	ENSG00000206878	chr1:228788183-228788307 (+)	125	GGCCTTTTGGTGCTTACCACAGACTGTGCTCTTTCACTGACTGAATAGAGAGAGGAGGCAGAGTAAACCTATCCTATATACACCTCAGTCCAAGCCTGGTCTGTATTATGAATGGGGCAACATGG
ENSG00000206886_st	1.19356	0.229293	1.82413	0.068462	0.89111	0.785392	0.81243	0.958964	1.19089	0.782879	0.995805	0.774417	0.930164	0.487879	1.16596	0.617448	1.37209	0.39519	1.02673	0.350817	1.24453	0.0780248	1.49276	0.227871	1.05108	0.428778	1.14562	0.469808	snoRNA	ENSG00000206886	chr6:82473741-82473873 (+)	133	CTGCAGTCAATTAAGCCAGCTGTACTCCTTTCCTCACAGGGGCTCGGTGTAATGGCTGCAAACAACAGCCTCCTTTGTTGTATACACAGCTTGTTTCTTGTATGGGTTGCTCTAAAGAACATAGGAGACAGCC
ENSG00000206886_x_st	1.44112	0.140264	0.970425	0.461111	0.907096	0.80413	1.10252	0.824138	1.88067	0.169594	0.787695	0.803536	0.673545	0.657929	0.898833	0.809154	0.461447	0.940918	0.96067	0.672695	1.14259	0.351967	0.797335	0.970834	0.727547	0.736077	1.15748	0.410273	snoRNA	ENSG00000206886	chr6:82473741-82473873 (+)	133	CTGCAGTCAATTAAGCCAGCTGTACTCCTTTCCTCACAGGGGCTCGGTGTAATGGCTGCAAACAACAGCCTCCTTTGTTGTATACACAGCTTGTTTCTTGTATGGGTTGCTCTAAAGAACATAGGAGACAGCC
ENSG00000206897_st	0.518623	0.958093	0.663538	0.532195	1.46126	0.194894	0.465843	0.996966	0.858332	0.958782	0.762614	0.970947	0.669726	0.884315	0.553121	0.999261	0.923716	0.889532	1.21525	0.382001	0.686831	0.739532	1.17305	0.775238	1.01978	0.589004	1.19606	0.383012	snoRNA	ENSG00000206897	chr12:124101255-124101387 (+)	133	TAGCAAGCCTCCAGCGTGCTTGGGTCTGCAGTGACCCCGTGGATTCCTACAGGGCTTGCCAGAACAGTTTTGAAATGGTTTGAGGCCTTGCCGTGCTCCATGTAGAGCAAGGTTATAGAAATTTCAGACAATG
ENSG00000206897_x_st	0.831593	0.987798	1.13491	0.575659	1.20527	0.265961	0.905784	0.8491	1.19293	0.216251	0.841927	0.857735	1.75873	0.0545334	0.950121	0.954342	1.08919	0.176956	0.700078	0.904039	0.573058	0.983296	0.622388	0.990751	0.904071	0.763251	1.20527	0.637379	snoRNA	ENSG00000206897	chr12:124101255-124101387 (+)	133	TAGCAAGCCTCCAGCGTGCTTGGGTCTGCAGTGACCCCGTGGATTCCTACAGGGCTTGCCAGAACAGTTTTGAAATGGTTTGAGGCCTTGCCGTGCTCCATGTAGAGCAAGGTTATAGAAATTTCAGACAATG
ENSG00000206898_st	0.952057	0.473047	0.845	0.824081	1.31837	0.347465	1.06238	0.899575	1.2011	0.334718	0.910127	0.736069	1.03755	0.0883113	0.63782	0.996318	1.00502	0.933926	0.885002	0.918383	1.38703	0.432525	1.21962	0.598138	1.62242	0.0718543	1.19559	0.801301	snoRNA	ENSG00000206898	chr2:10436173-10436306 (-)	134	GGCCTCCTGGTACTTACCCACAGGCTGCGTTCTTACACTGGCTGTACAGAAAGAGGAGCTAGAGTAAACCTACCTAATATACACCTCAGCCCAGGCCCTGTGCCTGGTCTGTATTGTGAATGGGGGGGACATAG
ENSG00000206901_st	1.25807	0.238116	0.891413	0.607972	1.42822	0.0848946	0.844484	0.612942	1.21534	0.0361139	1.44304	0.240903	1.30721	0.29695	0.879483	0.793165	1.52503	0.384842	1.04533	0.314536	1.24541	0.565656	1.30319	0.0987799	1.26107	0.236433	1.20527	0.264589	snoRNA	ENSG00000206901	chr2:140268994-140269125 (+)	132	CTGTGAATATTCTCTGTGTTCTGATTATGTGAGAGCCAGGACAGGCTAAACATTTGCTACATTAAGACCATGCATGTGTACCCAGATGTAGCCCATTCCCTAGCTCTGGTCTTATAAATGCTGGTGATAAAC
ENSG00000206901_x_st	1.01232	0.612409	1.56389	0.0214814	1.16497	0.385234	1.05236	0.672264	1.38382	0.207516	0.953452	0.593811	1.22471	0.274139	1.1586	0.691335	1.72756	0.0564076	1.0279	0.258339	1.18557	0.0798846	0.845747	0.578458	1.16936	0.11624	1.18557	0.487282	snoRNA	ENSG00000206901	chr2:140268994-140269125 (+)	132	CTGTGAATATTCTCTGTGTTCTGATTATGTGAGAGCCAGGACAGGCTAAACATTTGCTACATTAAGACCATGCATGTGTACCCAGATGTAGCCCATTCCCTAGCTCTGGTCTTATAAATGCTGGTGATAAAC
ENSG00000206903_s_st	4.36815	5.76915e-11	0.653861	0.605927	1.50605	0.111087	5.61809	1.32103e-15	0.985162	0.875142	1.72907	0.0733154	1.25533	0.376858	3.35288	1.60262e-09	0.802336	0.768081	0.547404	0.701463	1.26173	0.393	4.20706	3.58732e-10	0.762511	0.940299	1.22948	0.568847	snoRNA	ENSG00000206903	chr15:65577799-65577929 (-)	131	CTCCATGTATCTTTGGGACCTGTCAAGTGTGGCAGTCTCCCTTCCTTGCCATGGAAGAGCATATTCTTGTTTACCAGCAAAGCTGTCACCATTTAATTGGTATCAGATTCTGACTTGCACAAGTAACATTC
ENSG00000206903_st	0.770293	0.775451	1.45469	0.288528	1.42495	0.261147	1.07182	0.333856	2.64455	0.0478024	0.834804	0.824291	1.23694	0.06228	0.705868	0.936372	0.923716	0.868643	1.46765	0.236184	1.23345	0.698067	1.08193	0.732133	1.99362	0.118016	1.1909	0.183539	snoRNA	ENSG00000206903	chr15:65577799-65577929 (-)	131	CTCCATGTATCTTTGGGACCTGTCAAGTGTGGCAGTCTCCCTTCCTTGCCATGGAAGAGCATATTCTTGTTTACCAGCAAAGCTGTCACCATTTAATTGGTATCAGATTCTGACTTGCACAAGTAACATTC
ENSG00000206903_x_st	1.01008	0.687803	0.622052	0.98962	1.11102	0.701466	0.817763	0.984449	0.945039	0.342431	0.808083	0.973524	0.950066	0.821367	1.16263	0.457136	0.822739	0.932334	1.50776	0.0833549	1.23382	0.318621	0.795053	0.779994	0.891304	0.743092	0.934231	0.0924873	snoRNA	ENSG00000206903	chr15:65577799-65577929 (-)	131	CTCCATGTATCTTTGGGACCTGTCAAGTGTGGCAGTCTCCCTTCCTTGCCATGGAAGAGCATATTCTTGTTTACCAGCAAAGCTGTCACCATTTAATTGGTATCAGATTCTGACTTGCACAAGTAACATTC
ENSG00000206909_x_st	0.877007	0.383577	1.48485	0.0132488	1.52169	0.0865575	0.829204	0.270233	1.05936	0.71511	1.11033	0.0704001	1.3786	0.116545	1.16185	0.157768	1.10356	0.297845	0.79157	0.347505	0.831818	0.388979	1.01675	0.212268	1.01083	0.197579	1.38511	0.128246	snoRNA	ENSG00000206909	chr5:170793122-170793256 (+)	135	CTGCAGCCAATTAAGCCGACTGAGTTCCTTTCCTCATGGGGGCCCAGTGTGCAATCGCTGCAAACAGCAGCTTCCTTGGTAGTATATGCAGCCTGTTTATTGTACGGGTTGCTCTACGGGACCTTGGAGACAGGC
ENSG00000206913_s_st	4.00186	2.55669e-07	1.78486	0.0592179	1.60793	0.0447334	2.13817	0.0639587	1.11199	0.252167	2.00759	0.0588275	1.15861	0.707727	2.61271	0.094263	1.49165	0.261369	1.15502	0.209405	0.54884	0.966166	4.11725	4.34015e-06	1.7754	0.0432801	1.38603	0.240206	snoRNA	ENSG00000206913	chr11:73963459-73963597 (-)	139	GAGCTTCCAGGATCACCCCTGCAGAGTGGCTAATATTCTGCCAGCTTCGGAAAGGGAGGGGAAGCAAGCCTGGCAGAGGCACCCATTCCATTCCCAGCTTGCTTAGTAGCTGGCCATGGGAAGACACTGTGCAACACTG
ENSG00000206913_st	0.992914	0.927482	1.24201	0.365571	0.97351	0.603666	0.8589	0.514187	1.55334	0.2985	0.918798	0.825731	1.04191	0.450858	0.857001	0.875823	1.45861	0.465664	1.0138	0.642356	0.918403	0.653135	1.2856	0.341001	0.878181	0.946763	1.16749	0.762178	snoRNA	ENSG00000206913	chr11:73963459-73963597 (-)	139	GAGCTTCCAGGATCACCCCTGCAGAGTGGCTAATATTCTGCCAGCTTCGGAAAGGGAGGGGAAGCAAGCCTGGCAGAGGCACCCATTCCATTCCCAGCTTGCTTAGTAGCTGGCCATGGGAAGACACTGTGCAACACTG
ENSG00000206947_st	0.861532	0.247734	1.2587	0.160651	0.90934	0.449257	0.903628	0.241662	1.2587	0.235663	0.888237	0.470138	1.10699	0.378875	0.550024	0.376234	0.865054	0.370671	1.0279	0.0467069	1.29903	0.198547	0.906654	0.30459	1.10657	0.118367	1.14018	0.160353	snoRNA	ENSG00000206947	chr7:39368602-39368733 (-)	132	CTTCCCATTTATTTGCTGCTTATAGTCTCACTGTGATATGAGCAATTATACACATGGGATAAAATAATATTGAGCCACTGTAAATTGAGATGAAGTAACCGTTTTCATATCTTCTGCATGGACTAGACATTG
ENSG00000206947_x_st	1.0659	0.0874615	1.51133	0.0738938	0.608223	0.986694	1.18996	0.0279785	0.923622	0.486526	1.12979	0.070153	1.00758	0.687347	0.997292	0.142032	1.26018	0.253939	1.27511	0.116256	0.945646	0.49698	0.90841	0.444147	1.25877	0.381277	1.55473	0.0216189	snoRNA	ENSG00000206947	chr7:39368602-39368733 (-)	132	CTTCCCATTTATTTGCTGCTTATAGTCTCACTGTGATATGAGCAATTATACACATGGGATAAAATAATATTGAGCCACTGTAAATTGAGATGAAGTAACCGTTTTCATATCTTCTGCATGGACTAGACATTG
ENSG00000206958_st	1.05872	0.593267	0.88522	0.274274	1.09997	0.130832	0.88522	0.702719	1.00842	0.77636	0.784115	0.533992	1.26472	0.0122346	1.38906	0.657973	1.06193	0.350771	1.7623	0.0105493	1.10382	0.105305	1.02175	0.604489	1.36613	0.227026	2.93084	0.0173469	snoRNA	ENSG00000206958	chr5:87678589-87678724 (+)	136	CTGCAGCCAATTGAGTTGACCGAGCTCTTTTCCTCCTGGGGGCTTGGTGTGCAATGGCTGCAAACAGCAGATTCCTTGGTAGTGTATGCAGCCTGCTTCTTGTATGGGTTGCCTCTAAGGGACCTTGAAGGCAGCC
ENSG00000206958_x_st	1.03133	0.761498	0.593702	0.722676	0.818742	0.389402	1.02572	0.596336	0.968405	0.432341	1.01604	0.823792	0.875674	0.780912	1.21616	0.619703	1.03878	0.529801	1.04697	0.607935	0.739392	0.759442	0.923716	0.804432	0.703005	0.653623	1.14219	0.442696	snoRNA	ENSG00000206958	chr5:87678589-87678724 (+)	136	CTGCAGCCAATTGAGTTGACCGAGCTCTTTTCCTCCTGGGGGCTTGGTGTGCAATGGCTGCAAACAGCAGATTCCTTGGTAGTGTATGCAGCCTGCTTCTTGTATGGGTTGCCTCTAAGGGACCTTGAAGGCAGCC
ENSG00000206961_st	0.883703	0.949239	0.837204	0.914558	1.08431	0.200718	1.30973	0.428309	1.92093	0.0417595	0.969484	0.719094	1.13577	0.658491	0.754734	0.994441	0.770293	0.875308	0.827636	0.951657	0.770013	0.886156	0.802754	0.95854	0.989356	0.685705	0.771608	0.833126	snoRNA	ENSG00000206961	chr2:170584382-170584513 (+)	132	GGCTTCCTAGTACTTACCATGGTCTGTGTTCTTACGCTGACTGTATAGAAACAGGAGGCAGAGTAAACCGACCCCACATATACCTCAGCCCAGGCCCTGTGCTGCGTCTGTATTGTGAATCAGGAGACATGG
ENSG00000206976_st	1.19454	0.392703	1.22654	0.404286	1.49918	0.138959	1.21971	0.546275	0.95561	0.558185	1.27949	0.139443	1.53968	0.29137	1.36672	0.640957	1.89419	0.0992198	1.27487	0.279225	1.05826	0.381118	1.28987	0.288548	1.33834	0.175043	1.01158	0.798289	snoRNA	ENSG00000206976	chr11:3943797-3943933 (+)	137	GGCCTCCTGGGATCCCATCTGGAAAGTGCTTAGTATTCTGCCTGCTTCACAAAGGGAGGGAAAGCAAACGTGGTGAGGCACCCTTTCCATTCCAGCTTGCTCGGTAGCTGGTGATTGGAAGACACTCTGTGACAGCG
ENSG00000206977_st	0.770293	0.50091	0.960952	0.52783	1.23115	0.208285	0.849742	0.488052	0.960952	0.275973	1.34655	0.126813	0.759181	0.717858	0.753005	0.238931	0.814885	0.500643	0.621017	0.78458	0.842373	0.176466	0.91636	0.488872	1.11032	0.346854	1.20527	0.506317	snoRNA	ENSG00000206977	chr6:41800592-41800731 (+)	140	TGCATTGCCATGGTATCTGCACTCAGTAGTTTATTCCTGCTGGGTGTCCAAAGATCAGTGCCATAGAAATTCAGTATCTAGCATCACTGATTTTCTTGGCTTTGTGCTTGTTAAAACTTGGTATTTCTATTGACACAGTA
ENSG00000206977_x_st	1.07318	0.498388	0.506298	0.973944	0.798103	0.356355	0.890801	0.410218	0.811219	0.93653	1.05554	0.269479	1.0034	0.406154	1.05554	0.406059	0.662623	0.744298	0.878163	0.498876	0.965833	0.906083	0.789147	0.755084	0.943259	0.0552052	0.802622	0.71781	snoRNA	ENSG00000206977	chr6:41800592-41800731 (+)	140	TGCATTGCCATGGTATCTGCACTCAGTAGTTTATTCCTGCTGGGTGTCCAAAGATCAGTGCCATAGAAATTCAGTATCTAGCATCACTGATTTTCTTGGCTTTGTGCTTGTTAAAACTTGGTATTTCTATTGACACAGTA
ENSG00000206987_s_st	1.22292	0.136952	1.47118	0.199238	1.14758	0.350032	1.16535	0.378213	2.03049	0.0165116	1.4495	0.0823041	1.41101	0.23371	1.13052	0.460805	1.24685	0.500529	1.08897	0.50849	1.46126	0.139795	1.13582	0.470996	1.33262	0.216098	1.29265	0.14344	snoRNA	ENSG00000206987	chr15:32718489-32718621 (-)	133	TAGTCAGGCGGGATAATCCTTACCTGTTCCTCCTTTTGGAGGGCAGTAGAATGTGGTAGTTGGAGTTGCATGATACTTGATTGATATCTCTGTGTAATGATGGCATGCAATACCCTGACTGCTCCTTTCGAAT
ENSG00000207002_st	2.87008	0.00448313	0.977686	0.495721	1.46126	0.11542	1.26739	0.229827	0.824409	0.453341	1.82526	0.026566	1.58477	0.0756701	2.12916	0.157717	0.770293	0.835583	1.41568	0.0448673	0.730109	0.977122	1.43621	0.0194513	1.21432	0.566381	1.28963	0.335611	snoRNA	ENSG00000207002	chr3:123532924-123533054 (+)	131	TGCAGCTGTGTCAAATTTGGTGCCTGCCCTGCCTGTGTAGGCACTGACCCAGAAGGCTGCCACAGAAACACTGACTCATGGGCCCTGTTCCTGTGTCTCGGGCTCAGGGATAAATTTGGTTACAGATACCA
ENSG00000207002_x_st	1.8676	0.0138623	1.00474	0.228736	1.20527	0.240347	1.00758	0.175741	1.24805	0.00776938	0.718174	0.165712	1.58477	0.197413	2.06106	0.150613	1.56021	0.129899	0.974696	0.305222	0.952995	0.626986	1.03452	0.0103276	0.432234	0.872924	0.797062	0.443512	snoRNA	ENSG00000207002	chr3:123532924-123533054 (+)	131	TGCAGCTGTGTCAAATTTGGTGCCTGCCCTGCCTGTGTAGGCACTGACCCAGAAGGCTGCCACAGAAACACTGACTCATGGGCCCTGTTCCTGTGTCTCGGGCTCAGGGATAAATTTGGTTACAGATACCA
ENSG00000207022_st	1.5521	0.000867665	0.601502	0.726896	1.21747	0.110551	1.0962	0.0169009	1.20527	0.118508	1.57808	0.110989	1.23694	0.295189	1.5521	0.0293395	1.07224	0.71645	1.09219	0.357913	1.09219	0.15325	1.75731	0.00647105	0.935648	0.143981	0.973154	0.749116	snoRNA	ENSG00000207022	chr1:93311616-93311739 (+)	124	GGCCTCCTGGTGCTTACCCCAGGCTGTGTTCTTATACTGACTGTATAGAATGAGGAGGTGAACTCCCATGTACACCTCAGCCCAGGCCCTGCGCCTTGTCTGTATTGTGAACGGGAGCACACAG
ENSG00000207027_st	1.33235	0.256591	1.14785	0.906568	1.40422	0.153775	1.33063	0.313098	2.35355	0.185995	1.21194	0.376735	1.55245	0.0949764	1.20694	0.280301	1.40981	0.0269988	1.83081	0.0282359	1.6178	0.191286	1.3801	0.232178	1.43337	0.498296	1.33808	0.347755	snoRNA	ENSG00000207027	chr8:23663742-23663890 (-)	149	ATCCAAGGGGATTCCCTCTCCAAGGGAACATGCAGTGCCCCTCTCAGGAAAGTAACAACCTGGAATAGAATCTGGCATGCCTAAGGTCTTTGAGGAATAGAGGAATAGAGGATGCTTGTTTCCTCTGCCTTCCTTGGCTGCCTACATGG
ENSG00000207027_x_st	1.22488	0.497015	1.21768	0.214653	2.28695	0.0492382	0.847909	0.904526	1.26212	0.0582938	1.04719	0.616891	1.23694	0.195357	1.20527	0.281058	1.7249	0.21366	1.22111	0.311146	1.12447	0.360319	1.23532	0.296188	2.72529	0.0199024	1.26212	0.402324	snoRNA	ENSG00000207027	chr8:23663742-23663890 (-)	149	ATCCAAGGGGATTCCCTCTCCAAGGGAACATGCAGTGCCCCTCTCAGGAAAGTAACAACCTGGAATAGAATCTGGCATGCCTAAGGTCTTTGAGGAATAGAGGAATAGAGGATGCTTGTTTCCTCTGCCTTCCTTGGCTGCCTACATGG
ENSG00000207062_s_st	3.49765	2.31315e-05	1.20527	0.76839	1.19124	0.581692	3.34708	4.19391e-07	1.30821	0.353334	1.02428	0.625911	1.20621	0.141109	1.70102	0.016052	1.25303	0.140266	1.4107	0.274082	1.29026	0.401803	2.11963	0.000145268	1.15447	0.0701005	0.863897	0.544024	snoRNA	ENSG00000207062	chr7:64530916-64531050 (+)	135	GCATGGCTGAATACTGTGTTCTTTTATCAGTAGTTTACACAGCCAGACACCATGCAAAAGCAGTCTTCCCTTTAGAATGACTGATGGTATGCTAAGGTTTTTCATAGCATATCATTATTAAAGGTGAATACAAAT
ENSG00000207084_st	1.1966	0.119184	1.19645	0.481662	1.45243	0.202056	0.695616	0.524765	1.05494	0.707928	1.44068	0.021321	1.29802	0.0678246	0.807385	0.935844	1.82465	0.0305698	1.25469	0.0593661	1.19294	0.29301	0.825403	0.428786	1.96544	0.0440411	1.21179	0.222199	snoRNA	ENSG00000207084	chr3:160414717-160414848 (+)	132	CTGTGAATATTCTCGCTGTTCTGATTTTGTAATAATCACGATGGGCTAAACATTCGCAATATTAAGACCATGTATGTATCCCTAGACCTAGTTCTTTCCCCAGGTCTGGTTTTATAAATGCTGGTGATAAAC
ENSG00000207084_x_st	0.817587	0.756762	0.922026	0.667341	1.25256	0.0762299	0.551683	0.783204	1.35849	0.429329	1.00812	0.787452	0.935073	0.702672	0.731822	0.790451	1.07519	0.614969	0.920713	0.744175	1.26669	0.281709	1.37614	0.0163098	1.32389	0.197409	2.40222	0.0144026	snoRNA	ENSG00000207084	chr3:160414717-160414848 (+)	132	CTGTGAATATTCTCGCTGTTCTGATTTTGTAATAATCACGATGGGCTAAACATTCGCAATATTAAGACCATGTATGTATCCCTAGACCTAGTTCTTTCCCCAGGTCTGGTTTTATAAATGCTGGTGATAAAC
ENSG00000207094_x_st	0.924466	0.768834	1.19905	0.320385	1.71457	0.289658	0.742157	0.827086	1.13244	0.633041	1.00629	0.444427	1.07794	0.384382	1.1979	0.686133	1.3234	0.0226141	1.12838	0.403141	0.922242	0.90338	1.30429	0.439078	1.30245	0.411307	1.17443	0.738988	snoRNA	ENSG00000207094	chr7:88078407-88078546 (-)	140	ATCCAAGGCGATTCCCTCTCCAAGGGGACATCTAGTGCCCCTCTCAGGAAAGTAGCAACTTGGAATAGAATCTGGCATGCCTAAGGTCTTTGAGGAACAGGGATGCTTATTTCCTCTGCCTTCCTTGGCTGCCTACATAG
ENSG00000207098_st	2.56338	0.270127	1.16867	0.625686	1.05234	0.350807	1.57095	0.616151	1.60075	0.326367	1.20306	0.775421	0.950107	0.604658	2.7881	0.385563	1.70467	0.504323	1.58077	0.293318	0.735837	0.988019	1.66585	0.581801	1.08679	0.853281	1.2204	0.526227	snoRNA	ENSG00000207098	chr21:34214171-34214305 (-)	135	CTGCAACCAATTAAGCTGACTGAATTCCTTTCCTCCCGGGGGCCAGGTGTGCAATGGCTGCAAACAGCAGCTTCCTTGGTAGTGTACGCAGCCTGTTTCTTGTATGCGTTGCTCTAAGGGACCTTGGAGACAGGC
ENSG00000207098_x_st	1.37877	0.580195	1.42296	0.336458	1.16697	0.4418	1.26229	0.601188	1.04267	0.622028	1.09562	0.961958	1.39816	0.416707	2.05922	0.12992	1.55249	0.360269	1.32115	0.638685	1.46126	0.153529	1.20556	0.718224	0.811134	0.946257	1.11836	0.436245	snoRNA	ENSG00000207098	chr21:34214171-34214305 (-)	135	CTGCAACCAATTAAGCTGACTGAATTCCTTTCCTCCCGGGGGCCAGGTGTGCAATGGCTGCAAACAGCAGCTTCCTTGGTAGTGTACGCAGCCTGTTTCTTGTATGCGTTGCTCTAAGGGACCTTGGAGACAGGC
ENSG00000207100_st	0.83063	0.758082	0.960952	0.439661	1.32489	0.516445	0.844484	0.508876	1.36757	0.673564	0.954422	0.409415	1.05143	0.460129	0.712324	0.694447	0.748252	0.953121	0.818957	0.444256	1.08057	0.304916	1.0287	0.332488	1.11032	0.673517	1.1788	0.385998	snoRNA	ENSG00000207100	chrX:132286782-132286920 (+)	139	TGCACTGCGTGGTATCTGCACTCAGCAGTTTACTCCTGCTAGGGTGTTCAAAGGTCAGTGCCATAGAAATCCAGTATCTGGTTTCATTGGTTTTCTTGGCTTTGTGCTTGTTAAACCTGGTATTTCTATTGATACAGCA
ENSG00000207100_x_st	0.792785	0.262405	1.35365	0.269786	0.947836	0.461343	1.49199	0.0100819	1.0053	0.781193	1.16462	0.493777	1.12933	0.584581	1.25598	0.190028	1.0279	0.573404	1.12933	0.34847	1.36942	0.271091	1.49202	0.0297332	1.04835	0.561422	0.853344	0.188974	snoRNA	ENSG00000207100	chrX:132286782-132286920 (+)	139	TGCACTGCGTGGTATCTGCACTCAGCAGTTTACTCCTGCTAGGGTGTTCAAAGGTCAGTGCCATAGAAATCCAGTATCTGGTTTCATTGGTTTTCTTGGCTTTGTGCTTGTTAAACCTGGTATTTCTATTGATACAGCA
ENSG00000207109_st	1.01455	0.418486	1.10584	0.700268	1.44953	0.0417321	0.897399	0.353957	1.01387	0.356895	0.979689	0.932927	1.15246	0.516251	0.602939	0.721746	1.59909	0.184158	1.08081	0.100702	1.25161	0.239325	0.730109	0.968989	1.14869	0.528106	1.10126	0.861861	snoRNA	ENSG00000207109	chr3:53367087-53367155 (-)	69	TGTCAGTGATGAAAATTTTGTCTAGTTCTGCTACTGACATTAAGTTATGATAAAGTCTGTCTGAGGAGA
ENSG00000207109_x_st	0.743327	0.986907	1.01014	0.715299	1.38103	0.372929	0.93911	0.825008	1.3185	0.19204	0.808257	0.9852	1.50454	0.128819	0.960952	0.681861	1.22292	0.167151	0.903679	0.54779	1.07384	0.493927	0.86297	0.637472	1.14796	0.593879	0.958391	0.690553	snoRNA	ENSG00000207109	chr3:53367087-53367155 (-)	69	TGTCAGTGATGAAAATTTTGTCTAGTTCTGCTACTGACATTAAGTTATGATAAAGTCTGTCTGAGGAGA
ENSG00000207118_st	1.40252	9.0684e-05	1.08844	0.195121	0.991707	0.190985	1.6508	5.35307e-05	1.22901	0.166362	1.04342	0.663832	1.60851	0.0369411	1.39047	0.00585998	0.996657	0.325003	1.46637	0.0189138	1.39061	0.131933	1.47324	0.000667498	1.77082	0.00963909	1.09813	0.381358	snoRNA	ENSG00000207118	chr11:122929617-122929703 (-)	87	TCGCTATGATGATGGATTCCAAAACCATTCGTAGTTTCCACCAGAAAGTCTTATGTTGGCCAGTTCCTTCCTTGGATGTTTGAGCGA
ENSG00000207118_x_st	2.00536	0.000466079	1.49849	0.101974	0.745473	0.917304	1.66791	0.0012177	0.869248	0.500272	0.885601	0.429661	1.32683	0.155619	1.36672	0.00974939	0.815953	0.303788	0.687802	0.788284	0.998186	0.674461	1.01342	0.0939363	0.924586	0.531579	1.00767	0.450977	snoRNA	ENSG00000207118	chr11:122929617-122929703 (-)	87	TCGCTATGATGATGGATTCCAAAACCATTCGTAGTTTCCACCAGAAAGTCTTATGTTGGCCAGTTCCTTCCTTGGATGTTTGAGCGA
ENSG00000207119_st	0.953075	0.385492	0.783507	0.455661	1.22976	0.34383	1.22976	0.395552	0.781853	0.455905	0.968636	0.82333	1.20393	0.338415	1.1076	0.663124	1.18991	0.474412	1.05993	0.704655	1.07349	0.848392	0.948203	0.410277	1.08551	0.891174	1.17226	0.771946	snoRNA	ENSG00000207119	chr15:69750281-69750488 (-)	208	AAGAGTATAATTTCAGGCATCAATTCTGTAGTTCCTTACTAGAGAAGTTTCTCTTAACATGTACAACACTGGAAACCATGAGGAGGTGGCAGCACAGCATTCTCTGCTGAGCGTGAGGTTGGCTCTTGGTGTTGCTTTGCTGCAACTGTCATTTGCCATTGATGATGGTTCTTCTCTTCCTCCGAGGGAGAGAATGCAGTCTGAGTGG
ENSG00000207130_s_st	4.35585	2.47291e-10	0.78615	0.670847	0.793041	0.783768	5.91021	4.43406e-16	0.986148	0.718874	0.82553	0.425383	1.01367	0.782891	3.76393	3.34024e-10	0.829332	0.500842	1.24303	0.19567	1.33664	0.239876	3.50893	1.60626e-09	1.61946	0.155313	1.42072	0.301611	snoRNA	ENSG00000207130	chr3:128433414-128433548 (-)	135	CTCCATGTGTCTTTGGAACCTGTCAGCTGTGGCAGTTGCCCTTCCTAGCCATGGAAGAGTAAGTATATTCTTGTTTATTGGCAAAGCTGTCACCATTTCATTGGTATCAGATTCTGACTTGCACAAGTAACATTC
ENSG00000207130_st	1.11584	0.393539	0.894838	0.422587	1.14704	0.437703	0.74464	0.901488	1.43609	0.582472	0.675397	0.953089	0.926415	0.59543	0.527196	0.997746	0.898393	0.94362	0.993827	0.637344	1.4946	0.221129	0.84407	0.875615	1.11032	0.126941	0.698016	0.974265	snoRNA	ENSG00000207130	chr3:128433414-128433548 (-)	135	CTCCATGTGTCTTTGGAACCTGTCAGCTGTGGCAGTTGCCCTTCCTAGCCATGGAAGAGTAAGTATATTCTTGTTTATTGGCAAAGCTGTCACCATTTCATTGGTATCAGATTCTGACTTGCACAAGTAACATTC
ENSG00000207130_x_st	0.903154	0.698617	1.00425	0.44896	0.978287	0.297569	0.891935	0.751839	0.828478	0.827881	1.05088	0.743252	0.825154	0.916184	1.07686	0.547468	0.739765	0.843935	0.491588	0.781156	0.671494	0.860698	0.77756	0.758801	1.31016	0.205435	0.680238	0.9059	snoRNA	ENSG00000207130	chr3:128433414-128433548 (-)	135	CTCCATGTGTCTTTGGAACCTGTCAGCTGTGGCAGTTGCCCTTCCTAGCCATGGAAGAGTAAGTATATTCTTGTTTATTGGCAAAGCTGTCACCATTTCATTGGTATCAGATTCTGACTTGCACAAGTAACATTC
ENSG00000207147_st	0.826846	0.843921	0.668951	0.954196	1.13431	0.235267	0.559341	0.956915	0.828933	0.327615	1.62549	0.194937	1.305	0.630399	0.757476	0.95411	1.37854	0.277063	1.25438	0.232426	1.12278	0.358558	0.928322	0.151447	1.36672	0.070458	1.40348	0.186983	snoRNA	ENSG00000207147	chr21:41885071-41885206 (+)	136	GCCCGCCTTGGCCTCCCAAAGTGCTGGGATTCTTACATCGACTGCATAGAAAGAGGAGAGAACATAACCTACCTACCCCGTACATACTTCAGCCCAGGTCCTGTGCCTCATCTGTAATATGAATGAAGAGACATGG
ENSG00000207171_st	0.856042	0.863403	0.753533	0.957702	1.20841	0.441451	1.29905	0.388213	1.28654	0.405041	0.947208	0.883025	1.29545	0.256858	0.807385	0.978489	1.15524	0.58211	0.93043	0.523271	1.1449	0.750463	1.14715	0.254664	0.891304	0.461041	1.20841	0.238982	snoRNA	ENSG00000207171	chr4:169392560-169392690 (+)	131	GGCTTGCTGGTGCTTACCACAGGCTGAATTCTTACACTGACTATATAGAAAAGGAGGTAGAGTAAACCTACCCAATATACCCCTCAGCCCAGGCTCTGTGCCTGATCTATATTGTGAATGTGGGAACATAG
ENSG00000207171_x_st	1.13536	0.313959	1.07059	0.511429	1.09007	0.319698	1.2335	0.361667	0.924946	0.615685	1.14694	0.208345	0.791979	0.457283	1.01143	0.323313	0.836164	0.494179	0.938907	0.621314	1.11928	0.503468	1.04225	0.361924	0.976051	0.750801	1.1015	0.591534	snoRNA	ENSG00000207171	chr4:169392560-169392690 (+)	131	GGCTTGCTGGTGCTTACCACAGGCTGAATTCTTACACTGACTATATAGAAAAGGAGGTAGAGTAAACCTACCCAATATACCCCTCAGCCCAGGCTCTGTGCCTGATCTATATTGTGAATGTGGGAACATAG
ENSG00000207177_st	0.78882	0.156713	1.01116	0.0130947	1.12986	0.199999	0.568551	0.37143	1.2186	0.0591474	1.06094	0.00638125	0.80038	0.488828	0.807385	0.270775	1.91332	0.00914713	0.546178	0.0695275	0.526552	0.533575	0.539848	0.305965	1.18473	0.00144456	1.18709	0.161826	snoRNA	ENSG00000207177	chr5:110020495-110020628 (-)	134	GGCCTCCTGGTGCTTACAAGCAGCTGTGTGCTTGCATTGACTGTACAGAAAAAAAGAGATAGAGTAAACACACCCCGTATACAACTCAGCCCAGGTCCTGTGCCTTGTCTATATTGTGAATAGGGGGGACATAG
ENSG00000207187_s_st	2.65693	0.000491693	1.57719	0.022202	1.53855	0.0740683	1.91569	0.00528473	1.11514	0.617706	1.57481	0.0289662	1.46055	0.618334	2.67577	0.0475323	1.50318	0.212052	1.21027	0.712504	1.21565	0.61145	2.44172	0.000798133	1.2425	0.415515	1.74338	0.271275	snoRNA	ENSG00000207187	chr2:30410300-30410432 (+)	133	GGTCTCTCAGCTCTGCTTAACCACACGGGTCCAGTGTGTGCTTGGCGTGTTTTCAGGGAGGCAGAGAAAGGCTCTCCTAATGCACGACAGACCCGCCCAGAATGGCCTCTCTGTTCCTAGGAGTGTGACAATT
ENSG00000207199_st	0.874397	0.459871	1.00177	0.655258	1.46126	0.129584	0.895398	0.516056	0.978922	0.434727	1.15595	0.479913	1.28785	0.145956	1.09742	0.1391	1.02716	0.764506	1.0279	0.784328	1.05228	0.87638	1.18058	0.120874	1.36719	0.283223	1.41443	0.529984	snoRNA	ENSG00000207199	chr8:38876134-38876202 (-)	69	TCTTAGTGATGAAAACTTTGTCCAGTTCTGCTAATGACTTTAAGTGATGATAAACTATGTCTGAGGGGA
ENSG00000207199_x_st	0.770293	0.352253	1.46126	0.130123	1.28104	0.151101	1.25932	0.0677633	0.775689	0.828356	1.10274	0.0957432	1.1801	0.403676	1.09742	0.0453846	1.49085	0.18131	0.802491	0.358555	0.998045	0.210921	1.11552	0.046155	1.00292	0.117334	0.998045	0.664413	snoRNA	ENSG00000207199	chr8:38876134-38876202 (-)	69	TCTTAGTGATGAAAACTTTGTCCAGTTCTGCTAATGACTTTAAGTGATGATAAACTATGTCTGAGGGGA
ENSG00000207215_st	1.2617	0.272388	1.10772	0.615596	1.20527	0.4589	1.45664	0.175906	0.781853	0.988061	1.35195	0.10746	1.0189	0.780195	0.702304	0.901902	1.35195	0.146469	1.31515	0.3979	1.46126	0.105494	1.00722	0.37879	1.02363	0.180446	0.843873	0.727674	snoRNA	ENSG00000207215	chr8:98370493-98370702 (+)	210	AAGACTATACTCTCAGGAATCATTTCTATAGTTTTTTACTAGAGAAATTTCTCTGAACGTGTAGAGCACTGGAAACCGTGAGGAGAAGCTGCCTTCTCTTCTGAGCATGAAGTGAGCTCTCAGTGTTGCTTCTCTGCAACTGCCATTTGCCATTGATGATCGTTCTTCTCTTCCTCTGGGAGAGTAAAAGGGTACAGGATGCAGTCTGAG
ENSG00000207217_st	1.80617	0.0112261	1.75345	0.0341685	1.87341	0.00932456	2.63974	0.00478535	3.0499	0.00158974	0.840616	0.129764	1.56179	0.04164	1.61013	0.0862802	1.7613	0.00567592	0.883077	0.158075	0.869951	0.137874	2.24946	0.00153376	1.7022	0.00872503	1.04118	0.0168453	snoRNA	ENSG00000207217	chr7:6056508-6056642 (+)	135	GCATGGGTTTGGATTATGACAGGCCCATCCCCCTGGACCTCTCATAGTGCCCCATGCCAGAGCAAACTGTGGCCCCGAACCATTGCCTGGCTTCTGTACCCGTGGGCCACTGGCACTGAAGAGGGTTACACAGTG
ENSG00000207217_x_st	1.41633	0.0400212	1.34048	0.0660655	1.2673	0.176092	1.34048	0.0436804	1.34048	0.152929	0.970015	0.88202	1.86742	0.0302948	2.17596	0.118813	1.30325	0.855516	1.56979	0.178392	0.937683	0.313257	1.46146	0.0158365	1.50194	0.0948335	1.10964	0.291664	snoRNA	ENSG00000207217	chr7:6056508-6056642 (+)	135	GCATGGGTTTGGATTATGACAGGCCCATCCCCCTGGACCTCTCATAGTGCCCCATGCCAGAGCAAACTGTGGCCCCGAACCATTGCCTGGCTTCTGTACCCGTGGGCCACTGGCACTGAAGAGGGTTACACAGTG
ENSG00000207244_st	1.22292	0.25372	0.863124	0.606262	1.21989	0.38045	0.859821	0.957161	0.875072	0.924602	0.94922	0.627701	1.54712	0.367325	1.05382	0.576025	0.877469	0.764004	0.689912	0.757699	0.710761	0.210439	0.981554	0.609565	1.561	0.15809	0.976548	0.488087	snoRNA	ENSG00000207244	chr8:8819085-8819218 (+)	134	CTGCAGCCAATTGAGCTGATGGAGTTCCTTTCCTCCTGGGGCCCAGTGTGCAAAAGCTGCAAACAGCAGCTTCCTTGGTAGTGTACGCAGCCTGTTTCTTATATGGGTTGCTCTAAGGGACCTTGGAGACAGTC
ENSG00000207244_x_st	0.923716	0.306712	0.781853	0.95152	0.906617	0.606679	1.00758	0.261128	0.865582	0.866906	0.851904	0.426413	0.905132	0.461501	0.930664	0.530496	0.610852	0.859537	0.449179	0.551958	1.07832	0.180167	0.918198	0.551572	0.931985	0.200848	0.522375	0.963088	snoRNA	ENSG00000207244	chr8:8819085-8819218 (+)	134	CTGCAGCCAATTGAGCTGATGGAGTTCCTTTCCTCCTGGGGCCCAGTGTGCAAAAGCTGCAAACAGCAGCTTCCTTGGTAGTGTACGCAGCCTGTTTCTTATATGGGTTGCTCTAAGGGACCTTGGAGACAGTC
ENSG00000207249_st	1.11457	0.71813	1.18814	0.461822	0.92096	0.253001	0.911978	0.612508	1.96062	0.127228	0.972794	0.840524	1.14816	0.337441	1.06861	0.481098	1.46019	0.254054	0.911031	0.640836	1.32726	0.209367	0.956453	0.518532	2.10343	0.00314023	1.6876	0.0301966	snoRNA	ENSG00000207249	chr2:105349692-105349820 (+)	129	CTGAGAATATCTTGCTGTTCTGATTTTGTAATAGGACAGGCTATAAAGATTGGCTATATTAAGGCCACGCACATGTCCCCAGACTTAATTCTTTCCCTAGGTCTGGTTTTATAAACTCTGGTAATAAAC
ENSG00000207249_x_st	0.868321	0.849058	1.23032	0.573743	1.23032	0.2029	1.18969	0.36902	1.92674	0.198224	1.05254	0.3389	1.35383	0.307449	0.95355	0.700949	1.15222	0.394076	1.36283	0.474631	1.79691	0.0880024	0.895293	0.722815	1.41123	0.185422	1.04576	0.10398	snoRNA	ENSG00000207249	chr2:105349692-105349820 (+)	129	CTGAGAATATCTTGCTGTTCTGATTTTGTAATAGGACAGGCTATAAAGATTGGCTATATTAAGGCCACGCACATGTCCCCAGACTTAATTCTTTCCCTAGGTCTGGTTTTATAAACTCTGGTAATAAAC
ENSG00000207274_x_st	1.12701	0.262382	1.17472	0.312601	1.23689	0.223005	1.2167	0.15613	0.793285	0.971267	0.551352	0.998516	1.39675	0.527127	1.72435	0.454632	1.4495	0.400978	1.01084	0.900744	0.889919	0.63018	1.43669	0.274119	1.10507	0.664209	0.980905	0.663932	snoRNA	ENSG00000207274	chr2:215711671-215711805 (+)	135	CTGCAGCCAATTAAGCCAACTGAGTTCCTTTCCTTGTGGGGGCCCAGTGTGCAATGGCTGCACACAGCAGCTTCCTTGGTAGTGTACACAGCCTGTTGGTTGTATGGGTTGCTCTGAGGGACCTTGGAGACAGGC
ENSG00000207299_st	0.824683	0.796276	0.732411	0.89835	1.16534	0.147529	1.26844	0.334672	1.20314	0.201614	0.84646	0.377717	1.01923	0.385896	0.960952	0.739429	1.0279	0.296377	1.03955	0.28293	1.44745	0.224247	0.95799	0.289107	0.606172	0.665057	1.08133	0.327871	snoRNA	ENSG00000207299	chr11:89851559-89851629 (+)	71	CTACAATGATGGCAATATGTTTCATCGACAGCAGTTCACCCATTGAGTGTTGATACCGTGGGTCTGAGTGA
ENSG00000207344_s_st	1.38124	0.0881609	1.41004	0.375293	0.921783	0.749785	1.20035	0.345593	1.61004	0.189807	1.64502	0.07497	0.606594	0.917007	1.96528	0.0726411	1.22292	0.685929	1.67128	0.326186	1.41004	0.514335	1.38124	0.586746	1.72259	0.0641317	1.36755	0.366624	snoRNA	ENSG00000207344	chr7:64526377-64526510 (+)	134	TTGCACAGTGAACACCCAAGTGTGCTTTATAGTTCCCTTGGCTTTGACCCTGTGCTAGAGCATTGCCTGCTCTTCTCCTCTGCATTGAAAGGAATATTTATCCCTTTAAATGTATTCAGAAAGCCAGCACATTA
ENSG00000207407_st	1.43306	0.177058	1.13058	0.328917	1.38657	0.255604	0.94784	0.311178	0.909569	0.56365	1.12327	0.436541	0.929914	0.920102	0.702304	0.760119	1.17299	0.436456	1.45637	0.0809241	0.979381	0.508459	1.07178	0.244018	0.809303	0.899218	0.886258	0.541315	snoRNA	ENSG00000207407	chr11:19612703-19612838 (-)	136	TGCCCCATTCTCAAAGAGAATAGGCACTGTTGATCATGCGATCCAGAGATTGTTAATGGGGCTGCATTGAGAAACAAGCTATGTTTCCATTCACAGCAAACACATCGCAGTGGTGACAATGAGACCTGTAACATTT
ENSG00000207410_x_st	1.10649	0.240606	0.905325	0.677595	1.17162	0.228318	1.21655	0.0756385	1.27794	0.0311583	0.73693	0.808436	1.234	0.514311	0.887934	0.666832	1.09873	0.737837	0.911467	0.664784	1.50411	0.334409	1.08193	0.286302	0.74139	0.697935	1.21655	0.0296205	snoRNA	ENSG00000207410	chr17:65267585-65267723 (+)	139	TGCACTGCATGGCATCTGCACCCAGCAGTTTACTCTTGCTAAGGTGTTCAAAGGTCAGTGCTATAGAAATTCAGTATCTGGCATCATTGGTTTTCTTGACTTTGTGCTTGTTAAACCTAGTATTTCTATTGATACAGTA
ENSG00000207419_st	0.765069	0.989833	1.09791	0.270855	0.699529	0.904638	1.25937	0.563761	1.10233	0.49136	1.25712	0.601683	1.15773	0.184044	1.21049	0.628213	1.40646	0.48556	1.16927	0.306106	1.10233	0.814702	1.00272	0.769666	1.25937	0.0798889	0.871484	0.763205	snoRNA	ENSG00000207419	chr6:11710052-11710193 (+)	142	ATCCAAGGTGAGTCTCTCTCCAAGGGGCTGACTAGTGCCTCTCTTAGGACAGTAGCAAGTTGGAATAAAATCTGGCATGCCTAAGGTCTTTAAGGAACAGGGGATGCTTACTTCTTTTGCGTTCCTCTGGCGGCCTACATAG
ENSG00000207430_s_st	0.50295	0.997593	0.715416	0.635022	1.33139	0.236678	1.15316	0.44852	0.960952	0.307744	1.33359	0.0684831	2.73012	0.0219145	1.10123	0.598754	0.817649	0.639984	0.829611	0.628415	1.07445	0.36505	0.946964	0.592618	1.23643	0.523424	1.35948	0.285523	snoRNA	ENSG00000207430	chr15:30873387-30873519 (+)	133	TAGTCAGGCGGGATAATCCTTACCTGTGCCTCCTTTTGGAGGGCAGCAGAATGTGGTAGTTGGAGTTGCATGATACTTGATTCATATCTCTGTGTAATGATGGCATGCAATACCCTGACTGCTCCTTTCGAAT
ENSG00000207432_s_st	1.03995	0.407298	1.38387	0.116282	1.04257	0.758922	1.02308	0.576056	1.11391	0.62265	1.04565	0.325777	1.49341	0.259686	1.2868	0.380767	0.972422	0.567823	0.865727	0.617624	1.20527	0.328885	1.13456	0.217231	1.83958	0.0600446	1.1718	0.687797	snoRNA	ENSG00000207432	chr15:30404401-30404533 (+)	133	TAGTCAGGCGGGATAATCCTTACCTGTGCCTCCTTTTGGAGGGCAGCAGAATGTGGTAGTTGGAATTGCATGATACTTGATTCATATCTCTGTGTAATGATGGCATGCAATACCCTGACTGCTCCTTTCGAAT
ENSG00000207444_st	0.984898	0.718997	0.781853	0.984207	1.20527	0.0709423	0.927696	0.930609	1.73616	0.168792	1.19107	0.0867358	1.06803	0.568848	0.906288	0.543678	1.20542	0.0212121	0.627921	0.974343	1.28848	0.412076	1.17544	0.207173	1.11032	0.356845	1.53617	0.118805	snoRNA	ENSG00000207444	chr14:71865054-71865124 (+)	71	CTACAATCATGGCAATATTTTTTGTCAACAGCGGTTCACCTAGTGAATGTTGATACTTTGGGTTTGAGTGA
ENSG00000207444_x_st	0.875255	0.281855	0.961681	0.353498	0.948565	0.706754	0.81579	0.434663	0.773413	0.774389	0.843801	0.411943	1.17598	0.331934	0.928618	0.617079	0.771022	0.800458	0.807592	0.973608	1.14713	0.138176	0.945061	0.522634	0.891304	0.389774	1.30642	0.206616	snoRNA	ENSG00000207444	chr14:71865054-71865124 (+)	71	CTACAATCATGGCAATATTTTTTGTCAACAGCGGTTCACCTAGTGAATGTTGATACTTTGGGTTTGAGTGA
ENSG00000207502_st	1.22271	0.8384	1.13456	0.35005	0.997904	0.798599	0.773775	0.968228	1.2179	0.816032	1.13456	0.319058	0.993145	0.773979	1.07146	0.970211	1.26338	0.110848	1.1111	0.662133	0.815104	0.719921	1.4495	0.420088	1.29601	0.520748	1.27598	0.316834	snoRNA	ENSG00000207502	chr1:116164493-116164626 (-)	134	GCATGGTAGTGGGTTCATTGGGGGCCCTTCTCTGTGGGCCTCATAGCGTACCCATGCCAGTGTAAACTTGAGCCTTGAACCATTGCCCAGCCTCCTTCCCATGGGCTGTGTGTAGCGAAGGGGGTTGCACAGTG
ENSG00000207502_x_st	1.0779	0.676554	1.25733	0.446926	0.880763	0.490538	1.36672	0.370792	0.756249	0.818985	1.06984	0.214229	1.49132	0.26897	1.24808	0.944461	0.934444	0.601932	0.772695	0.786097	1.11182	0.480373	0.865755	0.921692	1.19891	0.499087	1.00134	0.836161	snoRNA	ENSG00000207502	chr1:116164493-116164626 (-)	134	GCATGGTAGTGGGTTCATTGGGGGCCCTTCTCTGTGGGCCTCATAGCGTACCCATGCCAGTGTAAACTTGAGCCTTGAACCATTGCCCAGCCTCCTTCCCATGGGCTGTGTGTAGCGAAGGGGGTTGCACAGTG
ENSG00000207503_st	0.823304	0.828529	0.98481	0.601172	0.549756	0.731777	0.890567	0.80969	0.89879	0.742812	1.06059	0.483972	1.23694	0.372727	0.930327	0.940973	1.18745	0.572296	0.728408	0.888818	0.952555	0.188717	0.753968	0.953442	0.721712	0.208734	0.994856	0.810412	snoRNA	ENSG00000207503	chr21:42911133-42911253 (+)	121	TGGTTGTTACCAAGGCATTTAGCATGCAATTTCTCATTTGCTGTGGACACGACGAGAAGAGAATTCCTCACTCGGTTTTCTGTCTGCCACCTTGCTAGCGATCAGCCCACTGGGAACATTT
ENSG00000207516_st	1.4749	0.130943	1.32499	0.0930283	2.03249	0.00413864	1.21504	0.0447259	2.35244	0.000436012	1.5379	0.240766	1.00253	0.394912	0.867197	0.812033	1.55555	0.0989646	1.04596	0.302395	1.33151	0.184889	1.41456	0.0322974	1.22394	0.0875525	2.4617	0.0197772	snoRNA	ENSG00000207516	chr15:45829448-45829575 (+)	128	TTCCACCACTATTGGTCTGCAGCTCTTCTTATGGTAGCAGTTGTTGCATTTCTCTGTGGGAAAGAAAAGAGGATTAAACACCTCTTTCTTAGCAAAACAGAGAGTAGGCATATGTGTGACAGACACAA
ENSG00000207516_x_st	0.859456	0.227942	1.01268	0.266096	0.9912	0.319568	1.19191	0.144031	4.62216	4.18532e-06	1.13774	0.0775626	1.23694	0.369207	0.807385	0.4626	1.94191	0.00126602	1.46776	0.0305112	1.20383	0.0623105	1.10729	0.352681	1.04431	0.219261	2.18117	0.029979	snoRNA	ENSG00000207516	chr15:45829448-45829575 (+)	128	TTCCACCACTATTGGTCTGCAGCTCTTCTTATGGTAGCAGTTGTTGCATTTCTCTGTGGGAAAGAAAAGAGGATTAAACACCTCTTTCTTAGCAAAACAGAGAGTAGGCATATGTGTGACAGACACAA
ENSG00000208308_x_st	0.953972	0.0128645	1.67258	0.00896307	1.29393	0.00477935	2.05962	2.95579e-07	2.16634	5.4823e-05	1.57139	0.000610714	1.47489	0.0404534	1.62873	0.000104644	1.9915	8.09986e-05	1.4855	0.000401732	1.49955	0.0059243	0.962913	0.0069883	2.35575	5.04132e-06	1.46578	0.000558658	snoRNA	ENSG00000208308	chr2:135894198-135894325 (+)	128	TGCACTTATGTATGTTTTTGTTTAACTTGTGGACAAAGACTTATGGATAGGTGCAAAAAATAAATCCTCTTTTGCAACCCAGAACTCATTGTTCAGTATGAGTTTTGATACATATAAGAAGGGATATT
ENSG00000212134_x_st	0.688484	0.0801267	0.971259	0.017473	0.947836	0.229006	0.981112	0.00251149	1.40527	0.000659743	1.21353	0.00910104	1.36118	0.0314738	0.908261	0.105986	1.47147	0.00131527	0.975891	0.0167068	0.971259	0.188356	0.934024	0.0701627	1.24695	0.00129946	1.20527	0.00938348	snoRNA	ENSG00000212134	chr20:29964122-29964249 (+)	128	TACACTTGTTTATATTTTTGTTTAACTTGTGGACAAAGATTTATAGACAGGTGCAAAAAATAAATCCTCTTTTGCAACCCAGAACTCATTGTTCGGTATGAGTTTTAATACATATAAGAAGGGATATT
ENSG00000212144_st	1.02621	0.432943	0.781853	0.780093	1.18083	0.347295	0.698974	0.999421	1.19395	0.418374	1.6519	0.0815604	1.10574	0.806346	0.692417	0.837626	1.32777	0.454643	1.46993	0.332682	1.26083	0.408029	0.850927	0.72358	1.19118	0.391295	2.87278	0.0411851	snoRNA	ENSG00000212144	chr1:234729021-234729148 (+)	128	TTGTCAGGTGGGATAATCCTTACCTATGTTTGGAGGACAGTATTAGGACATAATGATTGGAGTCACATGATATGATTAATGTCTGCTTCATAATCAGGTCTCACACACCCTGATTGCTCCTATCTGAT
ENSG00000212145_st	1.29033	0.0776469	0.887061	0.351113	1.51509	0.357505	1.02949	0.118238	3.0499	0.000442944	1.2959	0.0378495	1.18021	0.405603	1.20893	0.166014	0.824128	0.60956	1.12909	0.12101	1.18922	0.30361	0.831302	0.556215	0.94514	0.0410434	0.942935	0.0515559	snoRNA	ENSG00000212145	chr3:41940603-41940745 (-)	143	TAGTCAGGCAGGATAATCCCTATCTGTTCCTCCTTTTGGAGGGCAGTAGAATGTGGTAATTGGAGTGGCATAATACTTGATTAATAATTGTGCACTTTCCAATTCATGCTATTATGGCTTCCTGGAGTGGTGTCTTCTCTGAT
ENSG00000212148_st	0.905655	0.74323	1.03284	0.147864	1.07736	0.409832	1.08976	0.564955	1.48665	0.295992	0.646919	0.979325	1.32881	0.24356	0.703713	0.968483	1.43807	0.137262	1.2364	0.164795	1.02568	0.467857	1.20829	0.450972	1.19683	0.209623	1.62973	0.256334	snoRNA	ENSG00000212148	chr10:36727589-36727716 (+)	128	TGCACTTCTGTATGTTTTTGTTTAACTTGTGGACAAAGACTTGTGGATAGGTGCAAAAAATAAGTCCTCTTTTGCAACCTGGAACTCATTGTTCAGTATGAGTTTTGATACATATAAGAAGGGATATT
ENSG00000212148_x_st	0.962241	0.222299	1.3196	0.0356573	1.34464	0.0212245	0.800025	0.0771021	1.21118	0.0228191	1.20527	0.0521256	0.975508	0.284349	0.602917	0.400568	3.76164	0.000337586	1.03381	0.0802008	1.0041	0.0945412	0.538469	0.541343	1.24969	0.00913316	2.18139	0.0042279	snoRNA	ENSG00000212148	chr10:36727589-36727716 (+)	128	TGCACTTCTGTATGTTTTTGTTTAACTTGTGGACAAAGACTTGTGGATAGGTGCAAAAAATAAGTCCTCTTTTGCAACCTGGAACTCATTGTTCAGTATGAGTTTTGATACATATAAGAAGGGATATT
ENSG00000212149_x_st	1.17052	0.0460577	0.909995	0.495871	1.46126	0.0953039	1.78158	0.00152951	1.20007	0.295269	1.24331	0.0883004	0.68753	0.737762	1.36672	0.0288921	0.958141	0.57143	1.44612	0.061188	1.14833	0.30413	1.3786	0.11594	1.14833	0.127461	1.20064	0.214043	snoRNA	ENSG00000212149	chr17:41092592-41092719 (-)	128	TGCACTTATGTATGTTTTTGTTTAACTTGTGGACAAAGACTTATGGATAGGTGCAACAAATAAATCCTCTTTTGCAACCCAGAACTCATTGTTCAGCATGAGTTTTGATACATACAGGAAGGGATATT
ENSG00000212161_st	0.961008	0.698209	0.972569	0.3083	1.65197	0.29782	1.04712	0.591777	0.964927	0.772106	1.13302	0.0458559	1.61515	0.268654	1.23565	0.23341	1.4495	0.148601	1.16394	0.57999	1.50348	0.300167	1.08193	0.519435	1.0664	0.193814	1.29724	0.239694	snoRNA	ENSG00000212161	chr1:159821696-159821762 (-)	67	GGATTTATAATGAGCTGTGTTTACTGAGCATTATGAAGTAAAGTTCAATATGATTACTCTGAAGTCT
ENSG00000212161_x_st	0.68114	0.573193	0.905172	0.782981	1.32859	0.490884	0.710828	0.71865	0.905172	0.52201	0.835502	0.884176	1.34219	0.065384	1.12106	0.298272	0.770293	0.954302	0.994364	0.423864	0.980637	0.393496	1.14603	0.233778	1.38616	0.100099	1.62502	0.0999144	snoRNA	ENSG00000212161	chr1:159821696-159821762 (-)	67	GGATTTATAATGAGCTGTGTTTACTGAGCATTATGAAGTAAAGTTCAATATGATTACTCTGAAGTCT
ENSG00000212165_st	1.09128	0.422775	1.07364	0.924864	1.21314	0.270285	1.07364	0.710254	1.43058	0.152194	1.10011	0.850467	1.1298	0.702858	1.30104	0.577526	0.783684	0.428025	0.953844	0.640527	0.823461	0.953787	0.954466	0.715143	0.730109	0.64454	1.11771	0.571351	snoRNA	ENSG00000212165	chr20:16963477-16963678 (-)	202	AAGATTATATTTTCAGGGATCATTTCTATAGTTTGTCACTAGGGAAGTTCCTCTGAATGTGTAGAGCACCAGAAACATGAGGAAGAGGCACAGGGTTCTCTCCTGAGTGTGAAGCTGGCTCTTGGCGCTGCTTTCCTGCAACTGCTATTTGCCATTCGTGATTGTGGAGAGTCAGAGGGAGAGGATGATGCAGTCTGAGTGG
ENSG00000212165_x_st	1.22931	0.245154	0.929853	0.863748	1.00397	0.690838	0.550024	0.968843	1.10076	0.82548	0.85733	0.797168	0.903071	0.102598	0.91795	0.911564	0.930113	0.901535	0.834628	0.99347	1.17417	0.680945	0.736505	0.997052	2.27756	0.00891255	0.773728	0.538936	snoRNA	ENSG00000212165	chr20:16963477-16963678 (-)	202	AAGATTATATTTTCAGGGATCATTTCTATAGTTTGTCACTAGGGAAGTTCCTCTGAATGTGTAGAGCACCAGAAACATGAGGAAGAGGCACAGGGTTCTCTCCTGAGTGTGAAGCTGGCTCTTGGCGCTGCTTTCCTGCAACTGCTATTTGCCATTCGTGATTGTGGAGAGTCAGAGGGAGAGGATGATGCAGTCTGAGTGG
ENSG00000212168_st	0.99846	0.444958	1.20527	0.281796	1.16681	0.662674	0.857426	0.738622	1.62367	0.0839777	1.30996	0.0485859	1.0916	0.258576	0.786326	0.376295	0.940203	0.809223	0.989441	0.0317724	1.49392	0.294174	0.846808	0.580799	1.11032	0.0748819	1.54345	0.113679	snoRNA	ENSG00000212168	chr2:57771670-57771734 (+)	65	CTGTAATGATGTTGCTCAAATATCTGACCTGAAATGATTATATAGACCAATTTAATACTGAAGAA
ENSG00000212168_x_st	0.971725	0.169036	0.960952	0.21219	0.96605	0.513177	0.710828	0.898654	0.800067	0.806445	1.34244	0.0966011	1.02579	0.863224	0.908453	0.250567	0.908453	0.662766	0.808585	0.444334	0.949296	0.854158	1.07027	0.432966	1.48855	0.117702	0.949296	0.707227	snoRNA	ENSG00000212168	chr2:57771670-57771734 (+)	65	CTGTAATGATGTTGCTCAAATATCTGACCTGAAATGATTATATAGACCAATTTAATACTGAAGAA
ENSG00000212175_st	1.21703	0.233968	0.923224	0.873348	1.39058	0.458128	1.00758	0.271951	1.86505	0.01057	1.38664	0.0146471	0.970168	0.259265	1.14927	0.572189	1.15223	0.555482	0.684387	0.765367	0.886845	0.804848	1.23866	0.0523968	1.55504	0.0176184	1.57129	0.0517594	snoRNA	ENSG00000212175	chr2:55792839-55792986 (+)	148	GGTTGTGGTGGTTTTCTTTCTGGTACATTTGTTAAGTTTTCAAATGAGCCTAACTCTGCCACATATATCATATAGGAGCTGGCAAAGGCTTGATGACAAAGAGATCTCTCTCAAGCCTTTCCCACATCAGAGGCTGGCTTTCACACAC
ENSG00000212175_x_st	1.42661	0.0478078	0.805423	0.67498	1.46126	0.0941613	1.00758	0.410381	1.45311	0.179057	0.93754	0.451178	1.28478	0.0943927	1.25311	0.264018	1.5043	0.128926	1.13373	0.160033	1.0302	0.161538	1.24191	0.254018	1.2532	0.243609	1.66992	0.0137349	snoRNA	ENSG00000212175	chr2:55792839-55792986 (+)	148	GGTTGTGGTGGTTTTCTTTCTGGTACATTTGTTAAGTTTTCAAATGAGCCTAACTCTGCCACATATATCATATAGGAGCTGGCAAAGGCTTGATGACAAAGAGATCTCTCTCAAGCCTTTCCCACATCAGAGGCTGGCTTTCACACAC
ENSG00000212181_st	1.0368	0.47528	1.20527	0.659682	1.03593	0.16369	0.932579	0.718368	1.40769	0.0853646	0.789083	0.902853	0.461098	0.896871	1.0323	0.576954	0.809404	0.369082	1.42873	0.081827	0.826655	0.960522	0.921898	0.172056	0.927679	0.359309	1.14015	0.136776	snoRNA	ENSG00000212181	chr2:149018143-149018277 (-)	135	TATCTCTGACCTGGGTAGAGCAGCATCTGGTTGGTGGTGCCCATCTCATATCAGCCAGAGATACAGCAATTCCTTGTTTATCCCAGCTTGGCTTTTAGTCTGTGCCCATGCCTGGTTCACGTGTGAAAAATATGG
ENSG00000212181_x_st	1.16481	0.220679	0.659701	0.716185	1.01824	0.495677	1.03458	0.0865248	1.69903	0.0526373	0.61032	0.354108	0.6542	0.615739	0.976324	0.254805	1.00895	0.248281	1.19924	0.20492	0.732093	0.480888	1.00643	0.31651	1.14197	0.413107	1.28249	0.130142	snoRNA	ENSG00000212181	chr2:149018143-149018277 (-)	135	TATCTCTGACCTGGGTAGAGCAGCATCTGGTTGGTGGTGCCCATCTCATATCAGCCAGAGATACAGCAATTCCTTGTTTATCCCAGCTTGGCTTTTAGTCTGTGCCCATGCCTGGTTCACGTGTGAAAAATATGG
ENSG00000212182_st	1.11944	0.0597234	1.89435	0.00219254	0.945934	0.515366	0.767504	0.11747	1.51955	0.0221506	1.96544	0.00147746	0.997678	0.216298	0.720881	0.693059	0.923716	0.0902909	0.848623	0.0208829	0.960952	0.756966	0.69334	0.76878	3.01856	3.43716e-05	0.513381	0.909362	snoRNA	ENSG00000212182	chr2:114763018-114763232 (-)	215	AAGACTGTAGTTTCAGGGATTGTTTCTATAGTTTGCTACTAGAGAAGTTTCTCTGAACGTGTAGAGCCCCGGAAACCCCCGGGTGGTGGTGCAGCATCCTCTCTTGAGGTGAAGCCGGCTTTTGGTGTTGCTTCACTGCAACTACCTTTTGCCATGGATGATTGTCCTTCTCCTCCTCTGGCAGAGGGAGAGGGAGAGGACATAAGTCTGAGTGG
ENSG00000212187_st	1.31285	0.151494	1.16153	0.253009	1.46126	0.200749	0.800758	0.905094	0.982587	0.605714	1.09751	0.269441	1.25857	0.219214	0.702304	0.694976	1.04953	0.729473	0.887362	0.682723	0.982587	0.567621	0.945352	0.325139	1.58499	0.107422	0.523157	0.91262	snoRNA	ENSG00000212187	chr1:212198903-212199024 (+)	122	ATGCCCTTTTAAGGTTGATGTGGTGCTTTAAGAAGCTAACATAGAAGGATAAAGTAAGTCTCTACAAAACCCAGAGAAGAGACTGGAAAACTCCTCTCTGGATCCTGCCTGGAGTCACAGCT
ENSG00000212191_st	0.8922	0.379095	1.16106	0.311106	1.81994	0.0769541	0.991711	0.420814	3.66545	0.000781951	1.24659	0.218703	1.1498	0.304343	0.960952	0.268316	1.228	0.329786	1.22108	0.123483	1.12935	0.24342	1.39847	0.0328429	2.78342	0.00043309	1.41023	0.224109	snoRNA	ENSG00000212191	chr4:179607040-179607110 (-)	71	AAATAATTAAATTTCTCCAAATAGCTGGAGTTACTGGCAAATTGTTTAGTGGCAAACATGGTTTTCTGAAT
ENSG00000212195_st	1.20255	0.212395	1.46126	0.275091	1.43129	0.474298	0.869236	0.996543	0.947845	0.949696	1.10766	0.297058	1.19187	0.308705	1.13456	0.63794	2.0599	0.0590853	1.23694	0.180981	1.04836	0.907947	0.893743	0.47503	1.21052	0.387001	1.1773	0.737379	snoRNA	ENSG00000212195	chr17:56709003-56709197 (-)	195	AAGACTATATTTTGAGGGATAATTTCTATAGTGTGTTTCTCGAGGAGTATATCTGAACGTGTAGAACGCTGGAAACCGCGAGAGGGAGATATTTGTGTTCTCTCACGAGTGGGATAGCAGTGTTTGGTGTTGCGTTATTCTAACTGCTGTTTGCTGTTGGTGACCGTTCTTCTCTAGAGAAGGCAGTCTGAGTAG
ENSG00000212206_st	1.01897	0.280332	0.874995	0.640285	1.20527	0.30509	1.03149	0.254448	0.960952	0.251637	1.2708	0.174496	1.01488	0.359761	1.05409	0.144228	1.19276	0.354672	1.12104	0.432224	1.22924	0.186466	1.17639	0.0815426	1.19294	0.272506	0.960952	0.756751	snoRNA	ENSG00000212206	chr17:8232901-8233037 (+)	137	AAAGCAAGCTGGAATTACAGTGCTTCATTTTGTGAAATACTAAATACCATCATTATGCTGCTGAAAGAAAAGCTGTTTTAATGATTTTTGATTTGTCTTTGTGAGAGTAAAATCACGACAGATTGACATGGACAATT
ENSG00000212206_x_st	0.960917	0.136005	0.860949	0.583527	0.775197	0.959717	1.26896	0.0286333	1.24395	0.516724	1.01943	0.277874	1.00758	0.560026	0.886481	0.0917636	1.24623	0.525284	0.865727	0.566862	0.76443	0.188278	1.10524	0.06544	1.2054	0.365997	0.76443	0.71558	snoRNA	ENSG00000212206	chr17:8232901-8233037 (+)	137	AAAGCAAGCTGGAATTACAGTGCTTCATTTTGTGAAATACTAAATACCATCATTATGCTGCTGAAAGAAAAGCTGTTTTAATGATTTTTGATTTGTCTTTGTGAGAGTAAAATCACGACAGATTGACATGGACAATT
ENSG00000212211_st	1.19842	0.298725	0.796902	0.85095	1.24456	0.0432234	0.725877	0.959687	1.24456	0.738065	1.71881	0.0300837	1.00742	0.662398	0.951019	0.956606	0.923716	0.62709	0.914137	0.497244	1.25368	0.168162	0.730109	0.754222	1.11032	0.313563	0.976001	0.852621	snoRNA	ENSG00000212211	chr3:60842062-60842277 (-)	216	AAGATTATATTTCCAGGGGTCATTTCTGTGGTTCATTACTTAAAGGAGTTTCCCCAAGTGTGTAGAGCACTGGAAACCACAGGAAGATATGCAATGTTCTCTCCCGAGCACGAAGCTCGTTCTTGGTGTTGCTTCATTGCAACTGCCATTTGCCATTGATCATTGTTTTTTTCTTCCTTTGGGGAGATTAAGAGGAAGAGGACACAGTCTGAGTGA
ENSG00000212214_st	1.74694	0.0721432	1.62884	0.268612	1.52079	0.146172	0.802118	0.497766	1.543	0.0181227	0.734927	0.47095	0.817784	0.900609	1.44757	0.316933	0.923716	0.928524	0.991534	0.687245	1.46126	0.165254	1.08193	0.618895	1.38332	0.195539	2.72735	0.000864258	snoRNA	ENSG00000212214	chrX:3450158-3450292 (-)	135	TTTCCCTGACCTGGGTAGAGTGGCATCCAGTTGGTGGTGCCCATCTCATATCAGCCAGGGACAAAGCAACCCCTTGTTCCTCCCAGCTTGGCTTTTCATCTGTGCCTATGCCTGGTTCATGCCTTGGACACATTT
ENSG00000212214_x_st	2.1468	0.00533983	1.21569	0.0431361	1.21569	0.209805	1.34031	0.296908	0.781853	0.723229	0.662787	0.664954	1.18842	0.120274	1.36672	0.544221	1.0279	0.563042	1.22433	0.160959	1.12364	0.556144	0.730109	0.735698	1.63916	0.0376596	1.3574	0.364434	snoRNA	ENSG00000212214	chrX:3450158-3450292 (-)	135	TTTCCCTGACCTGGGTAGAGTGGCATCCAGTTGGTGGTGCCCATCTCATATCAGCCAGGGACAAAGCAACCCCTTGTTCCTCCCAGCTTGGCTTTTCATCTGTGCCTATGCCTGGTTCATGCCTTGGACACATTT
ENSG00000212224_st	0.86727	0.144756	1.14386	0.0104522	1.13753	0.69066	0.831649	0.512952	1.15424	0.250886	1.00758	0.48309	1.33392	0.345216	0.818574	0.623284	1.6142	0.0241655	1.32281	0.178914	0.85093	0.585628	1.03999	0.110668	0.988282	0.597946	1.4994	0.188507	snoRNA	ENSG00000212224	chr20:40341118-40341239 (-)	122	GTGTCCTTTTAAGGTTGACACAGTGCTTTAAGAGCCTAACACAGAAAGGTAAAGTAAGTTTCCGTAAAACCCAGAAATGATATTGCAAAATTCCTCTTTGAATCATGTCTGGAGTCACAGCT
ENSG00000212224_x_st	0.927004	0.807029	0.746183	0.704787	1.20744	0.251632	1.3689	0.127091	0.693327	0.951795	1.45168	0.35108	0.797902	0.944271	0.666633	0.971927	1.69903	0.0854994	1.23694	0.28463	0.921519	0.795942	0.771146	0.59968	1.11032	0.394621	1.1696	0.702437	snoRNA	ENSG00000212224	chr20:40341118-40341239 (-)	122	GTGTCCTTTTAAGGTTGACACAGTGCTTTAAGAGCCTAACACAGAAAGGTAAAGTAAGTTTCCGTAAAACCCAGAAATGATATTGCAAAATTCCTCTTTGAATCATGTCTGGAGTCACAGCT
ENSG00000212228_st	1.21016	0.324027	1.90373	0.0532707	1.23056	0.281832	0.635399	0.503957	1.12548	0.131031	1.12125	0.15845	1.01802	0.587124	1.03428	0.744602	1.53488	0.201682	1.03025	0.231813	0.974576	0.682287	0.815484	0.907497	1.15526	0.48627	0.731797	0.858679	snoRNA	ENSG00000212228	chr16:11367970-11368093 (-)	124	CCACCCTGACCTGGGTAGAGTGGCCTCTGGTTGGTGGTGTCCATCTTGCATCAGTCAGGGACAAAGCAACCCCTTGTTCATCCCAGCTTGGTTTCTGGCCTGTTCCCATGCCTTGGACAAACAA
ENSG00000212229_st	1.06031	0.495816	1.0541	0.108238	1.20527	0.52553	0.992381	0.60942	1.20527	0.610314	1.98058	0.173497	1.51849	0.476733	1.36672	0.0840846	1.20527	0.586608	0.865727	0.909833	1.20527	0.628646	1.11811	0.38343	1.2309	0.241623	1.25097	0.384603	snoRNA	ENSG00000212229	chr6:67920301-67920373 (-)	73	AAACGATGAACTCACCTAAAATAGCTGTAATAACCAGCAGATTATGTAATGGCAAACCTACAGTTTTCTGAAT
ENSG00000212249_st	0.88914	0.139714	1.01618	0.111806	1.18217	0.0563486	0.668333	0.246229	1.4396	0.00811835	0.707317	0.340457	1.0395	0.0559288	0.810531	0.335994	0.838091	0.147843	0.780101	0.26438	0.997483	0.0844151	0.618151	0.429946	1.69669	0.0065568	1.00083	0.0358067	snoRNA	ENSG00000212249	chr5:68169781-68169914 (+)	134	CCCAAAGTGCTGGGATAACCCTTACCTGTTTCTCCTTTGCAGGGCAGATAGAACATGATAATTGGAGATGCATGAAACGTGATTAATCTCTCTGTATAATCAGGACTTGCAACACACTTAATTTTTTTTTTAAT
ENSG00000212249_x_st	1.11697	0.209563	1.2016	0.114741	1.35499	0.160361	0.742029	0.425202	1.1353	0.222885	1.56823	0.0188862	0.973858	0.295708	0.896702	0.476265	1.5696	0.0830744	1.13067	0.00669991	0.9116	0.779283	1.41492	0.0343159	0.96951	0.131484	1.06405	0.167525	snoRNA	ENSG00000212249	chr5:68169781-68169914 (+)	134	CCCAAAGTGCTGGGATAACCCTTACCTGTTTCTCCTTTGCAGGGCAGATAGAACATGATAATTGGAGATGCATGAAACGTGATTAATCTCTCTGTATAATCAGGACTTGCAACACACTTAATTTTTTTTTTAAT
ENSG00000212264_st	0.748714	0.665264	0.947995	0.168335	1.31194	0.450882	0.867548	0.185761	1.33842	0.33731	0.78207	0.44348	0.888527	0.52039	0.864518	0.577128	0.790847	0.363814	0.887868	0.363683	1.72319	0.0313741	1.20201	0.0723138	1.01138	0.362049	1.09531	0.330391	snoRNA	ENSG00000212264	chr7:23436065-23436135 (+)	71	AAATAATGAAATCACCCAAAATAGCTGGAATTACTGGCAGATTGTGTAGCAATAAACCTAGTTTTCTGAAG
ENSG00000212264_x_st	0.881269	0.89529	0.94571	0.617216	1.23551	0.50221	0.963463	0.64819	1.6351	0.0145111	1.4495	0.00936808	1.67782	0.0305336	1.05401	0.653138	1.47328	0.253515	1.0279	0.818885	1.29833	0.317085	1.10378	0.615003	1.12113	0.0312445	2.65762	0.00163272	snoRNA	ENSG00000212264	chr7:23436065-23436135 (+)	71	AAATAATGAAATCACCCAAAATAGCTGGAATTACTGGCAGATTGTGTAGCAATAAACCTAGTTTTCTGAAG
ENSG00000212266_st	1.23223	0.0105782	0.652713	0.420439	1.5281	0.00811365	0.710828	0.0779166	1.42389	0.00534472	0.939226	0.028001	1.24625	0.0319478	0.882443	0.26778	0.942334	0.0315288	0.897436	0.00559266	0.910248	0.423982	0.752696	0.543773	1.12894	0.0148804	1.5281	0.00337084	snoRNA	ENSG00000212266	chr1:118231243-118231364 (-)	122	TGCACTTGTGTTTTTGTTTAACTGTGAACAAAGACTTATAGAGAAGTGCAAAAAATAAATCCTCTTTTGCAACCCAGAACTCATTGTTTAGTAAGGGTTTTGATACATATAAAAGAGATATT
ENSG00000212270_st	1.09306	0.122063	1.0033	0.731739	1.49742	0.316492	1.24762	0.0642853	1.25673	0.458917	1.79413	0.0191492	1.10268	0.187021	0.849737	0.473746	1.01882	0.461303	0.861396	0.933528	1.69205	0.157206	0.766269	0.734859	1.14887	0.614333	1.46126	0.129105	snoRNA	ENSG00000212270	chr14:26275854-26275918 (-)	65	GTTCATGATAAGTAACATTTCTTCAATTTGACCTGATGTGTATTGAAGAAAACCAGCATCTGAGG
ENSG00000212273_x_st	1.10346	0.0614006	1.1407	0.000246902	1.21756	0.0047952	0.735725	4.92406e-05	2.2168	9.33035e-06	1.03247	0.00163727	1.29453	0.0103361	0.578845	0.021437	1.28559	0.00016491	1.06353	0.000295078	0.918161	0.00973513	0.39424	0.0441722	1.42431	1.39722e-05	1.64756	0.000177798	snoRNA	ENSG00000212273	chr8:134656841-134656968 (-)	128	TGCACTTATGTATGTTTTTGTTTAAACTGTGGACAAAGACTTATGGATAAGTACAAAAAATAAATCCTCTTTTGCAACCCAGAACTCATTGTTCAGTATGAGTTTTAATACATATAGCCAGGGAAATT
ENSG00000212277_st	1.76086	0.0577944	1.38092	0.376676	1.13124	0.266213	0.729278	0.515163	1.1366	0.787291	1.69903	0.109225	1.22769	0.549061	1.06049	0.436508	1.32599	0.344533	1.02571	0.520016	0.81878	0.861347	1.14979	0.20311	0.891305	0.713985	0.979216	0.8642	snoRNA	ENSG00000212277	chr11:74427732-74427794 (-)	63	ACAGATGATGAACTCATTGACAGACATACAGAGACTGTGTGCTGATTGTCATGTTCTGACTTA
ENSG00000212277_x_st	1.07546	0.300958	1.20527	0.486083	1.44959	0.0538497	1.30671	0.118597	1.02617	0.89611	1.20086	0.364313	1.08836	0.674617	1.09742	0.389582	1.69382	0.0914893	1.27221	0.0604837	1.1127	0.291203	1.2185	0.214528	1.13562	0.405049	1.20527	0.497147	snoRNA	ENSG00000212277	chr11:74427732-74427794 (-)	63	ACAGATGATGAACTCATTGACAGACATACAGAGACTGTGTGCTGATTGTCATGTTCTGACTTA
ENSG00000212278_st	0.923716	0.691854	0.900975	0.897151	1.28405	0.161451	0.969021	0.254177	0.760805	0.940639	1.19868	0.406115	1.09401	0.297196	0.893412	0.373577	1.54503	0.0714232	0.768336	0.73475	1.14529	0.084742	1.01925	0.256812	1.05552	0.561154	1.12818	0.52712	snoRNA	ENSG00000212278	chr5:18236232-18236305 (+)	74	TTGGATATACGATAATCTCACTCCGACTTAAACTCTCTCACTGATTATTTGATAATAACAGGTCAGATATTCTT
ENSG00000212279_st	0.645057	0.961736	1.43347	0.266518	0.828607	0.39504	0.809326	0.886473	1.76261	0.0475486	0.933302	0.549642	1.20916	0.350828	0.533359	0.976339	1.37987	0.14791	0.922693	0.254573	1.22169	0.0930182	0.710836	0.94609	1.59608	0.134257	0.944287	0.755169	snoRNA	ENSG00000212279	chr15:74783299-74783372 (-)	74	TGGATACTGTGACAGTTGCATCGTTCAGCAGATTGAGTCACGAAGAGATGTATACCATCTGTCTGATGTATCTG
ENSG00000212284_st	0.621078	0.303072	1.26383	0.293383	1.23089	0.104259	1.06614	0.37685	1.05204	0.405209	1.27776	0.19966	1.1713	0.0747781	0.783068	0.500247	0.669285	0.937168	1.0279	0.821324	1.01473	0.497333	1.08193	0.269454	1.11032	0.499308	1.94837	0.00866261	snoRNA	ENSG00000212284	chr15:25511738-25511808 (+)	71	TCAATAATGAAATCTTCTGATTTGGTGAGAAATAATGCCTTAAAATTACACTCAATAGGATTATGCTGAGG
ENSG00000212284_x_st	0.784847	0.756029	1.07085	0.249617	1.10405	0.443934	1.08525	0.128394	1.14118	0.265478	1.30557	0.089097	1.86115	0.00812909	0.812201	0.763201	0.950525	0.368466	0.783799	0.506746	1.31733	0.0589622	1.07993	0.347631	1.28479	0.033712	1.9775	0.0217676	snoRNA	ENSG00000212284	chr15:25511738-25511808 (+)	71	TCAATAATGAAATCTTCTGATTTGGTGAGAAATAATGCCTTAAAATTACACTCAATAGGATTATGCTGAGG
ENSG00000212293_st	1.282	0.303079	1.25939	0.596405	1.39034	0.292329	0.903568	0.855447	1.06459	0.571316	1.29031	0.206005	0.861339	0.650829	1.15651	0.70203	1.06873	0.0755777	1.16839	0.311213	0.903069	0.309495	1.282	0.246917	1.17404	0.179179	1.02855	0.227381	snoRNA	ENSG00000212293	chr13:32994527-32994653 (-)	127	AATTGGGATCAAAGATGCAGCCGCCTTCCCATTTAAGCAGCACAGACAGCCCAAAGTGACAGTTTTCCTGTACAGTTACTCTTCTGTTATCTGTAACTGATCTATGACATTTTGGGAAAAAACAGCC
ENSG00000212295_st	0.863576	0.472467	1.21237	0.119819	0.940738	0.606232	1.01345	0.128234	1.69193	0.147942	1.01467	0.28314	1.01467	0.417576	0.953854	0.299891	1.09146	0.474041	0.94784	0.593067	1.17443	0.260341	1.08193	0.536095	1.33589	0.117909	1.20527	0.657346	snoRNA	ENSG00000212295	chr6:156699884-156699958 (+)	75	TTCAGATGATTTGAATTGATAAGCTGAGGTTCTGTGAGGAATGACAGTTAAGAGCATGTTAAAGTTGTTATGAAA
ENSG00000212295_x_st	1.10688	0.53446	1.85494	0.0946919	1.18466	0.516317	1.113	0.211406	0.781853	0.965936	1.17053	0.0710285	1.3058	0.377549	1.18466	0.153344	1.18464	0.310629	1.0279	0.632272	1.00076	0.53445	1.49627	0.0762212	1.08776	0.456228	1.40342	0.639113	snoRNA	ENSG00000212295	chr6:156699884-156699958 (+)	75	TTCAGATGATTTGAATTGATAAGCTGAGGTTCTGTGAGGAATGACAGTTAAGAGCATGTTAAAGTTGTTATGAAA
ENSG00000212300_st	0.765584	0.628152	1.17485	0.735662	1.14893	0.81184	1.10383	0.610528	1.40527	0.369345	1.3837	0.265778	1.09491	0.367716	1.25688	0.5895	1.18546	0.282897	1.25873	0.508387	1.46285	0.126376	1.22292	0.677809	1.07286	0.482148	1.33162	0.461354	snoRNA	ENSG00000212300	chr4:159621843-159622060 (+)	218	AAGACTATACTTTCAGGGATCATTTCTCTAGTTCAATACTACAGAAGTTTCTCTGAAGGTGTAGCAAGCACCAGAAACCACGAGGAAAGTGCAGTATTCTCTCCCAAGTGTGATGCCGCCCGTCTCTTGATGTTGCTTTGCTCAGCTGCCATTCGGCATTGATGATTGTTTTATCCTTCCTTAGGAAGAGTGAGAGGGAAAGGATGCAGTCCAAGTGG
ENSG00000212302_st	0.888251	0.833034	0.781853	0.901853	1.25007	0.158412	0.972109	0.841952	0.758348	0.76775	0.969245	0.836919	0.962832	0.409339	0.852184	0.683018	0.900008	0.520987	1.00733	0.747477	1.10132	0.755829	1.22229	0.190602	0.871711	0.513611	1.3549	0.234952	snoRNA	ENSG00000212302	chr14:23225970-23226038 (-)	69	AGGGAAGTGATGACAACTGTGACTGTTGTGTGACACTGATTTCTCTCATATTTGTACTGGCTGATCCTG
ENSG00000212302_x_st	0.784901	0.722144	1.06	0.866704	1.32938	0.161774	0.928428	0.718549	1.06645	0.916337	0.904513	0.589015	0.98244	0.853281	0.82817	0.631233	0.945439	0.371543	0.745251	0.558097	0.878496	0.746562	1.14046	0.359525	1.08518	0.458716	1.46126	0.181024	snoRNA	ENSG00000212302	chr14:23225970-23226038 (-)	69	AGGGAAGTGATGACAACTGTGACTGTTGTGTGACACTGATTTCTCTCATATTTGTACTGGCTGATCCTG
ENSG00000212309_st	0.809318	0.803941	0.881761	0.879575	1.22634	0.639602	1.16122	0.224529	1.39494	0.00992224	0.8579	0.714834	0.800482	0.731861	1.07491	0.183369	1.2229	0.16742	0.888682	0.794333	1.41867	0.401151	1.18785	0.2562	0.730109	0.582688	1.19402	0.135011	snoRNA	ENSG00000212309	chr2:203142831-203142915 (+)	85	TTCAATGTTGTCAATGATGCATTCTTATTGGAACTGAATTTAAGTGATCTGACTCATTCGTCACTACCACTGAGACAACATTGAG
ENSG00000212309_x_st	1.23247	0.0111997	1.34851	0.0290703	1.74331	0.200987	1.57474	0.00439023	1.32818	0.355342	0.778652	0.629577	1.13049	0.272705	1.50444	0.00424585	1.06608	0.410253	1.02382	0.314206	1.24346	0.140446	1.14613	0.0105373	0.986027	0.225763	1.08387	0.367321	snoRNA	ENSG00000212309	chr2:203142831-203142915 (+)	85	TTCAATGTTGTCAATGATGCATTCTTATTGGAACTGAATTTAAGTGATCTGACTCATTCGTCACTACCACTGAGACAACATTGAG
ENSG00000212321_st	0.892045	0.690731	0.784259	0.911865	0.993521	0.463028	0.905786	0.971585	1.16126	0.441556	0.938808	0.676239	1.4319	0.138533	0.897262	0.782716	1.89399	0.0916796	0.982327	0.658816	0.686096	0.724381	0.515696	0.996625	0.813436	0.931062	0.993521	0.726099	snoRNA	ENSG00000212321	chrX:121974279-121974497 (+)	219	AAGGCTATACTTTCAGGGATCATTTTTATAGCTTATTACTAGAGGAGTTAATGTGAATGTGTAGAGCACCAGAAACCTTGAGGAGGAGGTGCAGCGTTCTCTCCTGAGCATAAAGCTGGCCCGCAGTATTGTGTTGCCTCACTGCAACTGCCATTTGCCATTGATGATGATTGTTCTCTTTCACTGAGAGAGTAAGAGGACAGGATGCATTCTAACTGG
ENSG00000212338_st	1.11923	0.12061	1.38166	0.0456685	0.854451	0.52975	0.674366	0.813828	0.752975	0.506454	1.13162	0.204752	0.719158	0.872291	0.972741	0.358728	0.628633	0.878257	1.39971	0.0674109	1.08529	0.43284	1.08117	0.359318	1.03917	0.277264	1.05806	0.304921	snoRNA	ENSG00000212338	chr1:179165608-179165714 (+)	107	ATCCAAGGTGATTCCTTCTCCAAGGGGGACATCCAGTGACCCTCTCAGGAAGTAGCAACTTGGAATAGAATAGTCCAGGAGTTCCAGGACCAGCCTGGCCAATATGG
ENSG00000212338_x_st	0.980074	0.776375	1.24961	0.18912	1.01862	0.36981	1.05505	0.65378	1.00843	0.247752	1.00758	0.490565	0.649389	0.966418	1.12119	0.829484	1.4495	0.304264	1.22291	0.50423	1.27606	0.250478	1.16619	0.496008	1.15779	0.380155	1.79249	0.324163	snoRNA	ENSG00000212338	chr1:179165608-179165714 (+)	107	ATCCAAGGTGATTCCTTCTCCAAGGGGGACATCCAGTGACCCTCTCAGGAAGTAGCAACTTGGAATAGAATAGTCCAGGAGTTCCAGGACCAGCCTGGCCAATATGG
ENSG00000212342_st	0.785901	0.976803	0.988222	0.676348	1.03939	0.642204	0.794269	0.833668	1.26938	0.578578	1.02763	0.688675	1.58477	0.185003	0.952967	0.709442	1.0279	0.161849	1.11639	0.369212	0.874854	0.5515	1.00716	0.666364	1.04857	0.492441	1.06938	0.565047	snoRNA	ENSG00000212342	chr8:131175218-131175373 (+)	156	TCTCGTGGTAGTTTTCTTTTTGGCACATTTGTTAAGTTTTCAAATGGGCCTAACACTGCCACATGTATTATACTGGAGTTGGCAAAGGCCTGTGACAATGAGATATCTCTCAAGCCTTTCACGCCTTTCCTCTATCAGAGAATGGCTCCCACATGT
ENSG00000212342_x_st	0.805134	0.122327	0.607415	0.942621	1.0254	0.73098	1.01319	0.0914907	1.34549	0.328362	1.16413	0.702493	1.22644	0.632629	0.878805	0.602588	0.913215	0.46772	1.60661	0.0820259	1.16352	0.726947	1.07143	0.2612	1.54322	0.181367	1.48575	0.251411	snoRNA	ENSG00000212342	chr8:131175218-131175373 (+)	156	TCTCGTGGTAGTTTTCTTTTTGGCACATTTGTTAAGTTTTCAAATGGGCCTAACACTGCCACATGTATTATACTGGAGTTGGCAAAGGCCTGTGACAATGAGATATCTCTCAAGCCTTTCACGCCTTTCCTCTATCAGAGAATGGCTCCCACATGT
ENSG00000212347_x_st	0.795441	0.511438	1.21208	0.345845	1.28427	0.178373	0.840644	0.825345	0.784002	0.743773	0.877247	0.755705	1.05002	0.640825	0.738506	0.544057	1.26536	0.386508	1.00369	0.754986	1.0034	0.693607	0.796829	0.571334	1.0021	0.708157	1.43705	0.549243	snoRNA	ENSG00000212347	chrX:45752346-45752417 (-)	72	AGGGTACTATGATAGTTGCATAGTTCAGCAGATTGAATCATCAAGAGATTTAATATTTGTCTGATGTATCTG
ENSG00000212363_st	0.782491	0.615356	0.630213	0.708578	0.971783	0.291313	1.17291	0.091223	1.22922	0.153557	0.841347	0.716143	0.984121	0.355769	0.87294	0.305103	0.97256	0.336366	1.26089	0.324082	0.760421	0.874368	1.12598	0.118077	0.951909	0.311828	1.20527	0.397544	snoRNA	ENSG00000212363	chr5:74178481-74178608 (-)	128	TGCGTGACATGTATGTTTTTGTTTAACTTGTATACAAAGGCTTATGGATAGGTGCAAAAATAAATTCTCTTTTGCAACCCAGAACTCATTGTTCAGTGTGAGTTTTGATACATATAAGAAGGGATATT
ENSG00000212363_x_st	0.770293	0.486778	1.4016	0.158194	0.995235	0.628956	1.31822	0.0590431	0.930498	0.859637	1.31946	0.123367	1.23694	0.244571	0.921574	0.326047	1.33711	0.312266	1.05038	0.242721	1.25123	0.400306	1.19796	0.133535	0.730109	0.554751	1.25123	0.0655522	snoRNA	ENSG00000212363	chr5:74178481-74178608 (-)	128	TGCGTGACATGTATGTTTTTGTTTAACTTGTATACAAAGGCTTATGGATAGGTGCAAAAATAAATTCTCTTTTGCAACCCAGAACTCATTGTTCAGTGTGAGTTTTGATACATATAAGAAGGGATATT
ENSG00000212367_st	0.971919	0.665581	1.21507	0.515576	1.12763	0.685148	1.35048	0.151582	1.14038	0.465125	1.22987	0.193167	1.17938	0.524626	1.4495	0.49275	1.32124	0.468428	1.0279	0.566277	1.42067	0.120318	1.35048	0.214833	2.13552	0.0398539	1.21312	0.805017	snoRNA	ENSG00000212367	chr18:24269281-24269493 (-)	213	AAGACTGTACGTTCCAAGATTGTTTCTATAGTTGGTTGTGAGAGAAGTTTCTCTGAACTTGCAGAGCACGGGAAACCAGGAGGAGGAGGCTCAGGGTGCTCTCCACACGTGTGAAACCGGCTGTGGGTGTTGCTTTCCTGTGACTGCCATTTGCCACTGATGATCTTCTCTTCCTCTGGAAGAGTAAGAGGGGGAAGGACACAGTTTCAGTGC
ENSG00000212371_st	0.923716	0.786366	1.13348	0.685643	1.42393	0.231	0.689863	0.885245	1.38455	0.5813	1.22623	0.351147	0.986858	0.785635	1.27651	0.497637	1.00871	0.71407	1.27531	0.485595	1.1843	0.707861	1.15807	0.493595	0.768683	0.963684	1.38947	0.250769	snoRNA	ENSG00000212371	chr14:77932627-77932779 (+)	153	GGTCATATAAGTAGAAACCACTGAGTGAATCTTACTAGAAAAGTGAATGGCCATTCTTGGTTACTCTGTAGCACAGAAGAATTCCTGGCTTCTTTGTGTTGCACAGCTGACTTGTGCCATTCTGCTGCTATAGTGTGGAGTTGAGAAACATGA
ENSG00000212377_st	0.559027	0.814699	0.994004	0.56915	1.45694	0.133893	0.710828	0.829887	0.700316	0.788771	1.19075	0.341513	0.922094	0.1477	0.550024	0.946631	1.06396	0.0110989	0.779319	0.97192	0.982268	0.513454	1.01165	0.386292	1.15546	0.0795044	1.65108	0.173699	snoRNA	ENSG00000212377	chr13:73028040-73028105 (-)	66	GTAGGTGACGACCAATATTTTTTTTACTTTGACTTGATGTCTATTGAAGAAATCTAGCATCTGAGA
ENSG00000212378_s_st	4.82137	1.96996e-14	1.09586	0.653922	1.51927	0.443284	5.04892	3.64044e-15	1.51927	0.220322	0.970463	0.52083	0.781853	0.975513	3.25197	4.26369e-08	1.55402	0.13095	1.17973	0.356607	1.09661	0.926807	4.58821	1.03831e-11	1.02696	0.859406	1.27496	0.259576	snoRNA	ENSG00000212378	chr2:72987663-72987731 (+)	69	ATGTAATAATGTTCATCAAATGTCTGACCTGAAATGAGCATGTAGACAAGTTAATTTAACACTGAAGAA
ENSG00000212378_st	0.963574	0.0588128	1.2424	0.273043	1.31601	0.259033	1.19704	0.102433	0.610506	0.845475	1.35318	0.125598	1.51154	0.23004	0.850216	0.239232	0.776546	0.96796	1.01364	0.0562176	1.13204	0.747864	1.19266	0.22377	0.730109	0.734111	0.964092	0.352952	snoRNA	ENSG00000212378	chr2:72987663-72987731 (+)	69	ATGTAATAATGTTCATCAAATGTCTGACCTGAAATGAGCATGTAGACAAGTTAATTTAACACTGAAGAA
ENSG00000212378_x_st	0.836531	0.0742453	0.995776	0.586102	0.764933	0.830852	0.754464	0.0598987	0.833073	0.854411	1.1098	0.447558	0.954989	0.128546	0.811393	0.215541	0.923716	0.61906	0.984975	0.252439	1.1098	0.0882132	1.25774	0.00582944	0.926128	0.251811	1.16539	0.11597	snoRNA	ENSG00000212378	chr2:72987663-72987731 (+)	69	ATGTAATAATGTTCATCAAATGTCTGACCTGAAATGAGCATGTAGACAAGTTAATTTAACACTGAAGAA
ENSG00000212380_st	0.926587	0.755621	1.38153	0.0735276	1.8676	0.0276236	1.03356	0.0175237	1.76957	0.00840733	1.24268	0.0541398	1.07634	0.698928	1.10029	0.316491	1.09844	0.504596	1.03547	0.121294	0.469638	0.743329	1.22579	0.418811	1.63227	0.0161394	1.52483	0.17988	snoRNA	ENSG00000212380	chr15:25509657-25509737 (+)	81	GGGGCAATATGGAGATGTTATATTGTCTTCGACAGGGAAGATGACATAAAAATTATGTTCAATAGGATTATGTGGAGACTT
ENSG00000212380_x_st	1.06807	0.319989	0.960952	0.368136	1.21151	0.0944187	0.832251	0.447576	2.03673	0.00254593	1.01382	0.232142	0.750051	0.928426	0.812781	0.481267	1.22292	0.0660333	1.8676	0.0118399	1.22355	0.317888	1.07808	0.303005	1.11032	0.157058	0.832251	0.507534	snoRNA	ENSG00000212380	chr15:25509657-25509737 (+)	81	GGGGCAATATGGAGATGTTATATTGTCTTCGACAGGGAAGATGACATAAAAATTATGTTCAATAGGATTATGTGGAGACTT
ENSG00000212383_st	0.952975	0.57098	1.20021	0.599015	1.79196	0.124873	0.799951	0.878171	0.73732	0.715092	1.07406	0.257605	0.821893	0.727103	0.756493	0.986187	0.983362	0.864304	0.713094	0.801681	0.764622	0.449502	0.963756	0.500956	1.32381	0.27113	1.16074	0.647866	snoRNA	ENSG00000212383	chr12:57255159-57255292 (+)	134	TGTTCCCGATCTGGTAGAGTAGCATCTGGTTGGTGGTGACCATCTAATACCAGCCAGGGACAAAGCAACCCCTTGTTTATCCCAGCTTGGCTTTTGGTCTGTTCCCATGCTTGGTTCATGCCTTGGACACATGG
ENSG00000212383_x_st	1.2955	0.154263	1.44288	0.282201	1.54416	0.0379642	1.38038	0.119152	0.930574	0.836864	2.28065	0.00290283	1.08016	0.544882	0.77877	0.978271	1.00662	0.751789	1.22849	0.0833464	1.27785	0.830063	0.802692	0.803248	0.550024	0.988441	0.952501	0.605305	snoRNA	ENSG00000212383	chr12:57255159-57255292 (+)	134	TGTTCCCGATCTGGTAGAGTAGCATCTGGTTGGTGGTGACCATCTAATACCAGCCAGGGACAAAGCAACCCCTTGTTTATCCCAGCTTGGCTTTTGGTCTGTTCCCATGCTTGGTTCATGCCTTGGACACATGG
ENSG00000212391_st	1.26386	0.297407	1.09612	0.688375	1.07025	0.727124	0.976739	0.875787	1.122	0.528118	1.23599	0.286057	0.916328	0.861588	0.84139	0.816794	0.986458	0.151779	1.0485	0.630083	0.998216	0.468891	1.08193	0.66229	1.11032	0.667896	2.18766	0.0615988	snoRNA	ENSG00000212391	chr2:227833705-227833838 (-)	134	TGTTCTGACATGGGAAGAGTAGCTTCTGGTTGGTGGAGCCCATCTCACATTAGCCAGAGACAAAGCAACACCTTGTTTATCCCGGCTTGGCTTTTGGCCTGTGTCCATGACTGGTCCATACCTTGGACACATGG
ENSG00000212395_st	1.37877	0.52681	1.58348	0.00440896	1.3304	0.534232	1.19586	0.228009	1.42757	0.0822833	1.18618	0.0785556	0.993704	0.506231	1.274	0.430111	2.21334	0.00394441	2.04831	0.00498364	1.02477	0.6767	1.22292	0.257489	1.48895	0.103135	1.62042	0.0996896	snoRNA	ENSG00000212395	chr9:134658247-134658345 (-)	99	TTTACAAGGGAAAAGCAACCCCATTAAAAAGTGGGCAAAGTAAGGTCTTTGGGGAACAGGGATGCTTATTTCCTCTGCCTTCCTTGTCTGCCTACACGG
ENSG00000212395_x_st	1.07057	0.147375	1.40559	0.037435	1.23953	0.0616064	1.11088	0.210824	2.43303	0.00256424	0.995945	0.0672354	1.36304	0.0500898	0.995945	0.496579	2.14096	0.000452362	1.3358	0.0336665	1.30413	0.269571	1.59201	0.00984476	1.54262	0.0147222	2.40011	0.0168707	snoRNA	ENSG00000212395	chr9:134658247-134658345 (-)	99	TTTACAAGGGAAAAGCAACCCCATTAAAAAGTGGGCAAAGTAAGGTCTTTGGGGAACAGGGATGCTTATTTCCTCTGCCTTCCTTGTCTGCCTACACGG
ENSG00000212397_st	0.593825	0.0338066	1.42645	0.000567047	1.39371	0.00624648	1.19385	1.53374e-05	2.03049	3.47629e-05	2.58181	1.00851e-07	1.18958	0.0173585	0.960952	0.0146593	2.0566	0.000151014	1.21633	0.00120709	0.960952	0.00498096	0.86045	0.0108489	1.37639	0.000153776	1.14939	0.0167586	snoRNA	ENSG00000212397	chr11:112473077-112473175 (-)	99	ATTCTTAAATGAATGATGAAATACCAAAAAGAAAAATAAGCAAAGAACAGATAACAGAAAGAAGCACAGCAAATACAACATAATACTGACAGTAAAAAT
ENSG00000212411_st	1.04283	0.0993828	0.668052	0.664857	1.10162	0.474327	1.04648	0.394293	1.04648	0.887864	0.910788	0.445753	1.15272	0.325808	1.18055	0.0997285	1.03392	0.276192	1.23881	0.0442276	1.10162	0.591385	0.929021	0.767256	0.84137	0.61925	1.73902	0.202831	snoRNA	ENSG00000212411	chr10:29864235-29864310 (+)	76	AGGCCAATGCTGAATTATTATCTTGACGAGAAATGATGACGTAAAAATTAAGCTTAGTAGGATTACACTGAGGCCC
ENSG00000212411_x_st	0.99706	0.587579	0.897139	0.920595	1.16605	0.500693	0.998031	0.388786	0.855197	0.948721	1.08455	0.277538	1.31391	0.318899	0.775647	0.762995	0.936288	0.538752	1.14533	0.480845	0.960952	0.14449	0.854225	0.937383	0.891304	0.920786	0.869345	0.946755	snoRNA	ENSG00000212411	chr10:29864235-29864310 (+)	76	AGGCCAATGCTGAATTATTATCTTGACGAGAAATGATGACGTAAAAATTAAGCTTAGTAGGATTACACTGAGGCCC
ENSG00000212414_st	1.04913	0.675241	0.992756	0.824324	2.1852	0.00820921	1.15699	0.492768	1.09946	0.324137	1.20361	0.555845	0.797841	0.963717	1.04345	0.479796	1.22393	0.231767	1.18866	0.628499	1.15699	0.76553	1.17464	0.127915	1.15699	0.613788	1.15699	0.866639	snoRNA	ENSG00000212414	chr8:101016811-101016877 (+)	67	ATACTATGATGGTTGCATAGTTCAGCAGATTGAATTCATGAAGAGATTTACAATGTCTGATGTAGTT
ENSG00000212414_x_st	0.4885	0.870506	0.937781	0.550158	0.982133	0.275443	1.04187	0.532752	0.937781	0.897	0.870334	0.802866	0.81615	0.236411	0.654369	0.760974	1.22292	0.343312	1.0997	0.322456	1.05238	0.899053	0.923716	0.602531	0.891304	0.593548	1.06803	0.203854	snoRNA	ENSG00000212414	chr8:101016811-101016877 (+)	67	ATACTATGATGGTTGCATAGTTCAGCAGATTGAATTCATGAAGAGATTTACAATGTCTGATGTAGTT
ENSG00000212415_st	0.983779	0.478019	1.1185	0.35674	1.1185	0.457368	0.783149	0.904071	0.937023	0.84322	1.35627	0.11713	0.894181	0.838394	0.649278	0.818991	0.870691	0.915348	1.58008	0.0312636	1.1185	0.159161	1.05508	0.564132	0.908177	0.296578	1.19672	0.366019	snoRNA	ENSG00000212415	chr15:33262928-33262992 (+)	65	ATACTATGATGTTTGCATAGTTCAGCAGATTGAATTATGAAGAGATCTACCATTTGTCTGGTGTT
ENSG00000212415_x_st	0.718159	0.60068	0.986654	0.82093	0.973538	0.883946	0.93401	0.799686	1.38292	0.423031	1.41531	0.180077	1.03328	0.754876	0.63955	0.779414	1.41531	0.430275	1.26264	0.145378	1.24167	0.6294	1.13339	0.370451	1.05061	0.572151	0.755811	0.744745	snoRNA	ENSG00000212415	chr15:33262928-33262992 (+)	65	ATACTATGATGTTTGCATAGTTCAGCAGATTGAATTATGAAGAGATCTACCATTTGTCTGGTGTT
ENSG00000212421_st	1.23428	0.115854	1.04616	0.236905	0.631095	0.829396	1.01894	0.364023	0.998773	0.696687	0.998773	0.809408	0.695875	0.797364	0.648275	0.984824	0.821398	0.491028	0.877091	0.326501	1.11929	0.330538	1.00451	0.445414	0.951209	0.295232	1.47525	0.0806627	snoRNA	ENSG00000212421	chr9:89875365-89875500 (+)	136	GTGCCCTTTTAAGGTAGACGCAGTTTCGTAAGAGGCTAACACATAAGGGTAAATTAAAGTAAGTCTCCATAAAACCCAGAGAAGAGACAGAAGAGACTGTGAAACTCCTCTTTGGACCCCATCTGGAGCCACAGCA
ENSG00000212422_st	1.25046	0.138564	1.13665	0.378755	0.985899	0.447709	1.0117	0.435797	1.20527	0.216243	1.0016	0.312337	1.46925	0.225463	0.892329	0.499733	0.99252	0.224682	0.797498	0.308656	0.974872	0.343963	1.01983	0.169222	1.36672	0.0578934	1.13665	0.483037	snoRNA	ENSG00000212422	chr7:10262424-10262637 (+)	214	AAGATGATACTTTCAGTGATCTTTTTTCAGTTTATTACTAGAAAAGTGTCTCTGAACCTGGAGAGCACCAGAAACCAAGAGGAGGAGATGTAGCGCTCTCTCCTGAGCTTAAAGCTGGCTCTTGGTTTTGCTTTGCTGCAACTGCTTTTTGCCATTGATGATCATTCTTCTCTTCCTCCTGGGAAGTAAGAGAGAGAAGATGCAGCACGAATGG
ENSG00000212428_st	0.595131	0.93506	1.02197	0.131521	1.13016	0.75784	1.36672	0.0484771	1.13016	0.0718994	0.946208	0.690677	1.25618	0.177924	0.790145	0.72736	1.66875	0.0313517	0.908959	0.56782	1.07236	0.729579	1.29783	0.388935	1.58263	0.130849	1.20527	0.366425	snoRNA	ENSG00000212428	chr15:25404368-25404426 (+)	59	GGGTCATGAGGAGGTTTGATGACATAAAAATTATGCTCATAAGTATTATGCTGAGACCC
ENSG00000212428_x_st	1.01704	0.206623	1.22423	0.159662	1.01114	0.342092	0.759081	0.547178	1.03932	0.130529	1.01408	0.839006	1.02654	0.399871	0.702304	0.731392	1.01408	0.870224	1.31363	0.220464	1.00596	0.234587	0.968724	0.489807	1.53002	0.0129678	0.927374	0.330718	snoRNA	ENSG00000212428	chr15:25404368-25404426 (+)	59	GGGTCATGAGGAGGTTTGATGACATAAAAATTATGCTCATAAGTATTATGCTGAGACCC
ENSG00000212432_s_st	1.08705	0.182821	0.978968	0.766475	1.07931	0.195831	1.08668	0.205919	1.05171	0.21176	1.12272	0.446244	1.10248	0.704338	0.480605	0.828535	1.07814	0.491785	1.04308	0.0554076	1.09243	0.145926	1.00282	0.505214	1.41696	0.0952287	1.57452	0.0440247	snoRNA	ENSG00000212432	chr12:9597654-9597801 (+)	148	GCCATGATGCTCTTCGGTTTAGGAGCAATTAAAATGACTACAGATTGGTGGCAGTTTATGGATTTGCACAAGAAGAGAACTCACAGAACTAGCATTATTTTACCCTCTGTCTTTACAGAGGTGTATTTGGCTGTTTTGTTAGACATTC
ENSG00000212434_st	0.732048	0.544246	0.834511	0.682113	0.739209	0.846619	1.42212	0.0951442	0.960952	0.919144	1.63056	0.0731761	0.975565	0.471078	0.919152	0.348646	1.10477	0.532378	0.891918	0.594452	1.24665	0.144958	1.22292	0.579476	2.16553	0.00917858	0.992465	0.635721	snoRNA	ENSG00000212434	chrX:68912800-68912998 (+)	199	AAGACTATACTTTCAGGGATCATTTCTATAGTTTATTACTGGAGAAGTTTCTTTGAATGTATAGAGCACTAAAAACCATATTATCTCCCAAGTGTAAAGCTGCCTCTTGGTGTTGGTTTACTTCAGTTGCCATTTGCCATTAATGATTGTTCTTCTTTTCTTTGGGGAGAATAAGAGACAGAGGACACAGTCTGGGTGG
ENSG00000212440_s_st	1.32404	0.288279	1.02469	0.290802	1.48619	0.377975	0.873837	0.261259	1.52924	0.144731	1.27214	0.644366	1.6097	0.20765	1.11831	0.573546	1.05283	0.587995	1.32593	0.217809	1.42338	0.196481	1.47444	0.137966	1.52122	0.102346	1.2984	0.167344	snoRNA	ENSG00000212440	chr12:9439269-9439418 (-)	150	GCCATGATGCTCTTCGGTTTAGGGGCAATTAAAATGACTACAGATTGGTGGCAGTTTATGGATTTGCACAAGAAGAGAGAACTCACAGAACTAGCATTATTTTACCCTCTGTCTTTACAGAGGTATATTTGGCTGTTTTGTTAGACATTC
ENSG00000212445_st	1.15884	0.0114336	1.20527	0.239988	1.11234	0.622716	1.0315	0.30561	0.915184	0.826226	0.856352	0.561017	0.60368	0.591039	1.13865	0.301009	1.11434	0.563037	1.0279	0.582191	1.02524	0.0280677	1.08193	0.160482	1.00643	0.408863	0.816553	0.687771	snoRNA	ENSG00000212445	chr16:68223190-68223324 (+)	135	TGTCCTTGACTTGGGTAGAGTGATGTCTGGTTGGTGCTGCCTATCTCATATAAGCCAGGGACAAATCAATGCCTTATTTATTCCAGCTTGGCTTTTGGTCTGTGCCCATACCTGGTTTATGCCTTGGACACATGG
ENSG00000212455_st	1.2185	0.334028	1.15054	0.333286	1.20527	0.165885	0.638	0.745343	1.63283	0.167564	1.57396	0.1975	0.980951	0.801313	0.960952	0.153571	0.958661	0.585033	0.856648	0.385028	1.45685	0.193557	1.25786	0.283608	1.36231	0.202319	1.20527	0.69814	snoRNA	ENSG00000212455	chr2:18221872-18221999 (-)	128	TAGACTTGTGCATGTTTTTGCTTAACTTGTGGATAAAGTCTTACAGACAGGTGCAAAAAATAAATCCTCTTTTGCAACCCAGAACTCATTGTTCAGTATGAGTTTTGATACATATAAGAAAGGACATT
ENSG00000212455_x_st	1.58171	0.00760279	1.53521	0.0124318	0.971977	0.854032	1.27922	0.00801005	1.03491	0.14844	0.791929	0.455578	1.16312	0.33439	1.09742	0.060382	1.24706	0.233165	1.50625	0.0170579	1.21296	0.202827	1.10581	0.0637484	1.36233	0.0708126	1.6054	0.0092265	snoRNA	ENSG00000212455	chr2:18221872-18221999 (-)	128	TAGACTTGTGCATGTTTTTGCTTAACTTGTGGATAAAGTCTTACAGACAGGTGCAAAAAATAAATCCTCTTTTGCAACCCAGAACTCATTGTTCAGTATGAGTTTTGATACATATAAGAAAGGACATT
ENSG00000212458_st	1.03874	0.225849	1.47372	0.387067	1.52757	0.0751892	0.971267	0.352483	1.01388	0.432996	1.10946	0.233227	1.24473	0.531299	0.694945	0.826804	0.756365	0.689996	2.13605	0.0100942	0.995343	0.132544	1.02768	0.168969	1.10072	0.151237	1.3462	0.0669713	snoRNA	ENSG00000212458	chr4:1112672-1112801 (+)	130	TGTCCTTGGCCTGGGTAGAGTGGCACCTAGTTGGTGGTGCCCATATTAGCCAGGGACAAAGCAACCCTTTGTTCATCCCAGCTTGGCTTTTGATCTGTACCTATACCTGGTTCATGCCTTAGACACATGG
ENSG00000212458_x_st	1.22292	0.349044	0.75947	0.967187	1.20527	0.283632	1.28864	0.153276	1.1799	0.298698	1.28066	0.257075	1.69006	0.132522	1.01005	0.583319	0.972815	0.641184	0.972551	0.741713	1.47085	0.257318	1.20478	0.347138	1.65042	0.181484	1.15465	0.536899	snoRNA	ENSG00000212458	chr4:1112672-1112801 (+)	130	TGTCCTTGGCCTGGGTAGAGTGGCACCTAGTTGGTGGTGCCCATATTAGCCAGGGACAAAGCAACCCTTTGTTCATCCCAGCTTGGCTTTTGATCTGTACCTATACCTGGTTCATGCCTTAGACACATGG
ENSG00000212461_st	1.80918	0.0177893	0.589301	0.996757	1.2057	0.229405	1.24623	0.175104	0.952554	0.292024	1.15098	0.13358	1.65209	0.216308	1.4963	0.0414912	1.22292	0.747458	1.28708	0.0904265	1.19687	0.858067	1.21452	0.338666	1.34897	0.357869	1.45286	0.0798655	snoRNA	ENSG00000212461	chr12:72033135-72033263 (+)	129	ATTTTACATAGCGCTGCAGATGTGGCTGCTGTGTCACATTTGTGTTATTAGGTGGCAGAGAGAAGAGAGGCTATGTCTATGCTCAGTGTTCTGCCCCATGAACATTTGAATGTTTAATAGTCAGACACT
ENSG00000212461_x_st	1.22292	0.260491	1.2957	0.186002	0.938257	0.638762	1.10947	0.565332	1.10947	0.653292	0.861482	0.835339	1.14114	0.323752	1.00351	0.904924	0.786146	0.822105	1.07138	0.866172	1.14704	0.611499	1.05998	0.369081	1.20116	0.631849	1.03971	0.643907	snoRNA	ENSG00000212461	chr12:72033135-72033263 (+)	129	ATTTTACATAGCGCTGCAGATGTGGCTGCTGTGTCACATTTGTGTTATTAGGTGGCAGAGAGAAGAGAGGCTATGTCTATGCTCAGTGTTCTGCCCCATGAACATTTGAATGTTTAATAGTCAGACACT
ENSG00000212479_st	1.39756	0.297259	0.880986	0.93124	1.37094	0.133322	1.01246	0.580215	1.21419	0.493399	0.773065	0.955173	1.54394	0.213681	0.895677	0.856502	0.862683	0.544042	1.27325	0.210349	1.63309	0.141795	0.895774	0.541319	1.93573	0.0208165	1.29605	0.265669	snoRNA	ENSG00000212479	chr21:30552747-30552960 (-)	214	AAGACGACGCTTGCAGGGATTGTTTCTATAGCTCACTACCAGATAAGTTTCTCCGAACATGTAGAGCACCAGAAACCACATGCAGCGGTGCAGCGCTCTCTCGGGAGCCTGACACTGGCTCTGGGTGCTGCTTCACTGCAACTTCCATTTGCCATTGAGAACTGTTCCGCTCTTCCTCTGGGAAAGTAAGAGAGAGAGGGTGCAATCTGAGGGG
ENSG00000212490_st	0.699069	0.835599	0.863948	0.801454	1.37693	0.313137	1.11838	0.181058	1.21433	0.633683	0.945614	0.506045	1.0898	0.505433	0.88948	0.907799	1.00805	0.694003	0.890036	0.461071	0.668963	0.729111	0.640474	0.911646	0.582964	0.785546	0.901767	0.895523	snoRNA	ENSG00000212490	chr4:53614304-53614426 (+)	123	TGCCCCTTTTAAGGTTGACACAGTGCATTAAGCAGAAGGGTTAAGTAAGTCTCCATAAAACCCAGAGAAGAGAATGTAAAGCTCCTCTTTGGAGGAGCTAGACTCCTGTCTGGAGTCACAGCT
ENSG00000212490_x_st	1.3265	0.56646	1.63176	0.166371	1.20527	0.523421	0.856282	0.809508	1.12454	0.641246	1.7557	0.212333	1.05376	0.726748	1.20527	0.706358	1.29914	0.246289	1.15056	0.65438	1.20527	0.131807	0.984639	0.441709	1.11032	0.318576	1.23219	0.423103	snoRNA	ENSG00000212490	chr4:53614304-53614426 (+)	123	TGCCCCTTTTAAGGTTGACACAGTGCATTAAGCAGAAGGGTTAAGTAAGTCTCCATAAAACCCAGAGAAGAGAATGTAAAGCTCCTCTTTGGAGGAGCTAGACTCCTGTCTGGAGTCACAGCT
ENSG00000212502_st	1.17651	0.38032	1.02674	0.510231	1.10182	0.881009	0.926475	0.672411	1.09857	0.69553	1.09857	0.554844	0.883244	0.745059	0.882444	0.706046	0.924279	0.908328	1.312	0.615908	1.00301	0.634034	1.09859	0.560107	1.24239	0.372215	1.00301	0.712675	snoRNA	ENSG00000212502	chr12:109171920-109172047 (-)	128	TGGACTTATGCGTGCGTTTGTTTAACTTGTGGGCAAGTACTTATAGACAGGTGCAAACAATAAATCTCCTTTTGCAACTGAGAACTTGTTGTTCAGTATGAGTTTTGATACATATAAGAAAGGCTATT
ENSG00000212502_x_st	1.05177	0.123885	1.0821	0.687053	0.858396	0.805681	1.15145	0.212709	1.8076	0.222633	1.13355	0.70475	1.23119	0.145943	1.06952	0.160868	0.770293	0.798616	0.812217	0.627443	1.07822	0.590078	0.847379	0.561273	1.00857	0.0922775	1.199	0.441629	snoRNA	ENSG00000212502	chr12:109171920-109172047 (-)	128	TGGACTTATGCGTGCGTTTGTTTAACTTGTGGGCAAGTACTTATAGACAGGTGCAAACAATAAATCTCCTTTTGCAACTGAGAACTTGTTGTTCAGTATGAGTTTTGATACATATAAGAAAGGCTATT
ENSG00000212511_st	0.82983	0.850434	1.0826	0.632111	1.03588	0.0847184	1.19733	0.483774	1.0826	0.176952	1.24155	0.348022	1.04386	0.683846	1.01576	0.908179	0.754322	0.699202	0.875036	0.756409	0.567462	0.990005	0.594434	0.925629	1.27284	0.0755671	0.960952	0.355065	snoRNA	ENSG00000212511	chr15:37144841-37145059 (+)	219	AAGACGATACTTTCAAGAATCATGATCATTCTATACAGTTCATTACTAGAAAAGTTTCTCTAAACATGTAGAGCGCTGGAAGCCATGAGGAGGAGTCTCAGTGTTGTTGCCTGAGCATGAAGCAGACTCTTGTTGCTTCACTGCAACCACCATGTACCATTGATGATGGTTCTTCTCTTCCTCCAGGAGAGTAAGAGGGAAAGAATTCAGTCTGAGTGG
ENSG00000212517_st	1.25563	0.0445936	1.42389	0.102408	1.65297	0.245231	1.52363	0.0586381	1.85593	0.141867	0.991707	0.22702	1.09438	0.490583	1.20527	0.0787699	0.566333	0.478266	1.0279	0.168613	0.993669	0.744836	0.792516	0.308757	1.07323	0.206892	1.46126	0.327395	snoRNA	ENSG00000212517	chr20:5102063-5102185 (-)	123	GTTCCCTTTTAAGGCTGACCCAGTGCTTTAAGAGGCTGATACAGAAGGGTAAAGTTAAGTCTCCACAAAATCCAGGGAAGAGACTGTGAAACTCATCTTAGAACCTTGTATGGAGTCACAGCT
ENSG00000212517_x_st	1.05703	0.220099	1.46126	0.197265	0.966534	0.462261	0.806134	0.817813	1.50734	0.366201	1.04748	0.625379	0.457716	0.983334	0.826083	0.823423	1.66068	0.21077	0.885947	0.67116	1.22549	0.711929	1.0189	0.569494	1.64743	0.111168	1.19575	0.358049	snoRNA	ENSG00000212517	chr20:5102063-5102185 (-)	123	GTTCCCTTTTAAGGCTGACCCAGTGCTTTAAGAGGCTGATACAGAAGGGTAAAGTTAAGTCTCCACAAAATCCAGGGAAGAGACTGTGAAACTCATCTTAGAACCTTGTATGGAGTCACAGCT
ENSG00000212528_st	0.923716	0.665326	1.20527	0.133048	1.31004	0.0776835	1.17639	0.240505	1.48155	0.243916	1.20527	0.00229293	1.75359	0.090084	1.01631	0.173726	1.32768	0.210719	0.848928	0.805823	1.20527	0.254374	0.780544	0.792774	1.36672	0.0748318	0.715927	0.535833	snoRNA	ENSG00000212528	chr15:25513613-25513698 (+)	86	AAGACAACGTAAATATATGTATAAAGAGTATCTTCAGGAGACGTAATAATGTAAAAATCATGCTCAATAGAATTAAGCTGAGGCTC
ENSG00000212529_st	1.04172	0.159036	1.02407	0.189451	2.14914	0.0328293	1.00758	0.582812	1.42134	0.0449442	0.899916	0.505715	1.34721	0.0861613	1.03085	0.199828	1.7151	0.0523012	1.25562	0.367192	0.840375	0.366494	0.637857	0.884714	1.00266	0.415178	1.02407	0.39143	snoRNA	ENSG00000212529	chr5:171679338-171679482 (-)	145	CCTCGCTTTCTTTGCAGGGAGCAGGTATGTATGTTCCCTATTATGTCTGGAGGCAGAGGGAAAAGGCTTCAGTCCCCTGGGCATCATGTCTTTGGTGCCGCTGGCTTCCTGTCTGCCAATTCTATCCTCAAGCACTGGGACACAG
ENSG00000212532_st	3.1135	0.00252986	1.1709	0.968444	1.17265	0.620443	2.5378	0.0184221	1.40527	0.561377	1.4354	0.503427	1.59948	0.075782	2.83812	0.196355	0.770293	0.891124	1.49989	0.442472	0.722245	0.972764	1.90315	0.0813522	1.23962	0.819163	1.08343	0.787947	snoRNA	ENSG00000212532	chr6:51329488-51329563 (+)	76	GTCCTCTGATGACTTCATGTTAGTGCCACCTGTCTGGGCCACGGAGAACCCATGATGGAACTGAGAATCTGAGGAA
ENSG00000212532_x_st	1.50711	0.00116625	1.25656	0.365972	1.13697	0.235087	2.21234	0.00148581	1.33696	0.608379	0.996941	0.882058	1.93677	0.0811764	2.21234	0.00250943	1.22292	0.167616	1.16864	0.507652	1.26816	0.464495	1.86695	0.000692075	1.34833	0.625011	1.51048	0.349212	snoRNA	ENSG00000212532	chr6:51329488-51329563 (+)	76	GTCCTCTGATGACTTCATGTTAGTGCCACCTGTCTGGGCCACGGAGAACCCATGATGGAACTGAGAATCTGAGGAA
ENSG00000212533_s_st	1.13893	0.429898	1.09874	0.75066	1.08562	0.0765337	1.15135	0.196684	1.34305	0.518582	2.10323	0.00461531	1.58477	0.0861926	0.960952	0.661645	1.12593	0.314738	1.27466	0.331603	1.24588	0.315711	1.11801	0.537676	1.2481	0.247535	1.24588	0.139621	snoRNA	ENSG00000212533	chr12:31229801-31229950 (-)	150	GCCACGATGCTCTTCGGTTTAGGGGCAATTAAAATGACTACAGATTGGTGGCAGTTTATGGATTTGCACAAGAAGAGAGAACTCACAGAACTAGCATTATTTTACCCTCTGTCTTCACAGAGGTATATTTGGCTGTTTTGTTAGACATTC
ENSG00000212538_st	0.935991	0.265432	1.20527	0.127363	1.22898	0.2711	1.27147	0.0753019	1.68641	0.0920434	1.13266	0.219367	1.28872	0.408901	1.17773	0.109412	1.4397	0.405684	1.26159	0.0116323	1.10456	0.330538	1.36307	0.0129184	1.48404	0.202103	1.20527	0.565935	snoRNA	ENSG00000212538	chr1:163892907-163893109 (+)	203	AAGACTATTCTTTCAGGGATCATTATGCGAGAAGTTTTTCTGAATGCCTAAAGAACCAGAAAACCATGAGGACAGACAGCAGCATTTTCTCCTGAGCTTGAAGCTGGCTCTTGGCACTGGTTTGCTGCAACTGCCGTTTGCCATTGCTGATCATTTTTCTCTTCCTTTGGGAGAGTGAGGGGAAGAGAATGCAATCTGAGTGA
ENSG00000212539_st	1.2308	0.21772	1.08894	0.0368141	1.25493	0.0536294	1.33367	0.119429	0.945302	0.0845999	1.37764	0.074346	2.48808	0.000100197	1.32639	0.403806	0.856589	0.297562	0.725074	0.315066	1.04678	0.0719685	1.22337	0.108172	1.07666	0.00994639	1.77793	0.0336787	snoRNA	ENSG00000212539	chr18:54624501-54624699 (+)	199	TAGACGATACTTTCAAGGATCATTTCTATAGTTTGTTACTAGAGAAATTGCTCTGAATGTGTAGAGCAGCAGAAATCACAAAGAGGAGGCGCAGCATCCTCCCCTGAGCATGTTGCTTCCCTTCAACTGCGCTTTGCCATTACTGATGGTTCTTCTCTTCCTCTGCGAGAGTAAGAGGGAGAGGATGCAGTCTGAATGG
ENSG00000212551_st	1.28998	0.275173	1.55775	0.0339162	1.45855	0.116324	1.09871	0.232793	1.25449	0.691516	1.36089	0.168106	1.30336	0.299447	1.34733	0.434218	0.868704	0.79456	0.821186	0.253906	0.905939	0.889243	1.39449	0.178061	1.02171	0.922642	0.977134	0.93094	snoRNA	ENSG00000212551	chr11:32103310-32103518 (+)	209	AAGACTATACTTTCAGGGATCATTTCTATAGTTCATTACTAAAGAAGTCTATCTGAACATGTAGAACACATGACACCATAAGGAGGAGGCACAACATTCTCCCTAGAGCCTGAAGCTGGCTCTTGGTGTTTCATGACTACAGCAGCCATTTGCCACTGATGACTGTTCTCTTCCAGGAGAATAAGAAGGAGAAGATGCAGTTTGGGTTG
ENSG00000212553_st	1.21932	0.131154	1.37668	0.304047	1.16729	0.345627	1.05828	0.462517	1.13683	0.0742972	1.0918	0.476043	1.35978	0.222211	1.14173	0.425387	1.0786	0.435382	0.761829	0.558744	1.14347	0.465208	1.22451	0.27019	1.1483	0.187654	1.42328	0.344478	snoRNA	ENSG00000212553	chr13:40431272-40431364 (-)	93	AGATTGATGATGGCACCCCCATAAAACCATTCCTTAGGAAATCTGAACAAAATGAGTGAAAACTCACTAGTTGTTCTCATTGAGGCTGGGCCC
ENSG00000212553_x_st	1.0368	0.524118	1.08108	0.24723	1.06796	0.165688	1.238	0.0146765	0.871641	0.0941627	0.648775	0.867385	2.00507	0.0246617	1.21754	0.205182	0.956443	0.125346	2.29929	0.000921083	1.40807	0.23816	0.956443	0.424061	1.35619	0.306465	1.47365	0.138267	snoRNA	ENSG00000212553	chr13:40431272-40431364 (-)	93	AGATTGATGATGGCACCCCCATAAAACCATTCCTTAGGAAATCTGAACAAAATGAGTGAAAACTCACTAGTTGTTCTCATTGAGGCTGGGCCC
ENSG00000212558_st	0.981231	0.658775	0.960952	0.724156	1.24104	0.100142	0.710828	0.5341	1.45734	0.0833832	0.973911	0.583177	1.23694	0.344545	0.946492	0.939251	1.06282	0.498425	1.26892	0.383496	0.963584	0.638363	0.697261	0.94377	1.36672	0.191557	1.24562	0.284313	snoRNA	ENSG00000212558	chr2:10230332-10230446 (-)	115	GTGCCTAAGGTTAACACAGCGCCTTAAGAGGCTAACACAGAAGGGCAAAGTAAGTCTCCATAAAACCCAGAGAAGACTGTGAACCCCTCTCTGGATCCTGTCTGGAGTCACAGCT
ENSG00000212558_x_st	1.31627	0.0132821	1.11794	0.37822	1.41002	0.0578648	0.907011	0.0502986	1.45249	0.341837	0.88976	0.83802	0.920249	0.652287	1.40145	0.266567	1.22408	0.103182	1.52312	0.0166373	1.78028	0.127142	1.4495	0.0342703	1.35754	0.246789	1.41963	0.209979	snoRNA	ENSG00000212558	chr2:10230332-10230446 (-)	115	GTGCCTAAGGTTAACACAGCGCCTTAAGAGGCTAACACAGAAGGGCAAAGTAAGTCTCCATAAAACCCAGAGAAGACTGTGAACCCCTCTCTGGATCCTGTCTGGAGTCACAGCT
ENSG00000212565_st	0.682858	0.919798	1.01152	0.753638	0.970227	0.742636	0.844484	0.747162	0.868751	0.378425	1.22747	0.339709	1.02197	0.786426	0.813556	0.801626	1.92869	0.191147	1.10584	0.661778	0.78782	0.992049	1.05984	0.236244	1.35044	0.252155	0.983236	0.137506	snoRNA	ENSG00000212565	chr17:46958202-46958329 (+)	128	GTCGCACTTAAACTTAAGACTCTTTTTCTTGCAGCAGTGGTTTAAACAGAGGAACAAACAGGAAGATCTTGTCGCCTTTGAGGGGCTGTGGTTGGGCCCCTCAAAGTGACTTTGGAGGTTCTACGCCA
ENSG00000212567_st	1.30179	0.201099	0.762069	0.77202	1.9331	0.00736571	1.1501	0.349859	1.08746	0.377305	0.848165	0.264231	1.05225	0.572	0.972702	0.61582	1.52853	0.0968462	1.13613	0.173949	1.00051	0.48259	1.09466	0.338426	0.621899	0.819363	0.597812	0.917323	snoRNA	ENSG00000212567	chr5:40790179-40790306 (-)	128	CCTCCTTTTCTTGTCAGGGACTGAGTGTGTGGTCCTGCTCCTGTTATGTATGGAGGCAAAGGGAAAGGGCTCCGGCCCCCTCAAAATCATGTCTTTGGTGCCAGCCGGTTCTGTTCTCAGTCACCTGG
ENSG00000212579_x_st	0.805696	0.0392459	1.26019	0.0111635	1.1632	0.0105075	1.11858	0.000247408	1.81031	0.000419714	1.97312	3.01849e-05	1.49513	0.00453205	0.840194	0.302919	2.44542	7.19192e-05	1.28044	0.00132773	1.0042	0.236173	1.21745	0.000668	2.57048	3.89359e-05	3.15747	4.47383e-05	snoRNA	ENSG00000212579	chr6:35619595-35619722 (+)	128	TGTATACTACACTGTTTTTGTTTAACTTGTGGACAAAGACTTATGGTTAGGTGCAAAAAATAAATCCTCTTTTGCAACCCAGAACTCATTGTTCAGTATGAGTTTTGATACATATAAGAAGGTGTTGC
ENSG00000212580_st	0.770293	0.712461	0.742852	0.951408	1.22007	0.357645	1.1122	0.401216	1.22866	0.723748	1.18434	0.199051	1.50918	0.259205	1.09742	0.577825	1.97016	0.15138	1.13719	0.346739	0.831224	0.719167	1.49063	0.0664223	1.63443	0.0306827	1.47751	0.132723	snoRNA	ENSG00000212580	chr2:50116006-50116124 (-)	119	TTCTTATTGAGCTCCTTTCTGTCTACTGGTGGCAGTCTATGGATTTGCACAAGACAAAACTAGCGCTATTTTACCTTCTGTCTTTAAACAGGTATATTTGACTGTTTTGTGAGAAATTC
ENSG00000212581_st	1.0368	0.250304	1.28753	0.288194	0.974236	0.629195	1.19792	0.244459	1.97845	0.0171812	0.879196	0.515096	1.41438	0.163895	0.906103	0.604859	1.64699	0.131033	1.25986	0.0536828	0.635502	0.882107	0.9311	0.674324	1.11032	0.337488	2.24476	0.0317199	snoRNA	ENSG00000212581	chr2:186526501-186526633 (+)	133	TTATCAGCTGGGATAATCTTTACCTGTTCCTTCTTTTGGAGGGCAAATTAGGACATGATTGGGGTTCACATAGTATGCGATTAACGTCTCTGAGTAATCAGGACTTCCAGTACCCTGATTGTGCCTATCTGAT
ENSG00000212586_st	0.770293	0.853613	0.781853	0.709129	1.30533	0.128212	0.898552	0.854287	0.960952	0.315111	1.30533	0.170059	1.04359	0.498811	0.550024	0.999708	1.23086	0.205231	0.789392	0.55531	1.46126	0.479899	1.00167	0.753376	0.991369	0.222807	1.10932	0.299494	snoRNA	ENSG00000212586	chr6:38790083-38790180 (-)	98	ACCTCTGCTGGGGTGTTTAAAGGTCAGCGCTGTAGATATTCAGCATCTGGCATCTTGGCTTCCTGCTTGTTAAACCTGGTATTTTTACTGATACAGTA
ENSG00000212586_x_st	0.842207	0.187189	1.34186	0.111168	1.16009	0.211775	0.87647	0.554739	2.02847	0.000341212	1.04838	0.265934	1.44919	0.0971831	1.27372	0.124504	1.18864	0.120295	1.17849	0.217165	1.41752	0.0161936	1.13597	0.0159292	1.20407	0.152659	2.29478	0.00110609	snoRNA	ENSG00000212586	chr6:38790083-38790180 (-)	98	ACCTCTGCTGGGGTGTTTAAAGGTCAGCGCTGTAGATATTCAGCATCTGGCATCTTGGCTTCCTGCTTGTTAAACCTGGTATTTTTACTGATACAGTA
ENSG00000212587_st	0.693044	0.203907	0.739375	0.00262938	1.88942	0.00126233	0.940507	7.02829e-06	3.24704	3.84424e-06	1.21016	0.000105094	1.7596	0.000184702	0.978182	0.0488072	3.37715	1.74117e-06	0.903006	0.000138669	0.827254	0.00560198	1.09855	0.012927	1.74208	8.09961e-05	1.64602	8.2815e-06	snoRNA	ENSG00000212587	chr6:111169749-111169876 (+)	128	TGCACTTATGTATGTTTTTGTTTAACTTGTGGACAAAGACTTTAGGAAAGGTGCAAAAAATAAATCTTCTTTTGCAACCCAGAACTCATTGTTCAGTATGAGTTTTGATACATATCAGAATGGATACT
ENSG00000212589_st	1.00713	0.746369	1.17612	0.28588	1.17186	0.205775	1.00758	0.799609	1.2402	0.217201	0.918888	0.657107	0.856678	0.926464	1.32145	0.41537	0.681606	0.883151	1.41907	0.218809	0.649731	0.842927	1.24045	0.380088	1.11533	0.342981	0.730109	0.481094	snoRNA	ENSG00000212589	chr10:115580218-115580349 (+)	132	ACTGCCCCTGGAGGCATTGCAGATGTGGCTGCTGTGTCACATTTGTGTCATTAGGTAGCAGCGATTAGAGAGGCTATGTCTATGCTCAGCGTTCTGTCCCATGAACATTTGAATGTTTAATAGTCTGACTCT
ENSG00000212589_x_st	0.885957	0.240913	1.2913	0.370031	1.22653	0.0795807	1.15737	0.395913	1.27384	0.109393	1.28627	0.227578	0.918727	0.469745	0.980996	0.808136	0.873045	0.752182	1.13543	0.0733918	0.816136	0.946618	1.26571	0.366399	0.789797	0.566772	1.2913	0.439103	snoRNA	ENSG00000212589	chr10:115580218-115580349 (+)	132	ACTGCCCCTGGAGGCATTGCAGATGTGGCTGCTGTGTCACATTTGTGTCATTAGGTAGCAGCGATTAGAGAGGCTATGTCTATGCTCAGCGTTCTGTCCCATGAACATTTGAATGTTTAATAGTCTGACTCT
ENSG00000212590_st	0.671763	0.529091	1.82921	0.000991492	0.772564	0.897827	0.801231	0.274578	1.29567	0.00195854	1.05192	0.0101882	1.16576	0.259426	0.786262	0.366799	2.3442	4.43779e-05	1.8676	0.000402651	0.786262	0.527335	0.774453	0.611503	1.03755	0.00619639	1.36151	0.133671	snoRNA	ENSG00000212590	chr7:152306398-152306519 (+)	122	GCACCCCTTTAAGGCTGATGCAATGCTTTAAGAGGCTAACGCAGAAGGGTGAAGCCAGTCTCCTTAAAACCCAAAGAAGAGATTGTAAAACTTCTCTTTGGATCCTGTCTGGAGTCACAGCT
ENSG00000212590_x_st	0.771799	0.699431	1.15874	0.0501822	1.20527	0.262275	0.90188	0.531645	1.39564	0.126902	1.20536	0.139486	1.08502	0.341678	0.900088	0.659403	1.16037	0.0183336	1.02539	0.169866	1.06142	0.665231	0.967134	0.615981	1.18017	0.0284365	1.21207	0.441081	snoRNA	ENSG00000212590	chr7:152306398-152306519 (+)	122	GCACCCCTTTAAGGCTGATGCAATGCTTTAAGAGGCTAACGCAGAAGGGTGAAGCCAGTCTCCTTAAAACCCAAAGAAGAGATTGTAAAACTTCTCTTTGGATCCTGTCTGGAGTCACAGCT
ENSG00000212593_st	1.24619	0.226609	1.07729	0.25148	0.947836	0.171676	1.22854	0.172635	1.04066	0.614675	1.26638	0.283566	1.00758	0.587708	0.830653	0.299212	1.4549	0.24326	1.26021	0.0615871	1.0935	0.563762	1.50075	0.0538351	1.38999	0.111619	1.62347	0.0536718	snoRNA	ENSG00000212593	chr16:23453162-23453242 (+)	81	CACTAGAAGACAGAATTCACAGAAGTAGCATTTCACCTTTTGCCTTTACAGAAGTATATTTGGCTGTTTTGTGAGACATTC
ENSG00000212593_x_st	1.21976	0.217232	1.68216	0.185315	1.04626	0.550787	1.16851	0.67321	1.04626	0.705115	0.970819	0.764331	0.867158	0.483056	0.924227	0.54184	0.939462	0.412639	0.865727	0.770077	0.960989	0.569144	1.04517	0.345896	1.36672	0.152284	1.0925	0.293532	snoRNA	ENSG00000212593	chr16:23453162-23453242 (+)	81	CACTAGAAGACAGAATTCACAGAAGTAGCATTTCACCTTTTGCCTTTACAGAAGTATATTTGGCTGTTTTGTGAGACATTC
ENSG00000212594_st	1.1079	0.401868	1.02314	0.910574	1.09655	0.320213	1.12335	0.395219	1.26593	0.262649	1.01899	0.629819	0.898852	0.443038	0.960952	0.758465	0.956457	0.785152	0.807059	0.826472	1.38945	0.278377	0.759692	0.709651	1.43814	0.468206	1.51024	0.17105	snoRNA	ENSG00000212594	chr12:103985890-103986021 (+)	132	TCATCAGATGGGATAACTTTTACCTGTTCCTCCTTTTGGAGGTTAGATTCTAATACGATGATTGAAGTTCGTATGATACGTGATTAATGTCTCTGCATAATCAGGACTTGTAACACCTTGATTGCTTCTGAT
ENSG00000212598_st	0.962637	0.216842	1.33603	0.0160115	1.53442	0.0728021	1.08074	0.245365	1.10011	0.0950831	1.12251	0.0421673	0.726801	0.846231	0.851567	0.306712	1.29608	0.0893496	0.981242	0.080892	0.846207	0.561909	0.912829	0.436662	1.51492	0.0404617	0.86844	0.667084	snoRNA	ENSG00000212598	chr3:90079434-90079644 (+)	211	AAGACTATTCTTTCAGGGATCATTTTTATGCTTTGTACTAGAAGTTTCTCTGAAAGTGTAGAGCACCATCAACTATGGGAAAGGGGCACAGCATTGTCTCCTAAGCATGAAGCCAGCTCTCTGTGTTGTGTTGCTGCAACTGACACTTGGTATTGATGATCATTCTTTCCCTCCCTCAAAAGAATAAGAGGGGAGGATGAAGTCTGAGAGG
ENSG00000212604_st	1.0368	0.785751	1.108	0.268933	1.46887	0.036682	0.813627	0.861295	1.68984	0.0252919	0.939	0.671532	0.842205	0.304782	1.33484	0.871458	1.28477	0.675715	1.06402	0.369254	0.815029	0.741352	1.18732	0.61671	0.992381	0.062879	0.960952	0.749066	snoRNA	ENSG00000212604	chr15:26254087-26254221 (-)	135	TGCCCCTGACCTGGGAAGAGAGGGGCCTGGCTGGTGGTATCCATCTCATACCAGCTAGGGATGAAGAAACCGCTTGCTCATCCCAGCCTGGCTCCTGGTCTATGCCCATGCCTGGTTCGTGCCTTGGACATATCA
ENSG00000212604_x_st	1.22292	0.448978	1.2075	0.277171	2.59674	0.0217503	1.18446	0.409852	0.85154	0.543528	1.78387	0.119186	1.21613	0.342015	1.04002	0.924218	1.16552	0.469967	1.36561	0.249921	1.09369	0.810262	1.28752	0.41701	1.06782	0.683706	1.32454	0.202449	snoRNA	ENSG00000212604	chr15:26254087-26254221 (-)	135	TGCCCCTGACCTGGGAAGAGAGGGGCCTGGCTGGTGGTATCCATCTCATACCAGCTAGGGATGAAGAAACCGCTTGCTCATCCCAGCCTGGCTCCTGGTCTATGCCCATGCCTGGTTCGTGCCTTGGACATATCA
ENSG00000212608_st	1.22979	0.073462	0.962513	0.474452	0.820939	0.681289	0.751114	0.722188	0.994445	0.605924	1.20683	0.328089	0.783415	0.953217	0.713092	0.405428	0.851077	0.666968	0.85261	0.808141	0.663792	0.896904	0.834175	0.28106	1.11032	0.509458	0.730109	0.399945	snoRNA	ENSG00000212608	chr3:53421740-53421863 (-)	124	TGAACTTTAAAATGCAAGTTCATAGTTCTTTAAGAGACTAACACAGAAAGCTAAAGTAATTCTCCATAAAACCCAGAGACGAGATTGTAAAACTCCTCTGTAGATACTGTCTGGAGTCACAGCT
ENSG00000212608_x_st	0.847694	0.838991	1.08018	0.37192	1.06706	0.361826	1.12642	0.32229	1.10887	0.53471	0.810681	0.860454	2.11565	0.0106111	0.821151	0.872612	1.69903	0.098379	0.984574	0.632208	1.0798	0.493812	0.859342	0.653331	1.00588	0.326368	0.825022	0.773614	snoRNA	ENSG00000212608	chr3:53421740-53421863 (-)	124	TGAACTTTAAAATGCAAGTTCATAGTTCTTTAAGAGACTAACACAGAAAGCTAAAGTAATTCTCCATAAAACCCAGAGACGAGATTGTAAAACTCCTCTGTAGATACTGTCTGGAGTCACAGCT
ENSG00000212610_st	0.923716	0.617021	0.960952	0.828191	0.877858	0.846965	1.64571	0.181595	1.26023	0.0431864	0.568777	0.816551	1.4088	0.358112	0.879005	0.948713	1.92152	0.165506	1.14509	0.324646	2.15682	0.0684153	0.730109	0.930902	0.821326	0.508793	1.34476	0.446638	snoRNA	ENSG00000212610	chr1:218715033-218715241 (-)	209	AAGACTATACTTTCAGGGATTATTTCAGATAAACTTCTAGAGTTTCTCTGAACCTGTAGAGCACCAGAAACCATGAAAAGAGGGTGTAGCATTCTCTCCTGCGTGTGAGGCCGGCTCTTGGTGCTACCTCACTGAAACTGCCATTGCCACGGATGATCATTCTTCTCTTACTCTGAGAGAGAAAGAGAGAGAGAATACAGTCTGAGTGG
ENSG00000212611_st	0.919328	0.772988	0.965646	0.897736	1.20697	0.311998	0.594676	0.938472	0.826504	0.674059	0.675397	0.932699	1.00758	0.526467	0.985852	0.59419	0.923716	0.437513	1.07255	0.532046	0.965646	0.92704	0.939774	0.750458	0.939774	0.555322	1.62798	0.22705	snoRNA	ENSG00000212611	chrX:113260261-113260330 (+)	70	ATACATGATGACTTACATGGACTCTCATTCAGCTAATGACTTGCTGCTGAAACATGGAAATCTGATTTTT
ENSG00000212611_x_st	0.993546	0.284093	1.0414	0.507366	2.06415	0.0340079	1.00758	0.108058	1.40181	0.270332	1.0414	0.135045	0.989383	0.726661	1.20527	0.12303	1.0097	0.812134	0.940727	0.189213	1.22628	0.140681	1.05905	0.228074	1.04299	0.56868	0.94276	0.835873	snoRNA	ENSG00000212611	chrX:113260261-113260330 (+)	70	ATACATGATGACTTACATGGACTCTCATTCAGCTAATGACTTGCTGCTGAAACATGGAAATCTGATTTTT
ENSG00000212615_x_st	1.6435	0.00196218	1.09241	0.569121	0.892311	0.797178	1.20527	0.001401	1.09241	0.47915	1.16188	0.559689	1.23694	0.265574	0.874257	0.0119739	1.39398	0.258682	1.2834	0.422274	1.20527	0.249474	1.20527	0.0523855	3.01018	0.00119063	1.04066	0.584318	snoRNA	ENSG00000212615	chr14:45557446-45557511 (+)	66	CTGTGATGATGGCATTTCTTAGGACAATTTTGGATTAATTATGAAAACAACTACTCTCTGAGCAAT
ENSG00000212618_st	0.833787	0.764319	0.362536	0.995976	1.24067	0.143113	0.671637	0.804863	1.50954	0.246328	1.24103	0.284519	1.41192	0.175636	0.854289	0.646018	0.703413	0.849936	0.831916	0.809211	1.03242	0.540123	0.900397	0.592306	1.14614	0.188194	1.01119	0.392943	snoRNA	ENSG00000212618	chr17:18847312-18847386 (+)	75	TTCTTACAAATCTAAATGTGCTTTGATGCAAGTATATTTGAATCCCTTTCCATCTGATAACTGAGCAAAATAATA
ENSG00000212620_st	1.10533	0.455955	1.14381	0.850221	1.05984	0.22482	0.860438	0.817757	0.914982	0.961852	0.933944	0.609873	1.15823	0.624564	1.07295	0.139999	0.810244	0.648975	1.16331	0.286925	1.3998	0.109357	1.39234	0.176868	1.20172	0.607421	0.811309	0.76129	snoRNA	ENSG00000212620	chr4:80764256-80764382 (+)	127	GACTTCTCACTGAGCTTCTTTCTGTCTGTTGCTGGCAGCTTATGGATTCATATGAGCAGAGAGAATCACAGAACTAGCATTACTTTTGTCTTTACAGGAGTATATTTGGCTGTCTTGTGAGATATTA
ENSG00000212624_st	0.870863	0.89356	1.06152	0.576597	1.66293	0.0599197	0.650594	0.750552	1.51835	0.153891	0.853001	0.508292	1.09493	0.430814	0.802874	0.852653	1.28508	0.578171	1.0674	0.515001	1.05408	0.357345	0.949352	0.437434	0.931784	0.84611	1.02311	0.367515	snoRNA	ENSG00000212624	chr1:52190447-52190568 (-)	122	GTGCCCTTTTAAGGTTGACGCAGTGCTTTAAGGGGCTAACACAGAAGGGTAAAGGAAGTCTCCATAAACCCCAGAGAAGAGATTGTAAAGCTCCTCTTTAGAACCTTTCTGGAGTCACACCT
ENSG00000212624_x_st	0.977252	0.0440913	1.21559	0.483701	0.984263	0.525531	0.864404	0.2012	0.739946	0.952871	1.03785	0.508178	1.3391	0.0855091	1.01763	0.312622	0.977252	0.468403	0.991275	0.613236	0.960952	0.806584	0.95399	0.0589995	0.891304	0.501523	0.990821	0.481473	snoRNA	ENSG00000212624	chr1:52190447-52190568 (-)	122	GTGCCCTTTTAAGGTTGACGCAGTGCTTTAAGGGGCTAACACAGAAGGGTAAAGGAAGTCTCCATAAACCCCAGAGAAGAGATTGTAAAGCTCCTCTTTAGAACCTTTCTGGAGTCACACCT
ENSG00000212626_st	0.949863	0.286042	1.13763	0.339251	1.03624	0.590338	1.18426	0.259967	0.958533	0.319479	0.852077	0.558685	1.36888	0.189588	0.729594	0.950553	1.1004	0.832244	0.99767	0.796712	0.803942	0.62857	1.04817	0.641981	1.02325	0.291006	0.746468	0.850603	snoRNA	ENSG00000212626	chr18:7301018-7301151 (-)	134	TGCCTCTGACCTGGGTAGAGTGGCATCTGGCTGTGACATTCATCTCATATCAGCCAGGGACAAAGCAACCCCTTGTTTATTTCAGCTTGGCCTTTTGTCTGTGCCCATGCCTGGTTCATGCCTTGGACACACTA
ENSG00000212626_x_st	1.15359	0.384144	0.980084	0.781482	0.980084	0.492184	1.11005	0.790167	1.07172	0.392905	0.77787	0.353392	1.01175	0.285745	1.14559	0.776128	0.884754	0.522669	0.492709	0.553962	0.980084	0.949524	0.832583	0.56889	0.573049	0.972424	1.07541	0.0954019	snoRNA	ENSG00000212626	chr18:7301018-7301151 (-)	134	TGCCTCTGACCTGGGTAGAGTGGCATCTGGCTGTGACATTCATCTCATATCAGCCAGGGACAAAGCAACCCCTTGTTTATTTCAGCTTGGCCTTTTGTCTGTGCCCATGCCTGGTTCATGCCTTGGACACACTA
ENSG00000220986_st	1.25981	0.624125	1.21319	0.458662	1.24595	0.392594	1.19626	0.80705	1.93884	0.0225418	1.392	0.147112	1.23694	0.666136	1.33723	0.899969	1.21944	0.655655	1.35398	0.16534	1.19626	0.34353	1.00029	0.833776	0.872746	0.347136	1.20077	0.598664	snoRNA	ENSG00000220986	chr5:68456633-68456766 (+)	134	AAGCGCTGCCTTTGTACCCCACCGTGCCTCCGCCTGGTGTCTGGGGTCAGGTTGCAGTGCCAGAGCACGTGCTTGCGCATAAATGGGGCAGCCTGGCCCCCTGCGGATGGTCCTTTTAACCGCGAGCAACAAGG
ENSG00000221040_st	1.4681	0.321461	2.13442	0.0219525	0.849348	0.799097	1.10489	0.686577	1.14839	0.227428	1.12352	0.449816	0.932282	0.670465	1.22598	0.384369	0.918851	0.878189	1.53248	0.0599988	1.07791	0.385598	1.05	0.729404	1.13505	0.545829	0.879288	0.654658	snoRNA	ENSG00000221040	chr1:116821228-116821442 (+)	215	AAGACTATACTTTCAGGGATCATTTATATGATTTGTGGCTACAGAAGTTTCTCAGCGTGAGGAGCCCCAGAAACCATGAGGAGGAGACGCAGCATTCTCTGTGGCGCGTGAGGCCAGCTCTTGGTTTTACTTCGCTACAACTGCATTTGCCATTGGTGATCGTTCTTCTCTCATCTCAGGGAGAGTAGAAGGGAGAGAAGATGCAGCCTGAGTGA
ENSG00000221043_st	0.829358	0.492966	0.659154	0.943152	1.13128	0.56062	1.36552	0.199704	0.965292	0.111311	0.889008	0.792371	0.762041	0.903917	1.4219	0.643711	0.628633	0.987757	1.02449	0.948324	1.16294	0.244029	1.54287	0.0980273	1.07474	0.382991	1.19216	0.223342	snoRNA	ENSG00000221043	chr5:149075312-149075522 (-)	211	AAGACTCTACTCTCAGGGCTCATTTCTGTCATTCAATACTAGAGAAGTTTCTCTGAATGTTTAGAGCACTGGAAACCAAACGGAGGAGGCGGGCATTCTTTCCTGAGCATGCAGCCAGCTCATAGTGTTGTTTTGTTGCAGCTGCCGCTTGCCATTGATGATCCTTCTTCTCTTCCTTCAGGGGAGTAAGGAGACGACGCGGTCTTAGTGG
ENSG00000221044_st	1.39409	0.0779946	0.788855	0.834465	1.97238	0.0275171	1.14086	0.441778	0.953034	0.592421	1.20527	0.832408	1.00386	0.899302	1.22364	0.435727	1.09901	0.605949	0.689291	0.941044	1.63452	0.140735	0.869468	0.616693	1.72763	0.139744	0.972145	0.544432	snoRNA	ENSG00000221044	chr17:42102389-42102591 (-)	203	AAGCTTGTACTCTCAGTGATCATTGCTGTAGTTACGAGATAAGCTTCTCTGAACATGCAGAGCAGTGGTAACTATGAGGAGGCACAGTCTCTCCTGAGCATGACTCTGGCTGTTGGTGTGGCTTTGCTGCAGCTGCCGTGTGCCATTGATGATCCTGCTCCTCTTCCTTCGGGAAAGTAAGAGGGAGAGAACAGTCTGAGTGG
ENSG00000221060_st	1.21046	0.000828256	1.86099	0.00174276	1.59364	0.00252356	1.07098	0.0219034	1.5818	0.004972	2.04714	3.1144e-05	1.36932	0.0788784	1.62873	0.00179626	2.52142	0.00027537	1.9823	0.00057411	1.40112	0.00768124	1.49761	0.0198382	1.35529	0.0135756	1.57596	0.00757623	snoRNA	ENSG00000221060	chr14:70270920-70271048 (-)	129	AGGGTTTGCTTAGGGCAGGGAGGTTGAAGAGTGGCTCCTCTGTTTACAATACACCAAACAGGAATCTGGGGTCATTGTGACAAGGGGCACAAAACTTGTGTCCTCCCTACATGTGAAAAAAAAAAAAGA
ENSG00000221060_x_st	1.30782	0.00332566	1.21986	0.0296842	1.26503	0.00531014	1.36672	0.00410477	2.20845	0.000148092	1.29018	0.0026426	1.84368	0.00220305	1.14754	0.0301421	1.56307	0.000442473	1.20586	0.002031	1.35238	0.00938873	0.548824	0.134272	1.36923	0.00824957	1.04586	0.0573862	snoRNA	ENSG00000221060	chr14:70270920-70271048 (-)	129	AGGGTTTGCTTAGGGCAGGGAGGTTGAAGAGTGGCTCCTCTGTTTACAATACACCAAACAGGAATCTGGGGTCATTGTGACAAGGGGCACAAAACTTGTGTCCTCCCTACATGTGAAAAAAAAAAAAGA
ENSG00000221083_st	1.62746	0.178453	1.12928	0.491393	1.17569	0.118339	1.04573	0.532714	0.6765	0.493857	1.4495	0.153072	0.865824	0.941191	1.31705	0.428915	1.11643	0.833701	1.26762	0.132291	0.960952	0.456646	1.41942	0.290187	0.919612	0.312743	1.12819	0.578074	snoRNA	ENSG00000221083	chr1:8571854-8571978 (-)	125	ACAGACTCACTTTGCACCTGGCTGCAGCCTCATGGGGGTGCTTTTTCCATGTGCCAGGGAAACATTCTGGGGTGTTGTGGCTGCCTGACCTATCAAGGGTGATGCAGCTGTCTGGGGATACAGGA
ENSG00000221090_st	0.862283	0.676516	1.20527	0.390407	1.18149	0.373613	0.841409	0.888258	0.864862	0.830979	1.44145	0.245597	1.0155	0.823753	0.785256	0.881187	0.77357	0.927859	1.36752	0.338562	1.19722	0.479905	0.755198	0.668657	1.10494	0.451246	1.45588	0.140007	snoRNA	ENSG00000221090	chr15:45507104-45507231 (-)	128	GGGATGTGCTCAGAGCAGGGGGCCTGAGGAATGGCTCCTCTGTTTACAACACACCCAACAGGAATCTGGGATCATTGTGACGAGAGGTACCAAAACTTGTAGGCTTCCTACGAACAAACTGTACATGT
ENSG00000221093_st	1.06018	0.710965	0.749116	0.730733	1.35519	0.169847	1.16565	0.500236	1.20527	0.628802	1.4495	0.247125	2.64	0.0179511	1.02347	0.778586	1.33725	0.363673	1.27308	0.427819	1.14595	0.516637	1.48928	0.298836	1.11032	0.484388	1.52644	0.574063	snoRNA	ENSG00000221093	chr8:57033801-57033911 (-)	111	ACCAAGATTCAAGTCACATTCCGAGTGTCCCGGTGTGCTAGGGCACTTGCAGAGAATCTGCTGGTCTTGATTCACTGGTGGGGGCAATCGGTGCCCAGATTAGGAACATGC
ENSG00000221125_st	1.28702	0.464865	1.36199	0.0988906	1.46126	0.0898713	1.23694	0.220426	0.861683	0.385849	1.06417	0.53291	1.9058	0.0843115	0.931669	0.835033	1.22292	0.383265	0.757016	0.833882	1.65076	0.152725	1.31018	0.272092	1.01105	0.178973	1.46126	0.0907719	snoRNA	ENSG00000221125	chr19:50452574-50452784 (-)	211	AAGATGACACTTTGAGGCATCGTGTCTATGGTTCATTACTACAGAAGCTTCTCTGGATGTGTAAAGCACAGGAAACCAGGCAGAGGAGGCACAGGGTGCTCTCCAGAACGAGAAGCCAGCTCCTGGAGTTGTTTGCTGCAACTGCCATTCCCCGTTGATGACCATGCTCTTCCTTCAGAAGAGGGAGAGTGAGAGGACCAAGTCCAAGTGG
ENSG00000221139_st	0.87574	0.849635	1.64585	0.455082	1.36418	0.058551	1.35185	0.601372	1.45054	0.289861	0.930495	0.464325	1.94421	0.0836737	1.09742	0.994225	1.85794	0.0812666	1.48221	0.567672	1.10753	0.801627	1.08262	0.566591	1.28188	0.162896	1.52042	0.297354	snoRNA	ENSG00000221139	chr18:19030614-19030717 (-)	104	TGTTTAATGACTAAGGAAGGTCCCTGTCCCCGCCAGGGGCTGTGAGCAACACCATGGCTGCCCCAGGGCTGGCCAATTGGGCAGATGCCCAGGGGCTGAGAACA
ENSG00000221148_st	1.11474	0.35229	1.17165	0.381664	1.14146	0.40911	1.1051	0.149918	1.74088	0.518459	0.976636	0.617103	0.994597	0.629598	1.12438	0.443097	1.07935	0.202647	0.947333	0.581831	1.12438	0.816628	1.4554	0.276351	1.36672	0.526366	0.793371	0.882931	snoRNA	ENSG00000221148	chr12:84577103-84577227 (-)	125	GCTGACACTAGAGTAACATCCTGACACAGCTCTTGTCCTGGTGTGCTAGAGTTCTCGATGAATCTACTGGTCTTGATTCACTGGCAGGAGCAGTGACTGTGTTAGTATGCGTATCTGAAACATGG
ENSG00000221148_x_st	0.887174	0.396524	1.02732	0.455265	1.49843	0.232321	0.932783	0.401986	0.819029	0.938946	0.72624	0.78272	1.19546	0.281304	1.1346	0.493351	1.26009	0.496923	0.712573	0.723077	1.20527	0.259763	0.960892	0.663286	1.10677	0.612593	0.960952	0.917895	snoRNA	ENSG00000221148	chr12:84577103-84577227 (-)	125	GCTGACACTAGAGTAACATCCTGACACAGCTCTTGTCCTGGTGTGCTAGAGTTCTCGATGAATCTACTGGTCTTGATTCACTGGCAGGAGCAGTGACTGTGTTAGTATGCGTATCTGAAACATGG
ENSG00000221164_st	1.03827	0.571087	1.05895	0.858144	0.947836	0.749173	1.00758	0.425311	1.19503	0.525525	1.00572	0.598156	1.45546	0.238664	0.617611	0.984087	1.25404	0.570833	1.50776	0.115404	0.888476	0.79864	0.888476	0.581473	1.30404	0.200004	1.29127	0.397836	snoRNA	ENSG00000221164	chr10:74885838-74885965 (-)	128	GGGGTGTGCTCAGAGCAGGGGGCCTAAAGAATGGCTCCTCTGTTTATAACACACCCAACAGGAATCTGGGGTCAATGTGATGAGAGGCACAAAGCTTGTGGCCTCCCTACAAACAAATGCCTACATGT
ENSG00000221164_x_st	0.770293	0.733381	0.879344	0.873356	1.14696	0.385425	1.18183	0.456313	1.03059	0.335934	1.0539	0.289897	1.41009	0.289218	1.00608	0.556873	1.06406	0.339792	0.912051	0.907787	0.997116	0.555663	1.03804	0.204251	1.31443	0.0423802	1.52583	0.0492642	snoRNA	ENSG00000221164	chr10:74885838-74885965 (-)	128	GGGGTGTGCTCAGAGCAGGGGGCCTAAAGAATGGCTCCTCTGTTTATAACACACCCAACAGGAATCTGGGGTCAATGTGATGAGAGGCACAAAGCTTGTGGCCTCCCTACAAACAAATGCCTACATGT
ENSG00000221245_st	1.0977	0.44679	0.883398	0.379601	1.74238	0.070171	1.29994	0.299499	1.06487	0.91537	1.45932	0.141765	0.85645	0.917315	1.06689	0.656233	1.29484	0.130841	1.31091	0.0691044	1.18556	0.891166	1.01361	0.233194	1.64974	0.0955593	1.48312	0.0616603	snoRNA	ENSG00000221245	chr4:120490854-120490980 (+)	127	GGGGTGTGCTCAGAGCAGGGGGCTGAAGAATGGCTCCTCTGTTTATAACACATGGAACAGGCATCTGAGGTCACTGTGACAAGGGGCACAAAACTTGTGACTCCCTAAGAACAAATGTCCTACAAGT
ENSG00000221245_x_st	1.35928	0.250559	1.5294	0.125404	1.31278	0.54006	1.02145	0.459349	0.633373	0.11468	2.29159	0.00783885	1.24789	0.333547	1.13874	0.71076	1.3239	0.408557	1.16123	0.106595	0.949803	0.728268	1.37326	0.695055	1.73746	0.0250364	2.00032	0.127965	snoRNA	ENSG00000221245	chr4:120490854-120490980 (+)	127	GGGGTGTGCTCAGAGCAGGGGGCTGAAGAATGGCTCCTCTGTTTATAACACATGGAACAGGCATCTGAGGTCACTGTGACAAGGGGCACAAAACTTGTGACTCCCTAAGAACAAATGTCCTACAAGT
ENSG00000221252_st	3.42997	2.2176e-06	1.68559	0.00596362	0.954443	0.593108	2.98683	0.000201481	0.960952	0.352285	1.52629	0.124563	0.921449	0.598971	3.77413	0.000504364	1.68003	0.00434031	2.03565	0.00174336	1.37332	0.217919	1.76323	0.0184357	1.74535	0.093269	1.61309	0.174176	snoRNA	ENSG00000221252	chr6:42379938-42380134 (-)	197	AAGACTGTACTTTCAGGAATCATTTCTATAGTTCATTACTAGAGAAATTTCTCTGAACATGTAGAGCACCAGAAAATATTTTTAAAGATTTCTTTAGGCTGGGCGTGGTGGCTCACGCCTGTAATCCCAGCACTTTGGGAGGCCGAAGTGGGCGGATCATCTGAGGTCGGGAGTTCGAGACCAGCCTGACTAACATG
ENSG00000221300_st	1.53973	0.00983883	0.733092	0.889293	0.730109	0.641526	1.22058	0.202754	1.17741	0.124603	1.32439	0.0584745	1.06286	0.38785	1.18883	0.189417	0.894488	0.504768	1.18218	0.137582	1.02136	0.619789	1.10336	0.165165	1.0155	0.298055	1.3546	0.172907	snoRNA	ENSG00000221300	chr2:42667517-42667576 (+)	60	ATTTCTATGGAAAAGAGGTGAAGTGGACAGAAGGGATGTCTGAAATTCTATCCTGAGGCT
ENSG00000221300_x_st	1.0368	0.140961	0.396898	0.873362	1.6752	0.0377557	1.3777	0.149943	1.2016	0.617081	0.758368	0.400736	1.01855	0.553841	0.76855	0.563956	1.2016	0.299225	1.01033	0.788105	1.42558	0.0725551	0.776601	0.496939	0.698902	0.762866	1.60489	0.212877	snoRNA	ENSG00000221300	chr2:42667517-42667576 (+)	60	ATTTCTATGGAAAAGAGGTGAAGTGGACAGAAGGGATGTCTGAAATTCTATCCTGAGGCT
ENSG00000221332_st	0.905905	0.534378	1.14636	0.463222	1.59565	0.082028	0.782674	0.94229	0.904935	0.749683	1.20454	0.174245	1.17513	0.675414	1.18112	0.55932	1.38769	0.329508	0.867896	0.801784	1.14636	0.315948	1.1284	0.370869	1.36889	0.139609	1.04465	0.64011	snoRNA	ENSG00000221332	chr6:76108577-76108783 (-)	207	AATTCTATACTTTGAGGAGCCATTTTCATAGTTTGTTACTAGAGAAGTTTCTCTGAACATGGAGTGTACCAGAAAGCATGAGGAGGAAGTGCAGTGCTCTCGCCTTAGCTGTGAAATCAGTTGCTTCATTGTAACCACCATTTTTCATTGATGGCCCATCTTCTCTTCCTTTGGGAGAATAAGAAGGGGAAGATGCAGTCTGAGTGG
ENSG00000221345_st	1.69903	0.0846014	1.36299	0.18484	1.32832	0.0512052	0.967535	0.531896	1.45469	0.103475	1.09735	0.271706	0.781853	0.373686	0.860022	0.870641	1.59111	0.0613566	0.68537	0.844598	1.17817	0.0577454	0.887828	0.210336	1.88471	0.00902166	1.20527	0.0649672	snoRNA	ENSG00000221345	chr6:71836597-71836808 (-)	212	AAGACTACACTTTCAGGGATCCTTTCTTCAGTTCGTTACTAGAGGTTTCTCTGAATATGTAGAGCACCAGAAACCACTAGAAGGAAATGCAGTGTGCTCTCTCCAGAGTGTGAAGCCAACCCTTGGTGTTGCTTGGCTGCAACTGCCGTTTACCATTGACAATTGTTCTCTTCCTCAAGAAGAATGAGAGGGAAAGAAGGCAGTCTGTGTGA
ENSG00000221376_st	1.06551	0.921969	1.10337	0.565016	0.988236	0.755918	1.36672	0.311022	1.08311	0.0441897	1.33456	0.492483	0.879373	0.802922	0.960952	0.940658	1.86934	0.153245	1.02248	0.500428	0.681112	0.781156	1.15682	0.694731	1.23839	0.431577	1.07707	0.638033	snoRNA	ENSG00000221376	chr15:69617632-69617759 (-)	128	GCAGACTCACTGTGCACCTGGCTGCAGGCCCAGGTGGGTGCTCGTTCCCTCTGCAAGAGAAACAAACATTCCAGGGTGCTGTGGCTGCCTGACCTATAAGGGCGATGCAGCTGCCTGGGGATAGACAG
ENSG00000221376_x_st	1.22717	0.349198	1.30965	0.142672	1.8676	0.0125808	1.50616	0.135766	1.20527	0.0686305	1.00228	0.332382	1.30847	0.0938281	1.6252	0.544791	1.07119	0.483462	1.0226	0.508858	0.859048	0.708057	0.574791	0.817972	0.905804	0.474617	1.13665	0.0931016	snoRNA	ENSG00000221376	chr15:69617632-69617759 (-)	128	GCAGACTCACTGTGCACCTGGCTGCAGGCCCAGGTGGGTGCTCGTTCCCTCTGCAAGAGAAACAAACATTCCAGGGTGCTGTGGCTGCCTGACCTATAAGGGCGATGCAGCTGCCTGGGGATAGACAG
ENSG00000221398_st	1.24014	0.30188	1.19365	0.642616	1.03298	0.631729	1.01247	0.690561	0.921136	0.75416	1.69783	0.0582698	0.857363	0.862405	1.34757	0.574005	1.5985	0.127521	1.34055	0.386669	0.838645	0.761391	1.07272	0.707323	1.36112	0.203894	1.47879	0.105417	snoRNA	ENSG00000221398	chr21:35828408-35828535 (-)	128	GGGGTGCACTCAGGGCAGGGGGCTTGAAGAACGGCTCCTCTGTTTACGACACACTCAACAGGGGTGTGAGGTCACAGTGATGAGAGGCCCAAACTTGTGGCCTCCCCGTGAACAAATGCCCTACACAT
ENSG00000221400_st	0.744294	0.950461	1.37456	0.389354	0.979751	0.433174	0.685788	0.961596	1.25394	0.730058	1.09212	0.478342	1.49426	0.180462	0.807906	0.888225	1.08719	0.69535	1.52993	0.109441	1.49826	0.149474	1.13622	0.814659	1.21368	0.589895	1.37456	0.112877	snoRNA	ENSG00000221400	chr10:43912698-43912888 (-)	191	ATTAGGCGGCTTTCAGGGATCATTTCTATAGTCTGCTACTAGAGTACTTTCTGTGAAAGTGTAGAGCCCCCGGAAACGACAGGAGGTGCAGTTTTCTCCTGAGTGTGAAGCCGGCGCTTGGTGTTGCTTTCGCCATTGAGGTTTCTTCTCCTCCGTGGGGGAATGAGAGGGAGAGGACACAGGCTGAATGG
ENSG00000221455_st	1.18665	0.343377	1.05351	0.638123	1.25565	0.608522	1.17504	0.56787	1.45565	0.19775	1.25565	0.479517	0.832237	0.7659	1.20527	0.725696	1.22292	0.327061	1.12866	0.686238	1.72419	0.165431	1.21409	0.276449	1.10149	0.69396	1.22389	0.53801	snoRNA	ENSG00000221455	chr6:93500171-93500382 (+)	212	AAGACTCCTTTCAGGAATCATTTCTTTAGTTCCTACTAGAGAGGCTTCTCTTAACATGTGGAGCGCTGGAAACCACAAAGAGGAGGTGCAGCATTCAGTTCTAAGTGTGAAGTGGATTCTTGGTGTTGCTGTGCTGCAACTGCCATTTGCTAATGATGACCTTGCTTTTCTTACTTAGAGTAAGACAGAGAGACAGCAGTCAGCCTAAGCGG
ENSG00000221461_st	0.954212	0.810696	0.766535	0.996427	1.18966	0.416003	0.87498	0.806528	0.886508	0.716679	0.834804	0.606874	0.92681	0.199911	0.895139	0.741914	1.0285	0.384123	0.917222	0.164726	0.766535	0.934069	1.13937	0.414049	0.994746	0.318162	1.75203	0.228743	snoRNA	ENSG00000221461	chr8:124192551-124192765 (-)	215	GAGACTATACTCTCAGTGACCAGTTCCTGAGTTCATTACTAGAGAAGTTTCTCTGAACGTGTAGAGCACGGGGAGCCAGGAGGGGAAGGTGAGCGTTTTCTCCTGAGCATGAGGTGGCTTTAGATATTGCTTCATGGCAATTTGGCAACTGCCATGTGCCATTGAAGATGGTTGTTATCTTCCTCTGGAAGAGGAAGAGGACACAGTCTGAGTGG
ENSG00000221496_st	0.827293	0.668217	0.820105	0.724289	1.10996	0.246744	0.740185	0.840951	0.785841	0.581824	0.900397	0.619208	0.686542	0.931741	0.745368	0.814147	0.813197	0.406829	0.859961	0.556188	1.26227	0.0218713	0.986616	0.308757	0.887317	0.472325	1.14552	0.0283478	snoRNA	ENSG00000221496	chr17:42381382-42381570 (+)	189	TTTCTATAGTTTATTACCAGAAAAGTTTCTCAGAATGTGTAGAGCACTGGAAACCATGAGGAAGAGGCATAGCGTTCTCTCTTGAGCATCAAGTTGGCTGTTGGTGTTGCTTTGCTGCAAACGCCATTTGTCATTGTCTTCCTTGTCTTCCTTTAGGAGAGTAAGAGGGAGAGGACACAGTCTGGGTAG
ENSG00000221498_st	1.0295	0.77466	1.30712	0.27432	1.33263	0.368265	0.819275	0.527379	0.898263	0.40156	1.28294	0.525502	0.847853	0.492378	0.894149	0.857778	1.0295	0.784954	1.02059	0.704617	0.749999	0.969395	1.55528	0.203119	0.997086	0.388975	1.07736	0.486642	snoRNA	ENSG00000221498	chr2:183928963-183929074 (-)	112	GCAGACTCCCTCAGCATCCAGCGGGTGCTTTTTCGGTCTGCCAGTGAGCATTCCATGGTGCTGTGACCATTTTGACCTCTCTAGGGTGATGCAGCTGCCTGGGGACACAGAG
ENSG00000221611_st	1.12828	0.0688875	1.09452	0.143626	0.730109	0.848774	1.15585	0.0512881	1.29348	0.133977	1.35486	0.36167	1.09579	0.788394	1.0588	0.294005	1.35649	0.511072	1.11482	0.671266	1.04916	0.706869	1.02157	0.0968409	1.02487	0.919491	1.36662	0.344165	snoRNA	ENSG00000221611	chr12:13124987-13125077 (+)	91	TACATTCCATGATGTCCAGCACTGGGCTCTGATCACTCCGGAGGACACAGTTTTCCCCAAGACCATGGCTACCTGGGGATCTGAGAGAAAA
ENSG00000221611_x_st	1.92989	0.020707	0.960952	0.820252	0.811639	0.729092	1.81382	0.0214216	0.937588	0.311325	0.611634	0.989837	1.00403	0.85577	1.10033	0.415064	0.937588	0.326417	1.4678	0.193775	0.982764	0.713779	1.59311	0.0350022	1.11032	0.404189	1.45792	0.41467	snoRNA	ENSG00000221611	chr12:13124987-13125077 (+)	91	TACATTCCATGATGTCCAGCACTGGGCTCTGATCACTCCGGAGGACACAGTTTTCCCCAAGACCATGGCTACCTGGGGATCTGAGAGAAAA
ENSG00000221633_st	0.596201	0.986281	0.913367	0.751176	0.915404	0.72674	0.768842	0.950883	1.6666	0.287961	0.568348	0.951146	0.797761	0.732354	0.853903	0.985125	0.931014	0.866615	0.701734	0.954713	1.34117	0.455293	1.0978	0.67966	0.815663	0.517941	1.22118	0.249279	snoRNA	ENSG00000221633	chr3:108737757-108737963 (-)	207	AAGACTGTATTTTCAGGGATCATGTCTATAGGTCATTTCTAGAGAAGCTTCTCTGAACATTTAGGGCACAGGAAACCACGAGGAGGCGCAGCATTCTCTCCTGAGCATGGAACCGGTGTTGCTTCACTGCAACTGGCCGTTCATTTGCTCTTGGTGATCATTCCTCTCTTCCTTTGGGAGAGGAATAGGGAGAGGACACAGTCGAGG
ENSG00000221638_st	0.878169	0.528042	1.20527	0.450983	1.56791	0.155238	1.14111	0.427454	1.27429	0.227308	0.902562	0.930498	1.10642	0.609095	0.99546	0.790552	0.86914	0.620649	0.823888	0.748125	0.829969	0.282848	1.09193	0.75744	1.25395	0.562556	1.14419	0.357137	snoRNA	ENSG00000221638	chr2:75855079-75855293 (+)	215	ATCTTTATACTTTCAGGGATCAATTCTATAGTAGGTTACTAGAGAAATGTTTCTGAACAGAGTAGGGGGAGAAATCTCAATGAAAAGCTGCAGTAGCTCTCCTGAGCATGAAGCTGGCAGGTGGTGCCACCTGGTGGTAGCCACTGCTTGCTGTCGATGACCGTTCTTTGCTCCTTGGACAAGGATAAGAGAGAGAGAGAACACAAGCTGCGGGT
ENSG00000221639_st	0.567275	0.651641	0.960952	0.527142	0.95658	0.302742	0.458661	0.915068	1.25285	0.128244	1.29387	0.382129	1.18028	0.329937	0.808534	0.985362	2.26261	0.0561026	0.872265	0.55772	0.95658	0.340113	0.754761	0.627303	1.11032	0.230171	1.01084	0.226999	snoRNA	ENSG00000221639	chr4:74129677-74129801 (+)	125	TCTGAGACTAGAGTCACATCCTGACACGGCTCTTCTCCAATGTGCTGGAGTCCTCAGCATCTGCTGGTCTTGATTCACTGATGGGGGCAACCAGTGTCCCCTTAAGTGTCCGGGCAGAAACATAC
ENSG00000221639_x_st	1.22292	0.373236	1.78486	0.17181	1.02541	0.0388258	0.695212	0.946539	0.628633	0.99957	1.13092	0.281453	1.30369	0.174291	0.655764	0.978738	1.04808	0.121808	1.31451	0.0710747	0.904929	0.42003	1.35226	0.662243	1.06598	0.212574	1.02622	0.109629	snoRNA	ENSG00000221639	chr4:74129677-74129801 (+)	125	TCTGAGACTAGAGTCACATCCTGACACGGCTCTTCTCCAATGTGCTGGAGTCCTCAGCATCTGCTGGTCTTGATTCACTGATGGGGGCAACCAGTGTCCCCTTAAGTGTCCGGGCAGAAACATAC
ENSG00000221673_st	0.923716	0.622963	1.59289	0.401029	0.967046	0.28735	0.947765	0.857546	1.16947	0.471646	1.17324	0.181915	1.34721	0.504799	1.09627	0.843247	1.21194	0.410186	0.756728	0.883959	1.83114	0.0308304	0.972928	0.93255	1.52062	0.172273	1.17324	0.759477	snoRNA	ENSG00000221673	chr1:220136028-220136206 (+)	179	AGAAGAAGAGTTTTTAAATGGCGCAGCCCTGGAATCCACAAGGAGGAGGTTCAGTATTCTCTCCTGAGCGTGAAGTTGGTTCTTGGCATTGCTTCACTGCAACTGCTATTTGCCATTGATGATTGTTCTTCTCTTCCTCTGAGAGAGTAAGAGGGAGAGGATGCATGCAGTCTGAGTGG
ENSG00000221711_st	0.756727	0.908585	1.40544	0.204945	1.14945	0.854407	0.678118	0.991838	1.14945	0.778695	1.06339	0.633631	1.29276	0.220477	0.827957	0.915095	0.903782	0.758964	0.921545	0.615856	1.45951	0.306819	0.962097	0.800659	0.835486	0.872294	1.7155	0.0871364	snoRNA	ENSG00000221711	chr4:78623900-78623957 (-)	58	GGCCAGTGATGGTTTAAAAGTAATGGACAGAAGGTTTCTGAAATTCTATTTTGAAGTT
ENSG00000221711_x_st	0.943653	0.329668	1.02614	0.680543	0.863822	0.58253	1.0165	0.613723	0.849138	0.972476	1.01438	0.789749	1.20901	0.297449	0.855693	0.786959	0.79052	0.953433	0.83332	0.792133	1.27256	0.512505	1.1245	0.344219	1.1776	0.638663	1.17734	0.219811	snoRNA	ENSG00000221711	chr4:78623900-78623957 (-)	58	GGCCAGTGATGGTTTAAAAGTAATGGACAGAAGGTTTCTGAAATTCTATTTTGAAGTT
ENSG00000221719_st	1.02099	0.690268	0.918981	0.712132	0.918981	0.606071	0.745848	0.97437	0.787583	0.779266	0.637192	0.967812	1.5352	0.196905	0.813115	0.995032	0.728792	0.432619	1.0546	0.548461	1.20527	0.468187	0.993127	0.890975	0.709276	0.825022	0.918981	0.532698	snoRNA	ENSG00000221719	chr16:2846409-2846533 (-)	125	GCCGAGACTAAGTCGCATGCTGACACAGCTCTTGGTGTGCTACGGTACTTGGAGAGAATCTACTGGTCTTGATTCACTGGTGGGGGCAGTTGTTGCTTCCTTTAGTGCCCAGATCAGAAACATAC
ENSG00000221719_x_st	0.990419	0.274187	1.18108	0.30986	0.947836	0.522791	1.06461	0.147283	0.929281	0.885594	1.1736	0.404656	1.10167	0.612361	0.84676	0.238558	0.990419	0.810578	0.747777	0.734828	0.619223	0.637989	0.98047	0.280113	1.59706	0.180571	0.586892	0.677171	snoRNA	ENSG00000221719	chr16:2846409-2846533 (-)	125	GCCGAGACTAAGTCGCATGCTGACACAGCTCTTGGTGTGCTACGGTACTTGGAGAGAATCTACTGGTCTTGATTCACTGGTGGGGGCAGTTGTTGCTTCCTTTAGTGCCCAGATCAGAAACATAC
ENSG00000221750_st	1.12779	0.284346	1.12545	0.369865	1.16279	0.401335	0.844484	0.876731	1.13909	0.00357859	0.879466	0.673408	1.04362	0.85818	1.18679	0.450697	1.9915	0.166696	1.03022	0.567694	0.767634	0.883541	1.12779	0.0945507	1.31439	0.0791726	1.14029	0.3457	snoRNA	ENSG00000221750	chrX:54953738-54953866 (+)	129	GGGGTGCGCTCAGAGCAGAGGGCCTTAAGAATGGCTCCTCTGTTTACAACACACCCAACAGGAATCTGGGCTTACTCCTCACAGGTGGCATGATACTTTGGCCTTCCTGTGACATCATGCCCTATACAT
ENSG00000222095_st	0.993385	0.665731	1.35296	0.559622	0.953201	0.467588	1.58981	0.0829045	1.06401	0.526517	1.59719	0.182853	1.44298	0.270047	1.22494	0.195932	1.16158	0.670278	1.0279	0.689553	1.35296	0.100746	1.4495	0.069906	0.968534	0.808011	0.78999	0.754525	snoRNA	ENSG00000222095	chr14:101460594-101460667 (+)	74	TGGCCCAGAGATGATGACTCGTGGGTATGAGTCAAGGATGATGAGTAATAGGAGTCAGGAAGTTTAAGCTCCGA
ENSG00000222145_st	1.0368	0.449482	1.46126	0.124967	1.28833	0.452575	0.844484	0.850811	1.85756	0.131635	1.18009	0.175465	1.58477	0.182188	0.874089	0.891891	1.09436	0.730594	0.999461	0.497034	0.966142	0.458312	1.3188	0.192032	1.2348	0.555148	1.05417	0.681115	snoRNA	ENSG00000222145	chr6:89423961-89424149 (-)	189	TCAGCTTGAGTCACTCTTCCCAGGCTTTATCCAGGTGGCTTAGGTTAGCTAGGGCTGTGTCCCGTGATGTACAGTCCCTTTACACAATGTTGGAGATAAAACTTGGCCTCATGTCTTGCTTCATATTCCCACAGCCTCTCAGAGTCCTGTGGACAATGACTAGGGAGACAAACCATGCAAGCAACATAT
ENSG00000222185_st	1.1691	0.0929337	0.770988	0.738094	1.08722	0.785378	1.10657	0.0574689	0.592336	0.556971	0.97419	0.569349	1.00758	0.318728	1.01045	0.278606	0.95198	0.337784	0.378247	0.997885	1.10034	0.15455	0.730109	0.71253	1.24971	0.630212	1.20647	0.147952	snoRNA	ENSG00000222185	chr14:101464804-101464878 (+)	75	TGGACCAATGATGTGAATGGAATGCATCTGAATAAAAATTATGATCAATCAGTTTTTGGAACAACTGAGGTCCAC
ENSG00000222345_st	1.11435	0.000655542	1.19832	0.489705	1.2358	0.406638	1.13245	0.00130143	1.30501	0.768453	1.26278	0.288946	1.35163	0.271212	1.04476	0.000454883	1.26778	0.732273	0.912767	0.748039	1.8676	0.13758	2.12738	8.54217e-06	1.30643	0.0791663	0.811921	0.622139	snoRNA	ENSG00000222345	chr3:52725394-52725469 (+)	76	AAGAAATGAAGAAACTAAAATTGGTCTTAGTATTGAAGTGAAGACACTGAGATCCAACTCTGATCTTGCCCTAAAC
ENSG00000222345_x_st	0.984405	2.80465e-05	1.09411	0.281847	1.42951	0.057343	1.39887	3.25578e-06	0.72244	0.798978	1.17414	0.173294	1.46261	0.0847305	0.888438	0.000331015	1.08235	0.592394	1.35408	0.0699439	1.14709	0.065514	1.40905	2.22573e-05	1.50657	0.0563485	1.3914	0.18857	snoRNA	ENSG00000222345	chr3:52725394-52725469 (+)	76	AAGAAATGAAGAAACTAAAATTGGTCTTAGTATTGAAGTGAAGACACTGAGATCCAACTCTGATCTTGCCCTAAAC
ENSG00000222489_st	1.02795	0.190936	0.974924	0.414953	0.926031	0.464138	1.22852	0.0394273	1.12603	0.447468	1.41138	0.0874924	1.15413	0.129413	1.50776	0.103534	0.605204	0.128498	1.23395	0.312138	1.20527	0.100662	1.20844	0.0780928	1.92148	0.0334198	1.05166	0.543197	snoRNA	ENSG00000222489	chr14:20791338-20791485 (-)	148	TGATGGCTGTTCCTCTCACTGCTTGAAGCCTTAGGCAGTGGGATTTTGATCCATCATATATCAAAAATGGCTTATCTTCACTCAGGGCACCATGAGGATGGGCTGGCTGTCCGTTAGTGCCTTCTGATTTTTGCGGAGTCAAACAATT
ENSG00000222588_s_st	0.761179	0.835276	0.744487	0.652035	1.07871	0.54673	0.786836	0.452929	0.926542	0.739759	1.59234	0.0153458	0.954847	0.208025	1.11735	0.243633	0.905906	0.584959	1.56186	0.113998	1.14282	0.121199	0.764049	0.402774	1.13448	0.356766	1.54603	0.150498	snoRNA	ENSG00000222588	chr10:120820495-120820623 (-)	129	GTGCACATTTCATTGTCTTTTTTCTTTATTTCAAGAGAAAAGATATATCTGATGTGCTCAGCAAACCTTTGGAGGTTAATTAGCAGCATGACTAATTTAGCCATTGCTGCCAGTCACCTTCAAACAAGT
ENSG00000222588_st	1.22292	0.201945	1.029	0.575782	1.5293	0.412463	0.920026	0.863648	1.08787	0.244022	0.910346	0.769578	1.24064	0.122041	0.856046	0.876257	0.923716	0.468148	1.04528	0.557406	1.40512	0.254859	0.98702	0.378128	1.17836	0.40499	0.87292	0.816974	snoRNA	ENSG00000222588	chr10:120820495-120820623 (-)	129	GTGCACATTTCATTGTCTTTTTTCTTTATTTCAAGAGAAAAGATATATCTGATGTGCTCAGCAAACCTTTGGAGGTTAATTAGCAGCATGACTAATTTAGCCATTGCTGCCAGTCACCTTCAAACAAGT
ENSG00000222588_x_st	1.0368	0.175529	1.05932	0.543588	0.730109	0.511269	0.782846	0.603146	0.921097	0.46558	1.35913	0.0853003	1.24487	0.242236	1.01821	0.303447	1.0279	0.533296	0.917611	0.870393	0.853673	0.792843	0.978343	0.123661	0.802127	0.780842	1.17709	0.0948241	snoRNA	ENSG00000222588	chr10:120820495-120820623 (-)	129	GTGCACATTTCATTGTCTTTTTTCTTTATTTCAAGAGAAAAGATATATCTGATGTGCTCAGCAAACCTTTGGAGGTTAATTAGCAGCATGACTAATTTAGCCATTGCTGCCAGTCACCTTCAAACAAGT
ENSG00000222604_st	1.37877	0.0147859	1.12278	0.0146373	0.89194	0.271785	1.03908	0.0195984	3.10778	0.000115549	1.29867	0.00901708	0.974972	0.082373	1.12278	0.0791038	1.22292	0.0644098	1.20646	0.0184508	0.566021	0.403478	0.923228	0.0298325	2.06114	0.00570024	2.06072	0.00841172	snoRNA	ENSG00000222604	chr14:75178654-75178748 (+)	95	GATAGCATCATGCAATAAGAAAAGTATGACAGAGGTACCCATTCCGTTCCCAGCTTGATCAGTAGCTGGAGAATGGAAGACAAAGTGCAAAAAAA
ENSG00000222666_st	1.14776	0.231876	0.960952	0.501116	0.820375	0.85765	0.844484	0.94698	1.4301	0.440501	1.37291	0.0813243	1.00758	0.324935	0.975027	0.890055	1.59082	0.487738	1.0723	0.252356	0.954938	0.986936	2.122	0.0990716	0.691339	0.638448	0.974257	0.942636	snoRNA	ENSG00000222666	chr10:28696969-28697180 (-)	212	AGGACTGTGCTTTCAGAGTTCATGTCCACAGCTCATTGCGGGGGCAGTTTCTCTGATCGTGTGGAGCTGGATGCCAGGAGCAGGACACACTGTGTTCTTTCCTGAGCATGAAGCCAGCTCTCGGAGTTGTTTTGTTGCACCTGCCATTAGGCGTTGATGATGTTCTTTCTTTCCTCCGGTAGGGTAAGAAGGAGAGGACGCAGTCCAAGTGG
ENSG00000222687_st	0.994625	0.0446099	0.915287	0.732205	0.59775	0.624729	2.19219	0.000822331	1.28694	0.280694	0.638995	0.582358	1.33969	0.180132	1.09191	0.525157	0.714575	0.834314	0.756211	0.711583	1.11681	0.563526	1.2497	0.0943878	0.869879	0.880288	1.01988	0.686077	snoRNA	ENSG00000222687	chrX:114360879-114361007 (-)	129	CAGCATTGTGCAATGGCCTTTGGTTTTTCTTGTAACCAGTTAGGTCTGAAACCAATGCAAAAGAAATTTCCTTTTTCCACGAGAAACATCCCTGCAGTGGGTTGTTCCTATCGACAGGAGGTTACACGT
ENSG00000222937_st	1.26661	0.148044	0.839948	0.908808	1.17764	0.522656	1.90907	0.00420131	1.01165	0.746505	1.38417	0.458793	1.23694	0.519144	1.03209	0.190958	1.17161	0.726966	1.07671	0.903368	1.74319	0.286561	1.13142	0.50698	1.04499	0.641198	1.34025	0.416264	snoRNA	ENSG00000222937	chr5:137894659-137894728 (-)	70	GTGCCGTGATGTATTTGTCAACACATCACTCTGAAGAAAAGTATGTGGTGACTTTCTGTGACTGAGCATG
ENSG00000222966_st	0.78143	0.174049	1.31763	0.138015	0.961344	0.278518	1.11993	0.0255734	1.46317	0.0167652	1.13009	0.0639155	1.16176	0.0404374	0.885772	0.18275	1.08063	0.0723824	1.01155	0.329452	1.38608	0.0402943	0.670509	0.233324	1.25615	0.0610589	1.21878	0.0338826	snoRNA	ENSG00000222966	chr7:99549656-99549781 (+)	126	AGTTCCTTGGAAGTTAAAGGTTAAGCTTAAGGACTGATTCAAAGGCAGGTGCAAAAAATAAACCCTCTTTTGTAACCCAGAACTCATTTTTCAGTATGAGTTTTGATACATATAAGAAGGAAAGCT
ENSG00000223004_st	1.12154	0.435686	1.35988	0.39058	1.49159	0.138253	1.00122	0.577108	1.39891	0.389847	0.865134	0.652397	0.812183	0.66279	0.926535	0.885402	0.800623	0.978629	1.25841	0.241067	1.35988	0.0969642	1.20016	0.243967	0.860974	0.443109	1.5792	0.220977	snoRNA	ENSG00000223004	chr5:24811590-24811657 (+)	68	TTTATATGATGAAATCAAACTAACTCACCGTTACTGACACAGTGAAAACATGTGAACGCCTGAGAAGA
ENSG00000223027_st	1.00057	0.270129	0.933515	0.73075	0.928611	0.456515	1.31386	0.247203	2.99751	0.000305722	1.22532	0.0590718	0.980355	0.1438	1.20808	0.47453	0.975791	0.672223	1.096	0.656037	1.15945	0.667014	1.5513	0.131357	1.597	0.0335824	1.36573	0.0450547	snoRNA	ENSG00000223027	chr10:27077946-27078086 (+)	141	CCTCATTTTCTTGGCAGGAACTTGTAGTCCCACTCCCTGTTATGTACAGAGGCAAAGGGAAGAGCTCTGGCCCCCTTGGCATGTCTTTGGAGCCATGCAGCTTCCCGTCTGCCAGTTCTATCCTCAAGCACCAGGACACCA
ENSG00000223111_s_st	0.773799	0.854015	1.34326	0.397729	1.20527	0.48077	1.00758	0.89092	1.02995	0.74089	1.16743	0.178615	1.27389	0.296049	1.2166	0.647234	1.06171	0.186056	1.23694	0.0877024	1.09895	0.615237	1.33293	0.356215	1.36672	0.242303	1.46126	0.190365	snoRNA	ENSG00000223111	chr10:51611024-51611224 (-)	201	TCCAGCAGTAGTCAGCTGTCTGGACAGAACCATTCCTGGGATCATGTTACACTGCTGGGAGAAGAATGTCTTCTCTTCATCCAGTTGCGTCCATCACTGTTCTGGTGGTGTCTGGCACTGGTGCAAGGCAGAACTGTGCTTCCTTGAGAGTGTGCTGAGCATTCACCTTGGCTGCTTGGTTCTAGTCTAGGAGCAGACACA
ENSG00000223182_s_st	1.11959	0.443892	1.19282	0.208072	0.864291	0.509124	0.399096	0.893856	0.916035	0.349229	0.978917	0.538192	1.29626	0.031705	0.778727	0.847379	1.0579	0.189192	1.19725	0.0964928	0.588485	0.552269	0.891256	0.333498	0.609346	0.559644	0.960952	0.331505	snoRNA	ENSG00000223182	chr10:51383526-51383726 (+)	201	TCCAGCAGTAGTCAGCTGTCTGGACAGAACCATTCCTGGGATCATGTTACACTGCTGGGAGAAGAATGTCTTCTCTTCATCCAGTTGCGTCCATCACTGTTCTGGTGGTGTCTGGCACTGGTGCAAGGCAGAACTGTGCTTCCTTGAGAGTGTGCTGAGCATTCACCTTGGCTGCTTGGTTCTAGTCTAGGAGCAGACACA
ENSG00000223294_st	0.963278	0.574334	0.781853	0.94236	1.00617	0.548095	0.910562	0.666921	1.38208	0.237281	1.00758	0.150112	1.12968	0.382907	0.984192	0.725766	0.930883	0.857674	0.818717	0.658202	1.00617	0.389411	0.825978	0.845281	1.36672	0.161867	1.20527	0.725441	snoRNA	ENSG00000223294	chr12:64969445-64969521 (+)	77	GCCAAATGATGCTTATTTGACTCTGGTGCACTTCAGTGTAAGGATGATTTATAATCTGTCACTCATGATTGAAGGCC
ENSG00000238294_st	0.762114	0.856894	1.24154	0.540133	1.8349	0.218461	0.851711	0.796478	1.386	0.563945	1.30931	0.656216	1.36901	0.317494	1.186	0.275186	1.69903	0.0792742	1.32963	0.189974	1.20527	0.209007	1.28516	0.35739	0.934906	0.499351	1.33361	0.130833	snoRNA	ENSG00000238294	chr20:55050699-55050801 (+)	103	ATTCTTTAGTAGTTCATAATGCTATGATTGGGTTTCCATGTGCACATGTAAGATGTGCCTCTCTCAAGCCTTGTTGTGACATCAGCACATTACCCATCTGATG
ENSG00000238294_x_st	0.914088	0.701401	0.95156	0.911797	1.5052	0.372671	0.927439	0.729819	1.20527	0.243812	1.29303	0.130859	1.40167	0.235348	0.88868	0.875009	0.893448	0.631669	0.798552	0.966546	1.2892	0.433246	1.17167	0.697238	1.10093	0.538472	1.03004	0.924203	snoRNA	ENSG00000238294	chr20:55050699-55050801 (+)	103	ATTCTTTAGTAGTTCATAATGCTATGATTGGGTTTCCATGTGCACATGTAAGATGTGCCTCTCTCAAGCCTTGTTGTGACATCAGCACATTACCCATCTGATG
ENSG00000238295_x_st	0.777738	0.985923	1.4375	0.30598	0.947836	0.724687	0.820725	0.646298	0.890845	0.848807	1.11351	0.498976	1.79264	0.0743366	0.886454	0.965133	1.03251	0.544515	0.773966	0.980743	1.22316	0.449987	1.161	0.638538	0.982684	0.0989558	1.20527	0.417098	snoRNA	ENSG00000238295	chr2:178210586-178210689 (-)	104	ATCCTTTTGTAGTTCATGAGCGTGATGATTGGGTGTTCACATGCATGTGTGAGATGTGCCGCTGTTGAACCTTGTTATGATGTCAGCACATTACCCGTCTGACA
ENSG00000238296_st	0.597431	0.772017	1.42342	0.0170289	1.11752	0.0708457	0.515319	0.766221	1.23241	0.0115184	1.00876	0.104737	1.40662	0.0101944	0.808574	0.538056	0.972428	0.259591	0.676585	0.228522	1.2884	0.0118831	0.511375	0.706554	1.28	0.118593	2.12394	0.00116768	snoRNA	ENSG00000238296	chr1:101694220-101694321 (-)	102	ATCCTTTTGTAGTTCATAAGCGTGATCACTGGGTGTTTACGCACGTGTGAGATATGCCATCCTTGAACCTTGTTATGATGTCAGCACATTACCCATCTGACA
ENSG00000238296_x_st	0.923951	0.471405	1.07779	0.789341	1.11245	0.682342	0.859962	0.711649	0.781392	0.893573	0.704533	0.972553	0.828015	0.806155	0.563709	0.988289	1.11006	0.411446	0.865727	0.563403	1.90089	0.0607529	1.04055	0.260258	1.30372	0.64842	0.592499	0.971641	snoRNA	ENSG00000238296	chr1:101694220-101694321 (-)	102	ATCCTTTTGTAGTTCATAAGCGTGATCACTGGGTGTTTACGCACGTGTGAGATATGCCATCCTTGAACCTTGTTATGATGTCAGCACATTACCCATCTGACA
ENSG00000238297_st	0.577164	0.708358	0.960952	0.320157	1.43728	0.364925	1.11403	0.00363677	1.11628	0.0239049	1.4495	0.00734866	1.0514	0.862076	1.03673	0.0960174	1.22292	0.00946785	1.03027	0.0616673	0.960952	0.504394	1.00197	0.191889	1.06454	0.115259	1.64909	0.109155	snoRNA	ENSG00000238297	chr7:107640237-107640427 (-)	191	AAGACTATCCTCTCAGTGATGATTTCTATAGTTCGTTACTAGAGAAGTTTCTCTAAACATGTAGAGAGCATCAGAAACCACAAAAAAGAGGTGCAGCGGTCTCTCCTGAGTGTGAAGCTGGCTCTTGGTATTGCTTCTTGGTTCTTCTCTTCCTTTGGGAGAGTAAGAGGAAGAGGATGCAGTCTTAGTAG
ENSG00000238298_st	1.22292	0.0156641	1.48662	0.247269	1.0416	0.204827	1.12978	0.454131	1.06715	0.694205	1.54919	0.277637	1.10134	0.84708	1.60782	0.00813525	1.20901	0.292708	1.05326	0.344517	1.55503	0.191931	1.202	0.249838	1.35814	0.119201	0.709194	0.987242	snoRNA	ENSG00000238298	chr9:133325241-133325342 (+)	102	TTATTTTTGTAGTTGATGAATGTGCTGATTGGGTATTCTCGTGTGTGTGTGAGGTGCCACCCTCAAACTTTGTTATGATGTTGGCACATTACCCATCTGATA
ENSG00000238298_x_st	1.75855	0.0204605	0.963804	0.451217	1.54061	0.135262	0.74809	0.766433	1.2859	0.237996	1.13169	0.0372729	0.708274	0.958579	1.4555	0.0288506	0.628633	0.590147	0.756031	0.800683	0.916663	0.291558	1.16256	0.510744	1.19095	0.613787	1.2859	0.163372	snoRNA	ENSG00000238298	chr9:133325241-133325342 (+)	102	TTATTTTTGTAGTTGATGAATGTGCTGATTGGGTATTCTCGTGTGTGTGTGAGGTGCCACCCTCAAACTTTGTTATGATGTTGGCACATTACCCATCTGATA
ENSG00000238301_x_st	1.14885	0.132323	1.29194	0.170077	1.14951	0.514535	1.09806	0.38381	1.03943	0.0742084	1.09806	0.0718072	2.26265	0.00496109	0.709875	0.484386	0.782045	0.438404	0.618135	0.94229	1.05144	0.0269177	0.730109	0.589852	1.97719	0.0311132	1.23134	0.30642	snoRNA	ENSG00000238301	chr4:47307951-47308054 (-)	104	TTCCTTTTGTAGTACATGAGCATGATGATTTAATTTTCACACACATGTGTAAGACATGCCTCTCTCAAACTTTGTTATGAGGTCAGCACATTACCTTTCTGATA
ENSG00000238305_st	1.11132	0.513799	0.80914	0.638034	1.46126	0.0191498	1.00758	0.366159	1.43256	0.0817231	1.06725	0.433289	1.61206	0.181773	1.01115	0.570058	1.08724	0.725719	0.893014	0.541597	1.37499	0.138315	0.998227	0.878473	1.13761	0.327519	1.53577	0.0932388	snoRNA	ENSG00000238305	chr13:100436308-100436411 (-)	104	ATCCTTTTGTGGTTCACAAGCATGATGATTGACTTCTCATGCTATTGTGTGAGATGTACCTCCTTCAAATCTTGCTGCAACGTTGGCACATTACAGATCTGATG
ENSG00000238305_x_st	0.628633	0.940032	0.955489	0.760693	1.21708	0.608055	0.899034	0.256127	0.951505	0.290265	0.701339	0.599022	0.79366	0.759433	0.981021	0.325649	1.0397	0.2169	0.923097	0.324933	0.928439	0.44469	0.916681	0.625315	0.886333	0.156904	1.22215	0.55604	snoRNA	ENSG00000238305	chr13:100436308-100436411 (-)	104	ATCCTTTTGTGGTTCACAAGCATGATGATTGACTTCTCATGCTATTGTGTGAGATGTACCTCCTTCAAATCTTGCTGCAACGTTGGCACATTACAGATCTGATG
ENSG00000238306_x_st	1.0368	0.430018	0.646016	0.439126	0.586095	0.592458	1.0249	0.457742	0.962272	0.682503	1.00758	0.512677	0.96553	0.87183	0.940713	0.304491	1.08708	0.33226	1.20831	0.397892	0.825114	0.331335	0.951658	0.297467	1.54714	0.0480041	1.20527	0.307388	snoRNA	ENSG00000238306	chr2:184814060-184814163 (-)	104	ATCTTTTTGTGGTTCACAAGTGTGATGATTAGGTTTTCAGACTCATGTGTGAGACATGCCTTCCTCAAACCTTCTTATGCTATCAGCACATAATCTGGCTGACA
ENSG00000238309_st	1.03235	0.516613	1.08284	0.405416	1.11217	0.771177	1.11217	0.815627	1.20081	0.37352	1.32953	0.496994	1.70061	0.288945	0.870631	0.963443	0.750519	0.693768	1.0279	0.382812	1.19188	0.683597	0.996127	0.817608	1.27362	0.740576	1.46126	0.302858	snoRNA	ENSG00000238309	chr18:12533423-12533524 (-)	102	ATCCTTTTGCAGTTCCTAAGCGTGATGATTGGATATTCACACTTGTGTGCGAGATGTTCCTTTTTCTAAACCTTGTTATGTCAGCACATTACTCATCTGATG
ENSG00000238309_x_st	0.770293	0.963802	1.15637	0.416054	1.02902	0.406261	0.963794	0.839648	0.896011	0.360189	1.14897	0.697157	1.23694	0.343158	0.840524	0.883397	0.59404	0.555086	1.16892	0.472514	0.971923	0.512903	0.971923	0.742926	1.28989	0.336888	0.960952	0.868973	snoRNA	ENSG00000238309	chr18:12533423-12533524 (-)	102	ATCCTTTTGCAGTTCCTAAGCGTGATGATTGGATATTCACACTTGTGTGCGAGATGTTCCTTTTTCTAAACCTTGTTATGTCAGCACATTACTCATCTGATG
ENSG00000238311_x_st	1.00258	0.472266	0.841516	0.972734	1.42387	0.372593	0.85614	0.519251	0.793509	0.867317	0.894908	0.472455	1.31502	0.466897	0.935081	0.467993	1.11025	0.381465	1.00202	0.872976	0.972608	0.68582	1.11025	0.553476	0.787688	0.643582	1.34859	0.762611	snoRNA	ENSG00000238311	chr15:65989171-65989274 (-)	104	ATCCTTTTGTAGTTTATGAGCATGATGATTGGGTATTCATCCATGTTTGTGAGATGTGCCACCCTTGAACCTTGTTACGACATCAGCACATTACCCATCTGACC
ENSG00000238312_st	0.733159	0.59697	1.05894	0.578526	1.04583	0.747734	0.918888	0.953753	1.20527	0.621524	0.93629	0.234623	1.45695	0.0144866	1.01744	0.593639	1.05049	0.868506	1.0279	0.706148	1.11658	0.297643	1.13423	0.57603	1.27804	0.414406	0.831595	0.486625	snoRNA	ENSG00000238312	chr3:100920676-100920779 (+)	104	ATTCTTTTGTGGTTTATAAGCATAATGGTTGGGTTTTTATATGCATGTGTGAAATGTACTTCCCTCAAACCTTGTTACAATGTCAGCACATTACCCACCTGACA
ENSG00000238312_x_st	0.976431	0.204825	0.878039	0.658936	0.96251	0.313931	1.26127	0.124897	1.20527	0.380305	1.18224	0.333413	1.65241	0.239156	0.810571	0.187986	1.02753	0.961662	1.24618	0.146594	1.03076	0.72896	1.12901	0.178421	1.12371	0.393974	0.960952	0.794456	snoRNA	ENSG00000238312	chr3:100920676-100920779 (+)	104	ATTCTTTTGTGGTTTATAAGCATAATGGTTGGGTTTTTATATGCATGTGTGAAATGTACTTCCCTCAAACCTTGTTACAATGTCAGCACATTACCCACCTGACA
ENSG00000238313_st	1.14794	0.440046	0.971367	0.644556	1.21568	0.200869	0.787949	0.847977	0.974439	0.745794	0.895547	0.734356	1.29768	0.547193	1.10784	0.729551	0.908898	0.145576	1.12741	0.416099	1.02169	0.592206	1.09234	0.509775	1.24772	0.483556	0.62764	0.683069	snoRNA	ENSG00000238313	chr9:38190404-38190504 (+)	101	ATTCTTTTGTAGTTCACAAGCATGATTGTGTGTTCACGTGCATGTGTGAGATGTCACCCTTGTGAACCTTGATACGACGTTGGCACGTTACCCATCTCACA
ENSG00000238313_x_st	1.27007	0.296162	1.07326	0.680443	1.09657	0.106805	0.875562	0.747283	1.51067	0.269141	1.11988	0.325914	1.18798	0.318837	0.814608	0.769115	1.0909	0.561205	1.37574	0.127919	1.07326	0.490349	1.00954	0.325787	1.07171	0.257983	0.910517	0.417473	snoRNA	ENSG00000238313	chr9:38190404-38190504 (+)	101	ATTCTTTTGTAGTTCACAAGCATGATTGTGTGTTCACGTGCATGTGTGAGATGTCACCCTTGTGAACCTTGATACGACGTTGGCACGTTACCCATCTCACA
ENSG00000238314_st	0.861334	0.287719	1.1603	0.155765	0.931585	0.312453	0.608919	0.757461	1.02885	0.165775	1.09104	0.169756	1.26381	0.231711	0.946414	0.232713	1.52356	0.00930404	1.12196	0.304871	1.46126	0.111874	0.906456	0.326902	1.36672	0.0700181	1.4615	0.0545407	snoRNA	ENSG00000238314	chr21:26842421-26842513 (-)	93	ATCCTTTTGTAGTTCATAAGTGTGATGCTTGGGTCTTCCCATTCATGTGTGAGATGTACTTCACTCAAACGTTGACACATTACCCATACGATG
ENSG00000238314_x_st	1.29062	0.26064	1.49103	0.185179	1.37239	0.139854	1.03057	0.386301	1.16867	0.0589001	1.20382	0.257433	0.791711	0.568681	1.09742	0.631687	1.74894	0.0161182	1.51673	0.0512445	1.235	0.311512	0.944972	0.674569	1.11693	0.517666	1.25115	0.313632	snoRNA	ENSG00000238314	chr21:26842421-26842513 (-)	93	ATCCTTTTGTAGTTCATAAGTGTGATGCTTGGGTCTTCCCATTCATGTGTGAGATGTACTTCACTCAAACGTTGACACATTACCCATACGATG
ENSG00000238316_st	0.672993	0.860471	0.993561	0.762792	0.9623	0.391439	0.726062	0.925738	0.661623	0.915843	0.663194	0.954854	0.901812	0.903303	0.757987	0.625579	0.701279	0.913998	1.06601	0.200579	0.832051	0.950242	0.782911	0.856607	0.797228	0.664124	1.78731	0.16186	snoRNA	ENSG00000238316	chr1:26968777-26968880 (-)	104	ATCATTTTGTAGTTCATAAGCATGATGATTGGGCATTCACATGGATGTGTGAAATGTGCCATCCACAAACATTGTTATGATGTTGGCACATTACCTGTCTGACA
ENSG00000238316_x_st	1.06554	0.440996	0.810586	0.702157	1.12642	0.474352	0.668299	0.731539	1.36216	0.457888	1.36276	0.0212939	1.03773	0.52919	0.859191	0.321491	1.04199	0.26205	1.33037	0.0309673	1.12642	0.259474	0.890019	0.494492	0.730109	0.402851	0.989685	0.49272	snoRNA	ENSG00000238316	chr1:26968777-26968880 (-)	104	ATCATTTTGTAGTTCATAAGCATGATGATTGGGCATTCACATGGATGTGTGAAATGTGCCATCCACAAACATTGTTATGATGTTGGCACATTACCTGTCTGACA
ENSG00000238318_st	0.81267	0.543682	0.965769	0.32919	1.47381	0.0404182	0.715646	0.76977	0.627994	0.73511	0.711126	0.740958	1.01529	0.39635	0.707121	0.726635	1.38097	0.188575	1.1874	0.176626	0.742657	0.418328	0.928534	0.670971	0.891304	0.105653	0.960952	0.344827	snoRNA	ENSG00000238318	chr4:71677963-71678063 (+)	101	ATCCTTCTGTAGTTCATAAGCGTGACGACTGGGCTTTCACACTTCTGTGTGAGATGTGCCTCCTTCACACCTTGTTACATCAGGACATTACCCATCTGACG
ENSG00000238319_st	0.885049	0.780457	1.15152	0.594463	1.26736	0.263165	0.811254	0.886161	1.02278	0.504108	1.28912	0.59829	1.34218	0.501159	0.787685	0.933175	0.812418	0.810471	0.772397	0.794445	0.986525	0.678054	0.986525	0.636593	0.891304	0.586281	1.55786	0.333518	snoRNA	ENSG00000238319	chr4:184195614-184195717 (-)	104	ATCCTTTTGTAGTTCCTAAGTGTGATGATTAGGTTTTCATGCTCATGTGTGACATGTGCCTCCTTCAAATCTCATTAGGACATCAGCACATTACCCATCTGACA
ENSG00000238319_x_st	0.597631	0.744972	1.45618	0.613115	1.54826	0.0454011	1.00758	0.329588	1.40527	0.0861879	1.00249	0.8818	1.02496	0.169715	0.749774	0.956277	0.628633	0.947283	1.02669	0.633312	1.46005	0.0589249	1.0203	0.569681	0.938283	0.449196	1.67878	0.167781	snoRNA	ENSG00000238319	chr4:184195614-184195717 (-)	104	ATCCTTTTGTAGTTCCTAAGTGTGATGATTAGGTTTTCATGCTCATGTGTGACATGTGCCTCCTTCAAATCTCATTAGGACATCAGCACATTACCCATCTGACA
ENSG00000238321_x_st	2.5278	0.000233263	0.960952	0.217929	0.753278	0.882015	2.27443	0.00112533	2.62413	0.00181545	0.851961	0.196256	2.12655	0.0161332	4.08475	3.03792e-05	1.22227	0.517358	2.17917	0.0302027	1.7989	0.0205054	2.16704	0.000950099	1.36052	0.0149573	1.58274	0.020098	snoRNA	ENSG00000238321	chr16:82487925-82488023 (+)	99	ATCCTTTTGTGGTTCCTAAGTGTGATGATTGGGTTTTCATACTCATGTGTGAAATGTACCTCCCTCAAGCCTTGTTATGATGTGGCGGGCACATTACCC
ENSG00000238322_x_st	0.923716	0.827035	0.986824	0.545972	1.35565	0.224026	0.780935	0.919127	0.635191	0.253601	1.01599	0.699886	1.3059	0.509865	0.933218	0.833723	0.869343	0.621762	0.867547	0.798265	0.93508	0.83689	1.09088	0.636721	0.922259	0.844807	0.96751	0.406626	snoRNA	ENSG00000238322	chr6:25435508-25435590 (+)	83	ATCCTTTTGTAGTTCATGAGGGTGATGGTTGGGTGTTCACGCACGTATGTGAGATGTGCTACCCTCGAACCTTGTTAAAGAAA
ENSG00000238325_st	1.40393	0.0368016	0.980343	0.195941	1.46425	0.137063	1.69903	0.00668066	1.58	0.018621	1.20414	0.0341249	1.00758	0.510126	0.960952	0.0102432	1.29436	0.0850449	1.50663	0.0383309	1.46425	0.0295498	1.22292	0.0783397	1.56521	0.0808828	1.46013	0.0270763	snoRNA	ENSG00000238325	chr1:167010672-167010773 (+)	102	TTGCTTTTGTAGCTTAAGTGTGATGATTGAGTTTGTATGTGCATGTGTGAGATGTGCCACCCTCGAACCTTATTATAGCATGGGCACATTACCCATCTGACA
ENSG00000238325_x_st	1.22292	0.00854104	1.2132	0.367823	1.1829	0.168971	2.02804	0.00938134	1.71764	0.00181923	1.36414	0.304053	1.0131	0.74907	1.60067	0.010338	0.745747	0.934343	1.29976	0.0933731	1.09654	0.58353	1.35447	0.0136663	1.62873	0.0110847	1.20003	0.32738	snoRNA	ENSG00000238325	chr1:167010672-167010773 (+)	102	TTGCTTTTGTAGCTTAAGTGTGATGATTGAGTTTGTATGTGCATGTGTGAGATGTGCCACCCTCGAACCTTATTATAGCATGGGCACATTACCCATCTGACA
ENSG00000238326_x_st	0.724414	0.869695	0.935776	0.37589	0.947836	0.492913	0.930272	0.421128	0.79582	0.627026	0.771177	0.73692	1.18485	0.331823	0.878396	0.78806	0.975806	0.256672	1.36908	0.210949	0.665867	0.663511	0.923716	0.469253	1.22805	0.0970874	0.815898	0.866744	snoRNA	ENSG00000238326	chr5:55296346-55296449 (-)	104	ATTCTTTTGTAGTTTATAAGCCTGATGATTGGGTTTTCATGTGCATGTGTGAGATGTGCCTCCCGCAAACCTTGTTACGACGTTGGCACATTACCCATCTGATG
ENSG00000238327_st	1.09111	0.475701	1.29869	0.0931918	1.56592	0.14348	0.949142	0.737297	0.952165	0.848998	1.19865	0.0646328	1.23694	0.527743	0.80077	0.942581	1.12132	0.442744	1.06669	0.439041	0.954337	0.432692	0.723494	0.866058	1.16462	0.287403	1.19865	0.441471	snoRNA	ENSG00000238327	chrX:23525328-23525430 (-)	103	ATCCCTTTATAGTTCCCGAGCATGACGATTGGGTGTTCACATGCATGTGTGAGATGTACCACCCTCGCATCTTGTTAGACGTTGGCACATTACCCGTCTGACC
ENSG00000238327_x_st	1.04917	0.414246	1.29893	0.12338	2.10531	0.0136152	0.844484	0.858589	1.40527	0.418605	1.34556	0.162815	0.939519	0.375938	0.995751	0.774559	0.855252	0.473218	1.05168	0.573923	1.39279	0.287516	1.13157	0.529954	1.12901	0.311952	1.18758	0.296663	snoRNA	ENSG00000238327	chrX:23525328-23525430 (-)	103	ATCCCTTTATAGTTCCCGAGCATGACGATTGGGTGTTCACATGCATGTGTGAGATGTACCACCCTCGCATCTTGTTAGACGTTGGCACATTACCCGTCTGACC
ENSG00000238328_st	1.45852	0.176926	1.28501	0.601269	1.18873	0.242076	0.844484	0.977818	1.18873	0.420829	1.18284	0.51727	1.23694	0.767789	1.44646	0.11911	1.91096	0.0703458	1.10764	0.286705	1.04069	0.810557	1.22292	0.164031	0.990152	0.409005	1.18873	0.301909	snoRNA	ENSG00000238328	chr2:101193931-101194019 (+)	89	CTCATTTTGTGGTTCATAAGTACGATCACGTATGTGAGATGTGCCCCCCTCAAATATCGTTAGGCTGTTGGCACATTACCCATATGACA
ENSG00000238328_x_st	1.30091	0.407679	0.78744	0.856936	1.45124	0.0701787	0.814129	0.90244	1.82247	0.0176987	0.937619	0.298516	1.51076	0.144409	0.816295	0.943166	1.04583	0.438766	1.80026	0.0575202	1.37815	0.464941	1.2129	0.354075	1.15353	0.0546619	1.85071	0.0517327	snoRNA	ENSG00000238328	chr2:101193931-101194019 (+)	89	CTCATTTTGTGGTTCATAAGTACGATCACGTATGTGAGATGTGCCCCCCTCAAATATCGTTAGGCTGTTGGCACATTACCCATATGACA
ENSG00000238329_x_st	0.684976	0.910833	1.18084	0.324566	1.39634	0.0431862	0.655746	0.785622	1.18084	0.156382	1.49571	0.400448	1.29802	0.108223	0.637387	0.804419	0.713445	0.302247	0.865727	0.666874	0.778047	0.0549495	0.911577	0.341921	1.1112	0.250798	1.03498	0.190517	snoRNA	ENSG00000238329	chr16:18881488-18881591 (-)	104	ATCCTTTTGTAATACATAAGCATAATGATTGGGTTTTTATTTTCACATGTTTGATATGCCTCCCTCAAATCCTCTTATGATGTCAGCACATTACCCATCTGAGG
ENSG00000238330_x_st	1.10963	0.283006	1.17067	0.609326	0.880289	0.964768	0.954626	0.745977	1.0658	0.755174	0.721513	0.978161	1.55017	0.442248	1.02428	0.786256	1.41579	0.471617	1.16747	0.491199	0.867976	0.909888	1.36588	0.145301	1.20113	0.331548	1.47694	0.149788	snoRNA	ENSG00000238330	chr14:74265718-74265821 (+)	104	ATCCTTTTGTAGTTCATAAGCATGACGATTGGCTTTTCACTTTCATGTGTGAGATGTGCCTCACTCAAACCTTGTTATATTGTCAGCACATTACCCATCTGATG
ENSG00000238334_st	1.07828	0.311072	1.17401	0.508976	1.61999	0.00293029	1.24726	0.157426	0.518106	0.995996	0.719704	0.933639	1.58477	0.00711877	1.44552	0.0936666	1.61102	0.00975889	1.63146	0.0363307	1.39902	0.107031	1.3623	0.150427	1.49842	0.154189	1.34905	0.358538	snoRNA	ENSG00000238334	chr5:68471651-68471754 (-)	104	ACTCTTTTGTAGTTCATAAGTGTGATGATTTGGTGTTCATGTGAACATGTGAAACGTGCCACCCTCAAACCTTGTTACAATGTGGGCATATTACCCATCTGACA
ENSG00000238334_x_st	0.759057	0.00845095	0.949716	0.0129639	1.18381	0.0233511	0.934832	0.0137502	1.47315	0.000515577	1.12397	0.00259184	0.81458	0.0697731	1.02884	0.0032435	2.40766	0.000104995	1.23694	0.000576165	1.45002	0.000663085	0.991602	0.00809255	1.1782	0.0014979	1.30207	0.0109727	snoRNA	ENSG00000238334	chr5:68471651-68471754 (-)	104	ACTCTTTTGTAGTTCATAAGTGTGATGATTTGGTGTTCATGTGAACATGTGAAACGTGCCACCCTCAAACCTTGTTACAATGTGGGCATATTACCCATCTGACA
ENSG00000238336_st	1.31499	0.0347226	1.00163	0.37102	1.02447	0.479235	1.01571	0.245213	1.20527	0.206901	1.05458	0.0959474	1.00163	0.74199	1.31983	0.0377478	0.990068	0.485674	0.895171	0.439385	1.2134	0.208183	1.00035	0.162098	1.14287	0.0518959	1.42504	0.250893	snoRNA	ENSG00000238336	chr7:129959119-129959222 (+)	104	TACTTTTTGTAGTTCATAAGCGTGGTGATTGGGTTTTCACGCTCATGTGTGACATATGCCTTCCTCCAATTTTGTTACAATGTTGGTGCGTTACCCATCAGACA
ENSG00000238336_x_st	0.780061	0.125842	1.31977	0.226906	1.02275	0.0506856	0.951439	0.484725	1.26378	0.0816449	0.826824	0.500547	1.31949	0.0797144	0.938277	0.392945	0.981504	0.24529	0.840695	0.488589	1.02275	0.337111	0.794127	0.279011	0.891304	0.182479	2.00814	0.0241152	snoRNA	ENSG00000238336	chr7:129959119-129959222 (+)	104	TACTTTTTGTAGTTCATAAGCGTGGTGATTGGGTTTTCACGCTCATGTGTGACATATGCCTTCCTCCAATTTTGTTACAATGTTGGTGCGTTACCCATCAGACA
ENSG00000238337_st	0.618902	0.648851	1.43478	0.217523	0.938389	0.293147	1.01076	0.55546	0.79491	0.68848	1.49971	0.104409	0.901351	0.694577	1.30808	0.0836148	0.828582	0.551127	1.0279	0.402345	0.833485	0.846067	0.938389	0.108138	1.1404	0.208882	0.893998	0.404502	snoRNA	ENSG00000238337	chr2:135823202-135823304 (-)	103	ATCCTTTCATAGTTCGAAAGCGTGACGTTTAAGTTTTCACGCATACATATGAGATATGCCTCCCTCAAACATTGTCACAACATTGGTACATTACCATCTGACA
ENSG00000238337_x_st	0.949138	0.642345	1.38746	0.406539	1.32556	0.452154	0.570705	0.901499	1.06379	0.809302	0.872532	0.425381	0.775738	0.681012	1.08753	0.247121	1.17268	0.54054	0.820186	0.694983	1.20527	0.263374	1.17572	0.298121	1.20485	0.267182	1.18748	0.427987	snoRNA	ENSG00000238337	chr2:135823202-135823304 (-)	103	ATCCTTTCATAGTTCGAAAGCGTGACGTTTAAGTTTTCACGCATACATATGAGATATGCCTCCCTCAAACATTGTCACAACATTGGTACATTACCATCTGACA
ENSG00000238339_st	0.825896	0.842015	1.22908	0.295041	1.46126	0.187924	0.86829	0.479794	0.879921	0.732363	0.814206	0.488834	1.65177	0.10502	0.72611	0.745623	0.979821	0.475942	0.889533	0.646874	1.09976	0.693467	0.981397	0.463741	0.868918	0.612539	0.797112	0.646869	snoRNA	ENSG00000238339	chr2:179990263-179990364 (-)	102	ATCCTTTTGTAGTTTATAAGCATGATGATGGGTGCTCACACTCATCTGAGATGTGTCTCCCTCTAAGCCTTGTAACAACATCAGCACGTTACCCTTCTGATG
ENSG00000238339_x_st	1.01251	0.337066	0.93838	0.959893	1.2111	0.433083	0.666508	0.993233	0.955116	0.751165	0.900404	0.562141	1.32573	0.156859	1.0614	0.793905	1.11668	0.434179	0.982211	0.852888	0.93838	0.901753	0.830559	0.85793	1.22323	0.399154	1.1827	0.543461	snoRNA	ENSG00000238339	chr2:179990263-179990364 (-)	102	ATCCTTTTGTAGTTTATAAGCATGATGATGGGTGCTCACACTCATCTGAGATGTGTCTCCCTCTAAGCCTTGTAACAACATCAGCACGTTACCCTTCTGATG
ENSG00000238341_st	1.03225	0.279931	1.59753	0.0478335	0.926021	0.797971	0.957433	0.0580329	2.25489	0.000361849	1.02604	0.055341	1.84458	0.0648044	0.796629	0.445604	0.824545	0.149146	1.0279	0.346592	1.28597	0.0409327	1.64541	0.0161341	1.77477	0.00495797	2.06593	0.0021361	snoRNA	ENSG00000238341	chr2:122463543-122463633 (-)	91	AACTTAGTTTAGATCTTTTGAGTTTTCACATTCGTGTGAGATGTGCCTCCCTCAAACCTTGTTACTACCTTGGCACATTACATATCTGATG
ENSG00000238341_x_st	0.63208	0.733219	0.628588	0.281867	1.28632	0.0313488	0.626246	0.410177	1.52409	0.000440059	1.04431	0.111486	1.31316	0.459821	0.597745	0.68875	1.04027	0.173782	0.902458	0.190462	0.674707	0.435781	0.634375	0.0960855	1.66802	0.00236317	1.00024	0.0211798	snoRNA	ENSG00000238341	chr2:122463543-122463633 (-)	91	AACTTAGTTTAGATCTTTTGAGTTTTCACATTCGTGTGAGATGTGCCTCCCTCAAACCTTGTTACTACCTTGGCACATTACATATCTGATG
ENSG00000238342_st	1.06278	0.35913	0.827612	0.883432	0.775868	0.680573	0.855611	0.37167	0.96053	0.0163739	0.834804	0.199757	1.00817	0.587573	0.946445	0.501735	1.42685	0.0931368	1.19798	0.295675	0.869169	0.681362	1.06278	0.53899	1.20358	0.228438	1.13963	0.652968	snoRNA	ENSG00000238342	chr15:33187401-33187502 (+)	102	ATCCTGAGATTCATGAGTGTGATGGATTGGGTGTTCGTATGCATGTGTGAGATGCGCCACCATTGAACCTTGTTAAGATATGGACACATTACCTGTCTGACA
ENSG00000238342_x_st	0.926497	0.185313	0.880683	0.301941	1.13239	0.524353	1.60659	0.0812936	1.18311	0.0777082	0.856968	0.70145	0.880683	0.664385	0.731596	0.915987	0.698436	0.948313	1.17889	0.238281	1.13136	0.612203	0.91168	0.67907	1.72756	0.172368	1.1329	0.53748	snoRNA	ENSG00000238342	chr15:33187401-33187502 (+)	102	ATCCTGAGATTCATGAGTGTGATGGATTGGGTGTTCGTATGCATGTGTGAGATGCGCCACCATTGAACCTTGTTAAGATATGGACACATTACCTGTCTGACA
ENSG00000238343_st	0.968462	0.485664	0.787469	0.898115	1.48634	0.305307	1.08407	0.955587	1.60344	0.190432	1.03297	0.398624	1.07995	0.437413	1.09379	0.873718	1.9235	0.134201	0.873566	0.570479	1.20527	0.498413	1.10336	0.798321	1.54474	0.195157	1.25905	0.0604881	snoRNA	ENSG00000238343	chr16:68347142-68347243 (-)	102	ATCGTTTTGTAGTTCATAAGCGTGATGACTGGGTGTTCATGTGCCTGTGTCAGACGTGCCTCCCTCAAACCTTTACTACATTGGCACGTTACCCATTTGAAC
ENSG00000238343_x_st	1.72761	0.073242	0.960952	0.0532701	2.19059	0.0143436	0.873009	0.253456	2.56656	0.0137175	1.31941	0.041435	1.64429	0.0681231	1.33103	0.330052	1.04619	0.321027	0.865727	0.219578	1.46126	0.10579	1.30077	0.123823	1.4333	0.00645364	1.28453	0.0588014	snoRNA	ENSG00000238343	chr16:68347142-68347243 (-)	102	ATCGTTTTGTAGTTCATAAGCGTGATGACTGGGTGTTCATGTGCCTGTGTCAGACGTGCCTCCCTCAAACCTTTACTACATTGGCACGTTACCCATTTGAAC
ENSG00000238345_st	0.770293	0.903002	1.13704	0.0922544	1.13704	0.785494	0.777795	0.986832	1.62939	0.209722	1.1423	0.763536	0.896917	0.928494	1.02919	0.987296	0.927276	0.989687	1.50776	0.325409	0.891311	0.562769	1.60648	0.439138	1.04735	0.796861	1.21286	0.425183	snoRNA	ENSG00000238345	chr3:10182834-10182931 (+)	98	GACTTTTTGTACTTTATAAGCGTGATGATTGGGTGTTCCCGTGTGAGATGCGCCACCCTCGAACCTTGTTACGACGTCGGCACATTGCGCGTCTGACA
ENSG00000238345_x_st	0.907452	0.770544	1.58041	0.0189051	0.582016	0.329723	0.803086	0.87197	0.960952	0.165354	0.991311	0.238364	1.00758	0.25663	0.794562	0.996074	1.24504	0.193163	0.643164	0.570695	1.55352	0.044105	0.985581	0.725371	0.915167	0.294832	1.24499	0.260271	snoRNA	ENSG00000238345	chr3:10182834-10182931 (+)	98	GACTTTTTGTACTTTATAAGCGTGATGATTGGGTGTTCCCGTGTGAGATGCGCCACCCTCGAACCTTGTTACGACGTCGGCACATTGCGCGTCTGACA
ENSG00000238348_st	1.04262	0.362006	0.919281	0.603602	0.947836	0.437699	0.771005	0.499892	1.39721	0.151992	0.53298	0.990295	0.935117	0.528321	0.813199	0.89378	0.92953	0.635697	1.2393	0.15022	0.919281	0.967172	0.90269	0.312067	1.3313	0.169919	1.49499	0.113932	snoRNA	ENSG00000238348	chr9:19310689-19310786 (+)	98	ATCTTCTTATAGTTGATAAGCGTTGATGATTGGATGTTCACGCACATGTGTGAGATGTGCCTCCTACAACTTGATGTTGGCATATTACCTGTCTGATG
ENSG00000238348_x_st	1.12716	0.0703245	1.33754	0.0107472	1.40045	0.0056405	0.844484	0.0278794	1.65762	0.0114847	1.08155	0.0407754	1.79022	0.00167505	0.753464	0.157539	1.66475	0.00469168	0.742009	0.202348	1.16439	0.0126636	1.12716	0.0170157	1.243	0.0067955	1.33754	0.0135609	snoRNA	ENSG00000238348	chr9:19310689-19310786 (+)	98	ATCTTCTTATAGTTGATAAGCGTTGATGATTGGATGTTCACGCACATGTGTGAGATGTGCCTCCTACAACTTGATGTTGGCATATTACCTGTCTGATG
ENSG00000238349_st	0.850852	0.860544	1.11767	0.100679	2.02824	0.0154544	0.728827	0.802377	1.72876	0.0794637	0.870801	0.847288	1.10017	0.169946	1.02214	0.867061	1.05097	0.339004	0.891121	0.712294	0.903537	0.887974	0.850852	0.563785	1.96544	0.108275	0.903537	0.850645	snoRNA	ENSG00000238349	chr19:11549997-11550096 (+)	100	AGCCGCCGCGCTTGGCCACGATGATTAGGTTTTTATGCACGTGTGAGAGATACGCCTCCCTTAAACCTTGTTGCGACCTTGGCGCATTACCTGTCTGATA
ENSG00000238350_st	1.04008	0.521995	1.11734	0.140715	1.11078	0.13168	0.666385	0.541932	1.17106	0.0710916	1.4495	0.0300133	1.35056	0.124752	0.732357	0.815322	1.21529	0.119925	1.14426	0.0170801	0.84647	0.551747	1.30905	0.0281464	1.11842	0.154	1.20527	0.0526606	snoRNA	ENSG00000238350	chr3:47507839-47507938 (+)	100	ATCTTCTGTAGTTCATCAGTATGATACCTGGGTGTTTCACACACATGTGAGATGAGTCATTCTTGAACCTTGTTATGATGTCAGCACTACCCATCTAACC
ENSG00000238351_st	0.64291	0.46355	1.07371	0.4063	1.43685	0.136009	0.964112	0.467481	1.72376	0.102519	1.04151	0.370393	1.15148	0.610401	0.892714	0.639221	1.23504	0.368657	1.05806	0.524522	0.893399	0.859896	1.52263	0.0316214	0.990734	0.741244	1.67031	0.223209	snoRNA	ENSG00000238351	chr4:40870886-40870987 (-)	102	ATCTTTTAGTAGTTCGTAAGCATGGTGATTGGCTTTTCATGTGCATGTGTGAAATGTGCCTTCCACAAACCTTGTTACAAAGTTGGCACACTACCATTGATG
ENSG00000238351_x_st	1.00263	0.521664	1.75069	0.0450972	1.39371	0.0553828	0.980122	0.201625	0.956395	0.527667	1.44219	0.0598597	1.57746	0.105534	1.05936	0.419035	0.905931	0.929453	0.865727	0.399305	0.730109	0.726441	0.756154	0.663902	1.29876	0.132987	1.4836	0.271291	snoRNA	ENSG00000238351	chr4:40870886-40870987 (-)	102	ATCTTTTAGTAGTTCGTAAGCATGGTGATTGGCTTTTCATGTGCATGTGTGAAATGTGCCTTCCACAAACCTTGTTACAAAGTTGGCACACTACCATTGATG
ENSG00000238352_x_st	0.955992	0.573062	0.645008	0.773529	1.0101	0.556042	0.984263	0.737774	1.47802	0.332079	0.875914	0.434418	0.781853	0.881581	0.661641	0.984707	1.06916	0.606075	0.897187	0.673968	0.960952	0.829745	1.41569	0.0680293	1.09182	0.445035	1.23773	0.226414	snoRNA	ENSG00000238352	chr16:28797731-28797834 (-)	104	ATCTTTTTGTAGTTCATAAACGTGATGACTGTGTTTTCATGCTCATGCGTGAGTTGCACCTCCCTCAAACCTTGTTTTGACATTGACACATTATCTGCCTGATG
ENSG00000238354_st	1.14162	0.37196	1.09512	0.557778	1.20527	0.096301	0.692629	0.762136	0.946084	0.58311	1.00731	0.422857	1.27185	0.452613	0.839135	0.707713	0.77647	0.931108	1.03407	0.277911	0.967129	0.731083	0.728787	0.883622	1.02997	0.452458	1.1904	0.64685	snoRNA	ENSG00000238354	chr7:54427585-54427688 (+)	104	ATCCTTTTGTAGTTTATAAGCGTGATGATTGGGTTTTCATGCTCATGTGTGAGAAGTGCCTTCCTCAAACCTTGTTATGCTGTTGGTGCATTACTCATGTGATG
ENSG00000238355_st	1.12061	0.644926	0.995717	0.625824	1.19046	0.176156	1.24673	0.725813	0.944227	0.606777	0.992767	0.744295	0.97075	0.923312	1.03769	0.927098	1.16319	0.407208	1.17721	0.430449	1.14985	0.714779	0.78931	0.841374	1.30721	0.261619	1.44645	0.178889	snoRNA	ENSG00000238355	chr10:57327499-57327602 (+)	104	ATTATTTTGTAGTTCATAAGCGCGATGACTGGGTGTTCACACACAGGTGCAAGTTGTGCCACCCTCGAAACTTGTTACACCGTTGGCACATTACCCATCAGACA
ENSG00000238355_x_st	1.04117	0.703534	0.935554	0.964188	1.05771	0.417978	0.96349	0.823401	1.10585	0.564563	1.05771	0.343374	1.35232	0.582325	0.922764	0.943777	1.84394	0.0252383	1.21154	0.336914	1.28495	0.181617	1.0391	0.599319	0.729339	0.97215	1.05771	0.379915	snoRNA	ENSG00000238355	chr10:57327499-57327602 (+)	104	ATTATTTTGTAGTTCATAAGCGCGATGACTGGGTGTTCACACACAGGTGCAAGTTGTGCCACCCTCGAAACTTGTTACACCGTTGGCACATTACCCATCAGACA
ENSG00000238359_x_st	0.863309	0.56166	0.932479	0.369909	1.03177	0.0749104	0.901723	0.514078	1.11604	0.0674113	1.23565	0.0194002	1.09943	0.234952	0.893199	0.766784	1.64039	0.0104961	0.8544	0.602836	1.06274	0.291426	0.999762	0.468966	0.913615	0.0696992	0.612488	0.312604	snoRNA	ENSG00000238359	chr3:171411001-171411104 (+)	104	ATCCTTTTGTAGTTCATGAGCATGATGATTGTGTGTTCACACACAAGCGTGAGATGTGCCACACTCGAACCTTCTTACGACGTCTGCACATTACCCATCTCATC
ENSG00000238361_x_st	0.765056	0.938019	1.19215	0.42497	1.37462	0.237957	1.19064	0.333773	1.20527	0.878707	1.18039	0.367432	0.781853	0.612131	0.744415	0.965366	0.780522	0.816497	0.697002	0.964901	1.8676	0.0644425	1.08193	0.725219	0.891304	0.418541	1.47149	0.181052	snoRNA	ENSG00000238361	chr12:93659405-93659508 (-)	104	ATCCTTTTGTAGTTCATAAGCATGATAATTGGGTTTTCATGCTCATGTGTGAGCTGTACCTCCCTTAAACCTCGTTATGATGTTGACACATTACCTGTCTGACA
ENSG00000238368_st	0.664125	0.585443	1.19307	0.289977	2.0755	0.00997196	0.887791	0.308762	0.884948	0.395935	1.02825	0.252782	1.65563	0.0823613	1.05794	0.288552	1.13163	0.20198	1.14417	0.187594	1.4294	0.00892885	1.11595	0.140984	1.8036	0.0188838	1.1122	0.651462	snoRNA	ENSG00000238368	chr2:120674894-120675000 (+)	107	ATCCTTTTGTGGTTCATAAGCATGATGATTAGATTTTCATGCTATTGGGTGAGATATGCCTTCCTCAGACTTTGTTACAGCATAGGCACATTACAACCTGTCTGATA
ENSG00000238368_x_st	1.27826	0.316381	1.61058	0.0235129	1.75148	0.0362254	1.2978	0.0656922	4.36274	3.10637e-05	1.31687	0.188446	1.64904	0.124348	1.03528	0.367423	1.04872	0.609161	1.31687	0.255052	1.2291	0.286337	1.6095	0.0160886	2.59429	0.000566085	1.25117	0.0334846	snoRNA	ENSG00000238368	chr2:120674894-120675000 (+)	107	ATCCTTTTGTGGTTCATAAGCATGATGATTAGATTTTCATGCTATTGGGTGAGATATGCCTTCCTCAGACTTTGTTACAGCATAGGCACATTACAACCTGTCTGATA
ENSG00000238369_st	0.96007	0.768653	1.0443	0.722029	1.92316	0.0243647	0.817272	0.653844	0.837751	0.989567	0.93084	0.693556	1.62789	0.0538822	0.799985	0.663591	1.47074	0.311422	1.46042	0.277066	1.40705	0.137131	0.730109	0.608249	0.912544	0.534041	1.46042	0.305052	snoRNA	ENSG00000238369	chr5:149408912-149409015 (-)	104	ATCCTTTTATAGCTCACAAGTATGACAATCTGGTATTCATGCACATGGGTGAGATGTGCCTCCCTCAAACCTCATTATAACGTCAGCACATTACCCATTTGACA
ENSG00000238369_x_st	0.896604	0.57513	1.05628	0.435608	1.20527	0.406871	1.1029	0.509543	1.22892	0.457683	1.4495	0.264706	1.02539	0.665529	0.42222	0.880516	1.03372	0.223625	1.22767	0.446712	1.55659	0.0731651	1.17725	0.194806	1.37829	0.236667	0.771753	0.889803	snoRNA	ENSG00000238369	chr5:149408912-149409015 (-)	104	ATCCTTTTATAGCTCACAAGTATGACAATCTGGTATTCATGCACATGGGTGAGATGTGCCTCCCTCAAACCTCATTATAACGTCAGCACATTACCCATTTGACA
ENSG00000238371_st	0.994327	0.515891	1.20527	0.446612	1.64627	0.104753	0.825527	0.866942	1.21632	0.145225	1.14479	0.424354	1.02269	0.475675	0.957669	0.751049	1.19682	0.274241	1.13252	0.561472	1.00321	0.809633	1.43054	0.232526	1.63983	0.0408418	1.31804	0.136576	snoRNA	ENSG00000238371	chr2:16043792-16043895 (+)	104	ACCCTTTTGTAGTTCATAAGCATGATGATTGAGTTTTCAGGTGCATGGGTGAGATGTGCCTCCCTCAAATCTTGTTCAGACATTGGCACATTACCTCTCTGATG
ENSG00000238372_x_st	1.25902	0.111555	1.45803	0.416684	1.59113	0.184761	1.0613	0.735827	1.20205	0.658008	1.04367	0.576045	0.929093	0.962548	1.33923	0.162925	0.732119	0.933811	1.23372	0.285091	1.20527	0.433591	0.923716	0.495386	1.15581	0.386208	1.11597	0.600164	snoRNA	ENSG00000238372	chr8:102859484-102859588 (-)	105	ATCCTGTTGTAGCTCATGAGCGTGATAATTGGGTGTTCATGTGCGTGTGTGAGATGTGCCACCCTCTGAACCTTGTTACGACATTGGCACATTACCTGTCTGACC
ENSG00000238375_st	1.04978	0.584696	1.01038	0.87676	1.72013	0.0130614	1.30231	0.278335	1.40527	0.0013674	0.888817	0.217312	1.057	0.492381	0.599448	0.972264	1.28676	0.0856403	0.909137	0.317828	0.852886	0.742982	0.587466	0.83746	1.64621	0.0123388	1.48476	0.00992491	snoRNA	ENSG00000238375	chr6:37218980-37219082 (-)	103	GTCCTTTTGCAGTTTGTAAGCAAGATGAGTGGGTGTTCATTCCCATATGTGAGATGTGCCTCCCTCAAACCTTGTTTCCTGTCGGCACATTACCTGTCTGACA
ENSG00000238375_x_st	0.694499	0.998703	0.693364	0.81466	1.12629	0.696757	1.07555	0.324345	1.2126	0.0270015	0.931781	0.743582	0.813995	0.953803	1.14379	0.23402	1.42408	0.0627648	0.993732	0.688414	1.55671	0.14062	0.99182	0.343251	1.49901	0.0138908	1.60145	0.0231448	snoRNA	ENSG00000238375	chr6:37218980-37219082 (-)	103	GTCCTTTTGCAGTTTGTAAGCAAGATGAGTGGGTGTTCATTCCCATATGTGAGATGTGCCTCCCTCAAACCTTGTTTCCTGTCGGCACATTACCTGTCTGACA
ENSG00000238376_st	0.779139	0.82845	1.20527	0.448207	1.20602	0.804214	1.08568	0.655221	1.01919	0.556424	0.834804	0.923105	1.04004	0.865111	0.870919	0.765178	1.01919	0.852423	1.14691	0.476074	1.25934	0.673284	0.528191	0.998855	1.36672	0.170123	1.00335	0.895901	snoRNA	ENSG00000238376	chr18:28652470-28652573 (+)	104	TGGCTTTTATGGTGCATAAGCATGATGATAGGGTTTTTATGCTCATGTGTGAGACACACGTCTCTCAAACCTTATTACGACAACAGTACATTACCTGTATGACT
ENSG00000238377_st	0.770293	0.769031	0.823969	0.93889	1.14411	0.858169	0.907103	0.764934	1.97128	0.074923	1.20385	0.63655	1.09556	0.457082	1.00366	0.172895	1.63975	0.334965	1.17182	0.442577	1.57847	0.323342	0.931353	0.723843	1.48529	0.0358714	1.06183	0.33281	snoRNA	ENSG00000238377	chr3:99940365-99940436 (-)	72	GTAGGGATTATTGAAAATTTAAGTAGCATAATCAATGTAATATTATTTTGTCCTCTAAGAAATACTGCACAT
ENSG00000238377_x_st	0.770293	0.740536	1.01488	0.0788955	1.39697	0.234922	1.01123	0.552952	1.01488	0.336154	1.00606	0.569386	1.51167	0.0758403	0.665838	0.780564	1.20784	0.482866	0.872185	0.347526	1.20527	0.186765	0.665838	0.717139	1.522	0.0973319	1.01488	0.594934	snoRNA	ENSG00000238377	chr3:99940365-99940436 (-)	72	GTAGGGATTATTGAAAATTTAAGTAGCATAATCAATGTAATATTATTTTGTCCTCTAAGAAATACTGCACAT
ENSG00000238383_st	0.942407	0.0510426	0.967078	0.246558	2.33034	0.00209408	1.36386	0.0931008	1.15202	0.0784765	1.15999	0.0407237	1.05448	0.124121	0.893935	0.765362	1.11064	0.0776371	0.862864	0.0816621	0.967078	0.0691918	0.456229	0.791515	1.07822	0.0621621	1.19792	0.137706	snoRNA	ENSG00000238383	chr4:22351073-22351177 (+)	105	ATCCTCTGGTAGTTCATGAGCATGATGATTGGGTGTTTCACGCACATGTGTGAGATGTGCCGTACTTGAAACTTGTTACCATGTCTGCACAATGGGCATCTGACC
ENSG00000238383_x_st	0.628633	0.996019	0.965933	0.30913	0.612716	0.389852	0.818625	0.680362	1.14768	0.394432	1.10919	0.183655	1.33855	0.152416	0.781526	0.741566	1.2037	0.413289	1.09413	0.434527	1.20367	0.240229	0.965328	0.536105	0.992917	0.793283	2.38804	0.00622753	snoRNA	ENSG00000238383	chr4:22351073-22351177 (+)	105	ATCCTCTGGTAGTTCATGAGCATGATGATTGGGTGTTTCACGCACATGTGTGAGATGTGCCGTACTTGAAACTTGTTACCATGTCTGCACAATGGGCATCTGACC
ENSG00000238384_x_st	1.47867	0.0803265	1.40185	0.236428	1.43234	0.0790339	1.2234	0.584497	1.07652	0.584707	1.31931	0.121642	1.10748	0.487576	1.09742	0.464577	1.5124	0.0370196	1.35023	0.215245	0.822178	0.733161	1.08414	0.748615	1.5633	0.0262932	1.06649	0.162644	snoRNA	ENSG00000238384	chr7:94905898-94905996 (+)	99	ATCTTTTGTAGTTCCTAAGTGTGATGATTGGGTGTTCACAGGCATGTGTGAGATGGCCTCCCTCAAACCTTGTTATGACATTGGCATACCCAAAAAAAA
ENSG00000238387_x_st	0.92188	0.332732	1.56518	0.18848	0.947836	0.639274	0.915715	0.810119	1.18588	0.348383	0.74162	0.270453	0.817319	0.811767	1.06387	0.296185	0.923716	0.199863	0.675397	0.867348	0.730109	0.682956	1.02909	0.248896	0.653946	0.69316	1.03218	0.220488	snoRNA	ENSG00000238387	chr11:9599575-9599678 (+)	104	ACACTTTTGTAGTTTATAAGTGTGATGATTGGGTTTTCATACTCAAGTGTGAAATGTGCCTCCCTCAAACCTTGTTACGACATCAGCACATTACCAGTCTGAAA
ENSG00000238388_st	2.81461	1.79349e-05	5.5384	1.6586e-06	6.65672	1.95706e-06	4.27613	9.78145e-10	10.1209	1.16924e-12	4.66606	8.39423e-06	6.5359	7.27063e-05	1.97738	0.000210592	9.3106	1.4619e-08	4.04112	4.94193e-05	5.34111	2.03917e-05	4.23614	3.32989e-09	7.86679	9.22572e-12	8.20912	2.48492e-10	snoRNA	ENSG00000238388	chr11:100805005-100805109 (+)	105	ATCCTTTTGTAGTTCATGGGCATGATGTTTGGGTGTTCACGCATGTGTGTGAGACATGCCACCCTCTGAACCTTGTTACAATCTCAGCATATTACCCGTCTAACC
ENSG00000238388_x_st	0.793317	0.194456	1.33854	0.000329094	2.72883	0.000230189	0.793317	0.000117435	2.87536	8.53116e-08	1.58286	0.0012961	1.37555	0.00598276	1.38075	0.0434803	2.65424	0.000117126	1.10488	0.00824339	0.793317	0.0790914	1.29169	0.000156251	2.21191	1.16576e-05	2.42665	0.000300153	snoRNA	ENSG00000238388	chr11:100805005-100805109 (+)	105	ATCCTTTTGTAGTTCATGGGCATGATGTTTGGGTGTTCACGCATGTGTGTGAGACATGCCACCCTCTGAACCTTGTTACAATCTCAGCATATTACCCGTCTAACC
ENSG00000238389_st	0.859238	0.876168	1.54526	0.1657	1.56448	0.167128	0.947706	0.656814	0.781853	0.657691	1.20527	0.13471	0.808939	0.764498	1.06417	0.197343	0.894351	0.735581	1.23694	0.0226401	0.928313	0.313464	0.730109	0.713262	1.26146	0.156967	0.769255	0.431737	snoRNA	ENSG00000238389	chr1:94616974-94617077 (+)	104	GACCTTTTGTAGTTCATAAGTGTGATGATTCGGGTTTCACGCTCATATGTAAAATGTGCCTCCCTCAAACCTTGTTACAACATCAGCACATTGCCCATGTGACA
ENSG00000238389_x_st	1.02297	0.63552	1.69104	0.0740699	0.877768	0.543691	1.0373	0.340947	0.816011	0.829225	0.907283	0.352888	1.48349	0.0558638	0.807385	0.616486	1.19753	0.215997	0.828331	0.810666	0.727787	0.949673	1.07665	0.393432	1.06094	0.566734	0.934261	0.12941	snoRNA	ENSG00000238389	chr1:94616974-94617077 (+)	104	GACCTTTTGTAGTTCATAAGTGTGATGATTCGGGTTTCACGCTCATATGTAAAATGTGCCTCCCTCAAACCTTGTTACAACATCAGCACATTGCCCATGTGACA
ENSG00000238390_st	1.22292	0.263919	1.78416	0.130666	1.61013	0.0887647	0.876165	0.700505	1.11633	0.170625	1.11525	0.245451	1.15644	0.295844	1.33979	0.179746	1.55717	0.191487	1.38581	0.127519	1.28533	0.361503	1.08193	0.278031	0.816623	0.349427	0.785023	0.193007	snoRNA	ENSG00000238390	chr21:33036619-33036795 (+)	177	ACTTTATTGTATATAAGCACTGTGCTAAAATTGCAGGAACTGGGACCATATCCTGATTTTTGTAATAATGCCAGCAGAGTACACACAAGAAAAGTAACTGCACTAGATTGTGAAGACTGGGGTGGACCTGCTTCTGAAGGTCCAGTGCCCTTTGTCTTAAGATTTGGTGTAGTGTGT
ENSG00000238394_st	0.920594	0.617279	0.502772	0.996615	0.950667	0.740439	0.908543	0.620226	1.04174	0.123363	0.915587	0.745558	0.957369	0.419763	0.945401	0.736517	1.15194	0.762486	0.77876	0.696269	0.910746	0.880612	0.764737	0.788024	0.894135	0.681134	1.59927	0.170167	snoRNA	ENSG00000238394	chr7:5525026-5525132 (+)	107	ATCCTCCTATAGTTCCTCAATGTGATGACTGGGTGTTCACACTCATTGGCGAGATGTGCCTCTCTCAAACCTTGTTCAGATGCTGCAGACACATTACCCATCAGATG
ENSG00000238395_st	0.707344	0.810509	0.745239	0.722191	0.989556	0.235518	1.20527	0.326969	2.26696	0.0436069	1.57981	0.0302057	1.38211	0.291371	0.718764	0.827385	1.23379	0.0565739	1.24027	0.125619	1.20742	0.24749	1.00118	0.4501	1.38318	0.22687	1.74557	0.163287	snoRNA	ENSG00000238395	chr12:49354521-49354619 (-)	99	ATCCTTTTGTAGTTCATAAGCATAATGACTGGGTGCTTACACACATGTGAGATGTGCCACCCTCAAACCTTGTTACATTGGCACACTATCCATTTGACA
ENSG00000238395_x_st	0.754435	0.624891	0.823215	0.454894	1.24932	0.3038	0.888538	0.612796	1.301	0.562595	0.878858	0.753922	2.33425	0.138277	0.815052	0.654522	0.942115	0.275616	0.961458	0.274127	1.18636	0.299755	0.799557	0.367596	1.28094	0.162125	1.5927	0.0176687	snoRNA	ENSG00000238395	chr12:49354521-49354619 (-)	99	ATCCTTTTGTAGTTCATAAGCATAATGACTGGGTGCTTACACACATGTGAGATGTGCCACCCTCAAACCTTGTTACATTGGCACACTATCCATTTGACA
ENSG00000238398_st	1.0368	0.387339	1.13384	0.427675	2.37053	0.0126655	1.00758	0.675782	0.950251	0.910973	1.85856	0.0208406	1.23694	0.248209	0.960713	0.741369	1.20518	0.440591	1.02814	0.217187	1.37816	0.312942	0.65549	0.598823	1.04079	0.156082	1.11428	0.229574	snoRNA	ENSG00000238398	chr3:162896662-162896763 (-)	102	GTACTTTTGTGGTTCATAAGTGTGATATATGAGTTTTCATGCTCATGTATGAGATGTGCCTCCCTCAAAGCTTAGGACTTCAGCACATTGCCTAATACGAAA
ENSG00000238400_x_st	0.716672	0.826222	0.998225	0.654795	1.44678	0.120715	0.80053	0.720129	1.22581	0.0728374	1.37965	0.0673524	0.80053	0.602183	0.594106	0.757943	1.11472	0.281548	1.01116	0.52188	1.09707	0.553759	0.889361	0.315231	1.13281	0.224098	0.889361	0.538348	snoRNA	ENSG00000238400	chr5:65526957-65527060 (-)	104	ATCCTTTTGTGGTTGGTAAGCATGATAACTGGATTTTCACATTCATGTGTGAAATGTGCCTCCTTCAAGGCTTGTTACCATGTAGGCACATTACCCAACTGATG
ENSG00000238401_st	1.01525	0.403093	1.08656	0.561603	1.22486	0.268746	0.946182	0.531166	1.11636	0.611423	1.19041	0.325826	1.02681	0.587554	1.20527	0.40475	0.784879	0.42087	1.14276	0.321092	1.46126	0.242154	1.23734	0.280901	1.02774	0.935645	1.29903	0.570159	snoRNA	ENSG00000238401	chr1:207212039-207212145 (-)	107	ATCCTTTTGTAGTTCATAAGTGTGATGATTGGGGTTTTGCACTTATGTGTGGGATGTGATGACTCTCTCAAACCTTGTTATGACATCAGCACATTACCTGTCTGATG
ENSG00000238402_st	1.16985	0.504848	1.44695	0.341787	1.06604	0.526969	0.669665	0.980773	1.69258	0.0890325	1.83223	0.0308881	0.862132	0.52711	1.06955	0.720838	1.03477	0.881243	1.09771	0.39435	1.07517	0.844811	1.05692	0.613681	1.3736	0.0477504	1.12335	0.280625	snoRNA	ENSG00000238402	chr9:75142152-75142255 (+)	104	ATTCTTTTGTAGTTCAAAAGCATGATGATTGGGTGTTCACAGGCATGTGTAAGACGTGACACCCTCTGAACCTCCTTATGACCCGGTACATTACCTGTCTGACC
ENSG00000238403_st	0.683069	0.927601	1.0501	0.037221	0.684928	0.895352	0.991642	0.25073	5.39682	6.53374e-05	0.955539	0.569813	1.6267	0.032066	1.0102	0.868929	1.39845	0.17197	0.892506	0.235288	1.37404	0.322592	0.730109	0.931943	1.87822	0.0154237	1.34876	0.013751	snoRNA	ENSG00000238403	chr17:80540381-80540476 (+)	96	ATCGTTTATAAGCATGATGACTGGGTTTTCACGCTTCCCCATAGGATGGGCCTTCCTTAAATCTTGTTATGTTGTCAGCACATTACTTGTGTGACG
ENSG00000238407_x_st	0.644604	0.979686	0.835263	0.485308	0.947836	0.934581	0.879446	0.808161	1.50686	0.689789	1.09259	0.262198	1.8924	0.230419	0.848275	0.845952	1.01387	0.644845	1.12426	0.302443	1.46126	0.168414	0.956238	0.734072	0.98463	0.862741	0.848275	0.70599	snoRNA	ENSG00000238407	chr13:98538063-98538166 (+)	104	ATCCTCTTGTAGCTCCTAAGTGTGACGATTGGGTTTTCAGGCTCATATGTGAGATGTGCCTCCCTCAGATCTTGTTACGATGTTGGCACATTACCCATCTGATG
ENSG00000238408_st	1.07655	0.509032	1.40856	0.0423413	0.968541	0.115902	0.757199	0.344796	1.20527	0.73013	1.0589	0.13673	1.26034	0.0493038	1.20527	0.141398	0.770293	0.661924	0.881531	0.167607	0.873667	0.536373	0.730109	0.462306	1.61949	0.0314835	1.21372	0.29493	snoRNA	ENSG00000238408	chr13:40021252-40021353 (-)	102	ATCCTTTTGTGCTTCATAAGCGTGATGATTGGGTTTCACAGTAACGTGTGAGATGTGCCTTCTTCAGCCTTATTAGGATGTTGGCACATTACCCATCTGATA
ENSG00000238408_x_st	0.770293	0.453984	1.51088	0.485057	0.973146	0.518183	0.799335	0.671489	1.01057	0.577443	0.986472	0.510918	1.39007	0.0927837	1.01057	0.295885	0.923716	0.916443	1.4799	0.337498	1.04118	0.432709	0.979419	0.189712	0.915618	0.982076	1.21026	0.187403	snoRNA	ENSG00000238408	chr13:40021252-40021353 (-)	102	ATCCTTTTGTGCTTCATAAGCGTGATGATTGGGTTTCACAGTAACGTGTGAGATGTGCCTTCTTCAGCCTTATTAGGATGTTGGCACATTACCCATCTGATA
ENSG00000238409_st	1.2116	0.278238	1.46126	0.0643081	0.858807	0.176814	1.18983	0.284215	1.55089	0.00111334	1.01893	0.551004	1.03541	0.286358	1.02117	0.787022	1.56317	0.00349811	0.664197	0.297815	1.20912	0.187555	1.04223	0.68239	1.8508	0.000155912	1.68428	0.0152297	snoRNA	ENSG00000238409	chr16:11387067-11387170 (+)	104	GTGGTTTTGTGGCTCCCAAGCACGATGGTCTGGTGTTCACGAGGGTGTGTAAGATGCACCTCCCTCAAACCTTGTTACAAGGTTGGCATGTTACCCGTCTGATG
ENSG00000238410_st	1.00692	0.33447	1.08988	0.684972	1.84343	0.0529661	0.839754	0.412229	1.58356	0.0425775	1.08152	0.383399	1.09786	0.193956	0.519055	0.923223	1.41853	0.135892	0.922116	0.231638	1.59018	0.143329	1.54553	0.0921595	1.02711	0.661767	0.69914	0.710086	snoRNA	ENSG00000238410	chr2:75716702-75716836 (+)	135	CTGTGTGTAGAAATGTTTGCTCCTCTATCCTTTGGGAACAGGAATACATTCATAACATGCTACATGTAAAAAGGACTCCCCAGGGTGGCCAATCTTATGGTAGAGGTTGTATGGTAATATATTTCTCCTTCATAA
ENSG00000238414_x_st	1.44266	0.0153439	1.71394	0.0304094	2.60551	1.11043e-05	1.69427	0.000485026	7.08026	7.16915e-10	2.55766	4.72376e-05	2.38119	0.00063466	0.90787	0.0172505	3.07442	0.00040801	2.09215	0.000106774	1.7024	0.0849758	2.34047	1.24878e-05	5.03939	2.66289e-07	3.40124	5.85726e-06	snoRNA	ENSG00000238414	chr10:27157094-27157193 (+)	100	ATCCTTTCATAGTTCATAAGCATGATTGGGTTTTCACACTATGTGTAAGATGTGCCTCCATCAAACCTTGTTAGGATGTTGGCATATCACCCATCTGATG
ENSG00000238416_x_st	1.07087	0.433442	1.80496	0.05887	1.64684	0.00986681	0.948805	0.827816	0.902181	0.00272838	1.39112	0.1099	1.03526	0.851727	0.992967	0.706649	1.46959	0.067833	1.06149	0.380473	1.04967	0.494408	1.02519	0.767407	1.07923	0.256949	1.15335	0.478452	snoRNA	ENSG00000238416	chr3:73131138-73131241 (+)	104	ATCCTTTTATAGTTCATAAGTGTGATGATTGGGTTTTCACGCTCGTATGTGAGATGTGCCTCCCTCAGACTTTGTTACGATGTTGGCACATTCCCCGTTTGATG
ENSG00000238418_st	1.21662	0.0510054	0.960952	0.798876	1.57787	0.115007	0.780358	0.422729	0.960952	0.725238	1.07711	0.264263	1.00758	0.862306	1.2748	0.212032	0.923716	0.88834	0.98234	0.213301	1.04311	0.256654	0.966833	0.315748	1.11032	0.432376	1.50402	0.232654	snoRNA	ENSG00000238418	chr17:74320277-74320380 (+)	104	ATCATTTTGTAGTTCATAAGTGTGATCATTGGGTGTTCACGCTTACATGTGAGATGTGCCATCCTTGAACCTTGTTAGAACATCAGTACATCACCTGGCTGACA
ENSG00000238418_x_st	1.09152	0.0352781	0.817086	0.9637	0.804772	0.496781	0.880402	0.510401	1.06778	0.531953	1.20527	0.231	0.522848	0.969365	1.11599	0.134905	0.784851	0.517404	1.18293	0.713018	0.960952	0.352838	0.626881	0.797057	0.835143	0.62192	0.85375	0.499323	snoRNA	ENSG00000238418	chr17:74320277-74320380 (+)	104	ATCATTTTGTAGTTCATAAGTGTGATCATTGGGTGTTCACGCTTACATGTGAGATGTGCCATCCTTGAACCTTGTTAGAACATCAGTACATCACCTGGCTGACA
ENSG00000238422_x_st	1.0368	0.311233	0.928898	0.315998	1.89272	0.0311756	1.59999	0.00244171	9.07871	1.00902e-08	1.1569	0.112638	1.00758	0.743172	0.954165	0.272364	1.17468	0.371158	1.0122	0.0619129	0.575034	0.969193	1.07304	0.0954554	5.57187	3.63205e-08	6.08571	1.23909e-05	snoRNA	ENSG00000238422	chr8:124278882-124278985 (-)	104	ATCCTTTTGTAGTTCTTAAGTGTGATGATTGGGTTTTCATGCTTATGTGTGAAATGTGCCTTTCTCAAACCTTGTTATGACACTGGCACATTACCTGTGTGACG
ENSG00000238425_x_st	0.811728	0.873252	0.595343	0.934269	1.50066	0.310264	1.27559	0.489317	1.8411	0.0108889	0.722815	0.964845	0.895586	0.784832	1.4495	0.435954	0.707317	0.666413	1.75561	0.0148631	1.20527	0.423543	1.27559	0.369088	1.27772	0.141849	1.09328	0.203426	snoRNA	ENSG00000238425	chr18:2774872-2774961 (+)	90	ATGCTTGTTGATGATTGGGTGTTCACGCACATGCGTGAGATATGCCACCCTTGAACCTTGTTACACTGTTGGCACATTACCTGTCTGACC
ENSG00000238428_st	0.805773	0.965306	0.781853	0.556603	0.975408	0.7129	0.633813	0.951254	0.947023	0.700641	1.01194	0.760318	0.93056	0.702594	0.867474	0.963643	0.596894	0.6862	1.20504	0.489073	1.00091	0.538898	1.08889	0.367437	0.907249	0.417555	0.744916	0.815529	snoRNA	ENSG00000238428	chr2:219049702-219049805 (-)	104	ATACTTTTGTAGCTCATAAGCATGATGATTCAGTGTCCAAGTGCATGCATGAGATGTGCCTCCCTCAAACCTTGTCACAACATCAGCACGTTGCTCATCTGACA
ENSG00000238428_x_st	0.862335	0.645766	0.852165	0.777003	1.53156	0.264268	0.417665	0.999449	0.845424	0.649106	1.24699	0.509715	0.618805	0.962386	0.620323	0.940728	1.09319	0.46263	0.67479	0.716613	0.797903	0.884067	0.778447	0.630507	1.10946	0.702083	0.795399	0.78543	snoRNA	ENSG00000238428	chr2:219049702-219049805 (-)	104	ATACTTTTGTAGCTCATAAGCATGATGATTCAGTGTCCAAGTGCATGCATGAGATGTGCCTCCCTCAAACCTTGTCACAACATCAGCACGTTGCTCATCTGACA
ENSG00000238430_st	1.41538	0.0274997	1.59001	0.0148523	2.13548	0.0157346	1.44065	0.0917171	4.28437	3.25719e-07	1.13019	0.343021	1.35312	0.0133039	0.777669	0.247786	2.29176	0.00158574	1.2443	0.504716	1.31675	0.0622943	0.606498	0.629691	2.22606	0.000634706	1.58384	0.00817653	snoRNA	ENSG00000238430	chr1:173629236-173629339 (-)	104	ATCCTTTTGTAATTCATAGGTGTGATTATTGGGTTTTCATGCTCATGTGTGAGAGGTACCTCCTTCAAACCTTGTTACAACACGGGCACATTTCCTGTCTGTTG
ENSG00000238430_x_st	0.978459	0.43002	0.928564	0.101169	0.624194	0.953929	1.19431	0.260996	2.38032	4.98902e-06	0.60596	0.407093	0.975187	0.691818	0.92129	0.267876	1.66664	0.0150954	1.36999	0.0477262	1.0547	0.0581249	1.14797	0.254187	1.96544	0.00119976	2.2968	0.00178941	snoRNA	ENSG00000238430	chr1:173629236-173629339 (-)	104	ATCCTTTTGTAATTCATAGGTGTGATTATTGGGTTTTCATGCTCATGTGTGAGAGGTACCTCCTTCAAACCTTGTTACAACACGGGCACATTTCCTGTCTGTTG
ENSG00000238433_st	2.4251	0.211575	1.48009	0.262593	1.29229	0.232885	1.47235	0.365565	1.40527	0.153392	0.921482	0.18209	1.27465	0.230322	2.10607	0.210465	1.04673	0.585858	0.921482	0.264917	0.861468	0.552906	1.10076	0.782567	1.38556	0.357172	1.00706	0.200356	snoRNA	ENSG00000238433	chr8:59574800-59574903 (-)	104	ATCCTTTTGTAGTTCATAAGTGTGATGATTGGGTGTTCATGTGCAGCTGTGTGATGTGCCGCCCTTGAACCTTGTTACGAGTTTGGCACATTACCTGTTTAACG
ENSG00000238433_x_st	1.15097	0.165067	1.68851	0.0351214	0.878336	0.671322	0.698319	0.675474	0.8524	0.673555	0.910179	0.159296	0.995066	0.559538	1.54781	0.274693	1.15097	0.673476	1.0279	0.231052	1.78668	0.0361078	1.06942	0.484297	1.04082	0.454063	1.92988	0.0394631	snoRNA	ENSG00000238433	chr8:59574800-59574903 (-)	104	ATCCTTTTGTAGTTCATAAGTGTGATGATTGGGTGTTCATGTGCAGCTGTGTGATGTGCCGCCCTTGAACCTTGTTACGAGTTTGGCACATTACCTGTTTAACG
ENSG00000238436_st	0.634416	0.926844	1.07775	0.40329	0.934698	0.293783	1.08737	0.593855	1.20591	0.236402	0.78488	0.4684	0.914634	0.808913	1.07166	0.786707	1.77364	0.0297599	1.05194	0.471661	1.3375	0.20218	1.24206	0.313585	1.27045	0.181175	1.31598	0.669018	snoRNA	ENSG00000238436	chr12:58062727-58062822 (-)	96	ATCCTTTTGTGGGTCATATGCATGATGATTGGGTGTTCACGCACAAGTATGAGATGTGCCACCTTTTTACAGCATTGGCACATTACCTGTCTGATG
ENSG00000238436_x_st	1.0368	0.760387	1.05305	0.804853	0.709572	0.448102	0.550024	0.934869	1.12545	0.371445	0.946106	0.575111	1.70764	0.224103	0.899487	0.640559	1.0279	0.519918	0.79836	0.631085	0.960952	0.475701	1.04811	0.323609	1.00082	0.176251	1.00082	0.392854	snoRNA	ENSG00000238436	chr12:58062727-58062822 (-)	96	ATCCTTTTGTGGGTCATATGCATGATGATTGGGTGTTCACGCACAAGTATGAGATGTGCCACCTTTTTACAGCATTGGCACATTACCTGTCTGATG
ENSG00000238437_st	1.0368	0.430962	0.844832	0.935184	1.26825	0.216737	1.22333	0.2191	0.680757	0.675849	1.02446	0.547472	0.930171	0.909322	0.891895	0.756735	1.16427	0.212401	0.969248	0.450834	0.935207	0.853706	0.923716	0.804242	0.710498	0.995528	0.771996	0.94845	snoRNA	ENSG00000238437	chr11:93530379-93530479 (+)	101	ATCCTTTTGTGGTTCAAAAGCATGATTGGGCTTTCATGCTTATGCATGAGTTGTGACTCCCTCAAACCTTATTAGGATGTCGGCGCATTACCCATCTGACA
ENSG00000238437_x_st	0.67776	0.841045	0.854295	0.772146	1.12573	0.338238	1.1242	0.536723	1.26471	0.00409972	1.08002	0.321401	1.03955	0.518745	0.763559	0.750333	1.4495	0.12862	1.30938	0.0767979	1.53012	0.0955582	1.13816	0.317122	1.76805	0.0455759	1.38985	0.454675	snoRNA	ENSG00000238437	chr11:93530379-93530479 (+)	101	ATCCTTTTGTGGTTCAAAAGCATGATTGGGCTTTCATGCTTATGCATGAGTTGTGACTCCCTCAAACCTTATTAGGATGTCGGCGCATTACCCATCTGACA
ENSG00000238438_x_st	1.4107	0.113588	0.987741	0.642326	0.953774	0.479616	0.64249	0.8454	1.20327	0.00158103	1.72582	0.0629669	0.962195	0.734549	1.16117	0.570469	1.03783	0.518998	1.23301	0.292563	0.844225	0.936758	1.40799	0.0874209	1.16473	0.135737	1.07306	0.222115	snoRNA	ENSG00000238438	chr6:1186753-1186855 (+)	103	GTTCTTTTGTGGTTCATAAGTGTGATGATTGGGTTTTTTGCTCATGTGTGAGATGTGCCTCCCTCAAACCTCGTTATGATGTCGGCACATCACCCATCTGACT
ENSG00000238440_x_st	0.989812	0.0903504	1.32134	0.0436255	0.991516	0.108338	0.795058	0.378977	1.29602	0.461663	1.30769	0.101668	1.16985	0.067253	0.81914	0.119758	1.22292	0.537132	1.03453	0.103958	1.24895	0.0677668	0.892379	0.238458	1.22637	0.0714361	1.38736	0.0951294	snoRNA	ENSG00000238440	chr12:64749542-64749645 (-)	104	ATCCTTTTGAAGTTCATAAGCATGGTGATTGGGTTTTCACACTCATGTGTGAGATGTACCACCCTTAAAGCTTGTTATGATGTAGGCACATTACCCATCTGACA
ENSG00000238445_st	1.24458	0.191355	1.06359	0.598669	1.91749	0.116448	1.03663	0.119884	2.71572	0.000646182	1.29104	0.149108	1.23809	0.436866	1.62873	0.0191997	0.885706	0.583289	1.44104	0.0128161	1.12707	0.0885792	1.53816	0.096943	2.43973	0.000706867	1.94787	0.0252941	snoRNA	ENSG00000238445	chr18:3572938-3573041 (-)	104	ATCTTTTTGTGATTCATCAGCATGATGATTGGGTCTTCACACAAAAGTTTAAGATGTGCCTCCCTCACATCTTATTATCGTGTCAGCATATTTCCTGTCTGAAG
ENSG00000238445_x_st	1.33841	0.0477402	1.15955	0.231071	1.20527	0.667786	1.34798	0.0914222	1.94148	0.00217544	1.15029	0.264358	1.42326	0.284964	1.09742	0.27754	1.06643	0.308931	1.21421	0.304597	1.82724	0.0499789	0.909888	0.566527	1.87118	0.0282689	1.14727	0.30527	snoRNA	ENSG00000238445	chr18:3572938-3573041 (-)	104	ATCTTTTTGTGATTCATCAGCATGATGATTGGGTCTTCACACAAAAGTTTAAGATGTGCCTCCCTCACATCTTATTATCGTGTCAGCATATTTCCTGTCTGAAG
ENSG00000238450_st	1.13731	0.495881	1.13832	0.351629	1.12849	0.269338	1.11966	0.272572	0.875345	0.641853	1.61342	0.0952844	1.63074	0.0594723	0.875345	0.677951	1.13731	0.534686	0.969128	0.749901	1.1378	0.29657	1.13731	0.151262	0.994705	0.792113	1.1378	0.0219805	snoRNA	ENSG00000238450	chr8:71516767-71516872 (+)	106	ACCCTTTTGTAGTTCACAAGTGTGATGATTGGGGTTTCACGCTTATATGTGAGATGTGTCTCTCCCTCAAACTTTGTTCTGACCTGAGCACCTTACCTGTCATAAA
ENSG00000238450_x_st	0.796806	0.847259	0.757109	0.829579	1.29884	0.0956138	0.908594	0.436916	0.798099	0.420765	1.04397	0.240201	1.75294	0.135329	0.7972	0.862481	1.28787	0.185702	0.698322	0.812284	1.05573	0.57805	1.19817	0.123185	1.45977	0.145646	1.29751	0.072891	snoRNA	ENSG00000238450	chr8:71516767-71516872 (+)	106	ACCCTTTTGTAGTTCACAAGTGTGATGATTGGGGTTTCACGCTTATATGTGAGATGTGTCTCTCCCTCAAACTTTGTTCTGACCTGAGCACCTTACCTGTCATAAA
ENSG00000238451_x_st	0.999561	0.537083	1.0741	0.14109	0.944386	0.380699	1.05327	0.456659	2.24713	0.106917	1.2975	0.14086	1.01774	0.600728	1.18173	0.44141	1.45745	0.0476136	1.0279	0.207933	1.20527	0.284038	0.750033	0.893328	1.26597	0.148656	1.11634	0.526247	snoRNA	ENSG00000238451	chr5:70384459-70384562 (+)	104	GTCCTTTTATAGTTGATGAGCATGATGATTGGGTGTTCACACGCATGTGTGAAATGTCCCACCCTCAAATCTTGTTACAATATTGGCACATTACCCATCTGACA
ENSG00000238453_st	1.06431	0.672323	0.807782	0.73416	1.75517	0.0393301	1.1384	0.262707	1.57013	0.0154139	1.14817	0.435863	1.14817	0.58131	0.842895	0.965842	1.06431	0.869598	0.974932	0.853635	0.83205	0.729707	0.923716	0.862744	1.0319	0.529659	1.20527	0.292847	snoRNA	ENSG00000238453	chr7:77053000-77053105 (-)	106	ATCCTTTCGTAGTTCATAAGCATGATGATCGGGTGTTCACATGCTCATATGTGACATGTGCCACCCTCGAATCTTGGTACAATGTTGGGACATTACCCATCTGACA
ENSG00000238455_st	0.908828	0.505425	0.920388	0.918896	1.06485	0.649305	1.06394	0.303828	1.07472	0.647458	1.45511	0.123958	1.10639	0.606259	0.769156	0.935312	1.58804	0.192044	1.15048	0.244918	1.35221	0.618792	1.29536	0.331887	1.32945	0.09338	0.786356	0.996457	snoRNA	ENSG00000238455	chr13:57133758-57133859 (+)	102	ATCCATTTGTAGTTCAGAAACATGACTATTGTCTTTTCAAGCTTATATGAGATCTGGCTCCCTCAATCCTTGCTATGATATCAGTACATTACCTGTCTGATG
ENSG00000238455_x_st	0.972071	0.488302	1.11875	0.100273	0.99565	0.44354	0.83195	0.873855	0.939832	0.874474	0.992782	0.169412	0.923891	0.910476	0.815565	0.806266	0.928271	0.386007	0.877175	0.586858	0.898384	0.637044	1.54505	0.06968	1.89427	0.0363859	1.40226	0.445811	snoRNA	ENSG00000238455	chr13:57133758-57133859 (+)	102	ATCCATTTGTAGTTCAGAAACATGACTATTGTCTTTTCAAGCTTATATGAGATCTGGCTCCCTCAATCCTTGCTATGATATCAGTACATTACCTGTCTGATG
ENSG00000238458_st	0.951474	0.612312	1.26276	0.168306	1.17827	0.106414	0.967836	0.533409	1.95117	0.00914669	1.45741	0.000701713	0.754851	0.789161	1.37052	0.195709	1.43841	0.167758	1.28535	0.0602784	0.960952	0.197672	1.27132	0.189656	1.14344	0.18231	1.21309	0.658214	snoRNA	ENSG00000238458	chr6:18402182-18402283 (-)	102	ATCCTCTTGTAGTTCATAAGCATGATGATTGGCTTCTCCCAGTCACATGAGATATGCCTCCCTCAAACCTGGTTACACCATAAGCACATTATCCATCTAACA
ENSG00000238459_x_st	0.954494	0.511499	1.05343	0.642522	1.02919	0.414937	0.710828	0.881738	1.13685	0.348237	1.10501	0.179316	0.992011	0.664223	1.09742	0.192504	1.68346	0.0311852	0.916654	0.61868	1.02919	0.939451	0.88319	0.941033	1.37142	0.336695	0.867238	0.874832	snoRNA	ENSG00000238459	chr7:98482613-98482713 (-)	101	ATCCTTTTGTAGTTTGTAAGGGTGATGATTGGGGTTTCATGCTTATATGTGAGACATGCCTCCCTCAAACCTTGTTATGTCAGCACATTACCCATCTGATG
ENSG00000238461_x_st	0.784289	0.936573	1.24715	0.299711	1.46407	0.271987	0.873371	0.846766	0.823734	0.887053	0.70389	0.773294	1.05563	0.882947	0.955452	0.865676	1.22283	0.236397	0.913783	0.864541	1.07106	0.577522	0.965598	0.617911	0.591905	0.999199	1.07687	0.114824	snoRNA	ENSG00000238461	chrX:119678170-119678273 (+)	104	ATCCTTTTGTAGTTGAGAAGCATGATGATTGGGTTTTTATGCTCATATATGAGATGTGCTTCCTTCAAACCTTGTTATGACATCAGCACATTACCTGTCTGATG
ENSG00000238462_st	0.958743	0.743026	2.18086	0.00129657	1.02401	0.825898	1.1124	0.671356	1.22501	0.317774	2.06228	0.000926189	1.14438	0.247887	1.03953	0.551025	1.77669	0.0886099	1.68768	0.034579	1.103	0.692592	0.770153	0.529877	1.65932	0.010831	1.00225	0.766398	snoRNA	ENSG00000238462	chr2:9672371-9672474 (-)	104	ATACTTTTATAGTTCATAAGTGTGGTGATTGGCTGTTCACACACACATATGAGATGTACCACCCTAGAACCTTGTTACAATGTTAGCACATTACCAGTCTGACA
ENSG00000238462_x_st	0.986391	0.09544	2.03286	4.61014e-05	2.34705	0.00326029	1.22198	0.0205877	1.32965	0.1116	3.25768	9.61172e-07	1.33482	0.0537008	1.11413	0.0696297	0.894675	0.377804	1.37298	0.00058975	0.974816	0.0908564	1.0481	0.0308402	1.44228	0.00157291	1.2308	0.0189721	snoRNA	ENSG00000238462	chr2:9672371-9672474 (-)	104	ATACTTTTATAGTTCATAAGTGTGGTGATTGGCTGTTCACACACACATATGAGATGTACCACCCTAGAACCTTGTTACAATGTTAGCACATTACCAGTCTGACA
ENSG00000238463_st	1.23384	0.732311	1.46126	0.155997	1.45892	0.353547	1.00758	0.380965	1.59001	0.0798053	1.00758	0.671272	1.47575	0.590352	1.24638	0.46464	1.46042	0.578594	1.0279	0.740549	1.09625	0.742962	1.17736	0.253121	1.57305	0.296888	1.2041	0.214444	snoRNA	ENSG00000238463	chr13:95862598-95862702 (+)	105	ATCCTTTTGTAGTTCATGAGCATGATAATCGGGTGTTCACGCACTTGTGTGAGATGTGCCACCCTTGAATTTTGTTATGATGTTTCCACAATAGCCCATCTGACA
ENSG00000238464_st	0.985151	0.718367	1.82955	0.221639	0.976489	0.475644	1.21121	0.586364	1.14498	0.160267	4.35607	0.000727677	3.99227	0.00224619	1.59256	0.527488	1.42003	0.124755	1.35304	0.400641	1.43348	0.131524	0.967471	0.719937	1.13066	0.482032	1.70946	0.0495352	snoRNA	ENSG00000238464	chr6:74103636-74103736 (-)	101	ATCCTTTTGTAAGTCATAAGTGTGATTGGGTTTTCATGCTCTTGTGTCAAATGTGCCTCCCTCAAACCTTGTTACGAAGTGGGCACACTACCCACCTGATG
ENSG00000238464_x_st	1.28028	0.190461	1.46126	0.180649	0.963645	0.169084	0.827079	0.807043	1.20147	0.483716	1.32919	0.341425	1.12383	0.765061	0.972897	0.515328	1.16719	0.584657	1.0279	0.621911	1.10847	0.210556	0.846361	0.710583	1.78198	0.118809	1.37078	0.280326	snoRNA	ENSG00000238464	chr6:74103636-74103736 (-)	101	ATCCTTTTGTAAGTCATAAGTGTGATTGGGTTTTCATGCTCTTGTGTCAAATGTGCCTCCCTCAAACCTTGTTACGAAGTGGGCACACTACCCACCTGATG
ENSG00000238465_st	1.02968	0.368983	1.01418	0.378866	1.36753	0.189904	1.17496	0.148761	1.0598	0.039223	1.36753	0.0949482	1.01438	0.544016	1.06711	0.658371	1.19261	0.107449	0.964574	0.702166	0.930644	0.863789	1.08598	0.363978	1.36672	0.342119	1.43095	0.0483671	snoRNA	ENSG00000238465	chr2:70139827-70139931 (+)	105	ATCCTTTTATAGTTCATAAACATAGTAATTAGGTGTTCCCATTGCATGTATGAGATGTGCCTCCCAAAGAGCTTGTTACAGCGTTAGTACATTACCTGTCTGATA
ENSG00000238466_st	1.32486	0.482419	0.829091	0.338847	1.60391	0.0557863	1.11197	0.505445	1.183	0.193976	1.20965	0.258259	1.34492	0.064948	1.10345	0.888784	1.06771	0.329225	0.825068	0.978293	1.2635	0.266553	1.08193	0.312196	1.13125	0.732405	1.25837	0.237762	snoRNA	ENSG00000238466	chr8:21889861-21889963 (+)	103	AGGCTCTTGTCATTTATAAGTGTGATGATTGGGGTTTCACGCTCGTGTGTAAGGTGTGCCTCCCACAAACCTGGTTACGAGTTGGCACATCACCTGTCTGATG
ENSG00000238472_x_st	0.986078	0.567537	0.984956	0.485789	0.950832	0.789393	1.04471	0.722607	1.5282	0.399677	1.06722	0.217842	1.00258	0.699702	0.919679	0.924318	1.0568	0.525609	1.19094	0.750261	1.02753	0.747255	0.785665	0.970172	0.932577	0.702562	0.822901	0.692005	snoRNA	ENSG00000238472	chr10:101779351-101779456 (+)	106	GTCATTTTGTAGGTCATAAGCATGATGATTGAGTTTTCATGCTCATGCGTGAGATGTACCTCCCTCAAACCTTGCTACAACATTGGTAATGTACCAATGTCTGACA
ENSG00000238473_x_st	0.770293	0.917859	1.0991	0.170244	1.04768	0.563093	0.857032	0.749599	1.17502	0.639373	0.829676	0.711426	0.555958	0.995014	0.924934	0.823608	0.74103	0.733737	0.894548	0.43552	0.884388	0.939399	0.923716	0.423115	1.21017	0.187023	0.884388	0.781413	snoRNA	ENSG00000238473	chrX:47941136-47941239 (+)	104	ATCCTTTTGTAGTTCCTAAGCATGATGATTGGGTGTTCATGTGCTTATGTGAGATGTGCCTTTCTCAAACCTTGTTATGACATCAGCACATTATTCATCTGATA
ENSG00000238474_x_st	1.07163	0.271573	0.919527	0.92653	1.46126	0.218008	0.946496	0.656119	0.960952	0.842193	1.00758	0.569412	1.0424	0.415277	1.02919	0.43992	0.942334	0.379476	0.895576	0.320372	2.21241	0.0189613	0.576771	0.906514	1.49641	0.265573	0.892717	0.611843	snoRNA	ENSG00000238474	chr6:109612458-109612561 (-)	104	ATTCTTTTGTAGTTCATGAGCCTGATGATTGGGTGTTCACACGTGTGTGTGAGATGTGCTATTCTCGAACCTTGTTACAACGTCGTCGCATTACCTGTCTGACC
ENSG00000238475_st	0.974868	0.904096	1.34228	0.897087	1.3874	0.429703	0.931349	0.886134	2.02691	0.124125	1.13712	0.637383	0.967135	0.5007	1.13712	0.785863	0.959744	0.990069	1.35351	0.463263	1.39311	0.510295	0.780421	0.911226	1.11032	0.707517	1.46126	0.524307	snoRNA	ENSG00000238475	chr12:63044955-63045058 (+)	104	ATCCTTTTGTAGTTCATAAGCTTGATGTTTGAGTTTTCACACTTACGTGTGAAATGTGCCTCCCTTAAACCTTGTTACTACGTCAGCACATTACCCATGAGACA
ENSG00000238475_x_st	1.05168	0.232946	1.18172	0.465638	1.18172	0.424247	0.844484	0.659386	1.70198	0.249773	0.743995	0.829775	1.36491	0.274874	0.603171	0.922377	0.898261	0.470104	0.851946	0.725509	1.28269	0.514703	0.730109	0.754334	1.11327	0.576103	0.782382	0.98445	snoRNA	ENSG00000238475	chr12:63044955-63045058 (+)	104	ATCCTTTTGTAGTTCATAAGCTTGATGTTTGAGTTTTCACACTTACGTGTGAAATGTGCCTCCCTTAAACCTTGTTACTACGTCAGCACATTACCCATGAGACA
ENSG00000238480_x_st	0.873051	0.04129	0.995957	0.0413885	1.8788	0.00315352	0.729058	0.131759	1.69903	0.000485167	1.31948	0.0111218	0.91387	0.0563398	0.702304	0.224385	1.87608	0.00187105	0.363829	0.93421	1.20537	0.0840269	0.833081	0.0549558	1.5133	0.000450371	2.76795	5.007e-05	snoRNA	ENSG00000238480	chr3:122469219-122469322 (+)	104	ATACTTTTATAGTTCATAAGTCTGATGATTGGGTGTCATGCTCATGTGTGAGACATGCCTCCCTTAAGCCTTGTTATGACGTCAGCATATTACCTGTCTAGATA
ENSG00000238481_st	1.50776	0.164661	1.20527	0.281467	1.3928	0.229533	0.966737	0.906595	1.20527	0.47684	1.20527	0.251672	1.09899	0.477687	1.26323	0.760541	1.31155	0.0742876	0.946501	0.626797	1.20527	0.348417	1.33829	0.221655	1.36672	0.522488	1.20527	0.240529	snoRNA	ENSG00000238481	chr2:157278707-157278811 (+)	105	GTCTTTTTATAGTTCATAAGTGTGATGATTGGGTTTTTATGCTCTTGTATGTGATGCCCCTCTCCTCAAATCTTGTCATGATGTTGGCACATTACCCATCTGATG
ENSG00000238481_x_st	0.870934	0.120522	1.30591	0.0790212	1.86815	0.0359574	1.06558	0.24682	2.03937	0.046385	1.1621	0.0181988	0.766252	0.966644	1.06558	0.340752	0.924262	0.188655	1.02025	0.184915	0.730109	0.877171	1.0908	0.385778	1.66982	0.037241	1.3458	0.151993	snoRNA	ENSG00000238481	chr2:157278707-157278811 (+)	105	GTCTTTTTATAGTTCATAAGTGTGATGATTGGGTTTTTATGCTCTTGTATGTGATGCCCCTCTCCTCAAATCTTGTCATGATGTTGGCACATTACCCATCTGATG
ENSG00000238483_st	1.25876	0.126573	0.961323	0.616352	1.59545	0.0809391	1.776	0.0011661	1.69903	0.0928239	1.38933	0.0208459	2.96812	0.04378	0.938017	0.0779133	1.6131	0.00299851	1.06362	0.245336	1.62509	0.038635	1.61686	0.014087	3.41234	0.000671982	2.43833	0.00852193	snoRNA	ENSG00000238483	chr13:46809805-46809908 (-)	104	ATCCTTTAGTAGTTCATAAGCATGATGATTGGCTTTTTATGCTCATGAATAAAATATGCCTCCCTCAAGCCTTTTTATGACATTGGCACATTACCCATCTGACG
ENSG00000238483_x_st	1.60244	0.113409	1.73723	0.0082829	1.87135	0.0821188	1.50776	0.111676	2.02943	0.0691322	1.69903	0.00772598	2.25931	0.0486622	1.36154	0.0310079	1.23235	0.279883	1.63784	0.0360769	1.58512	0.0333111	1.50638	0.0756743	2.88337	0.000921543	1.9234	0.0298447	snoRNA	ENSG00000238483	chr13:46809805-46809908 (-)	104	ATCCTTTAGTAGTTCATAAGCATGATGATTGGCTTTTTATGCTCATGAATAAAATATGCCTCCCTCAAGCCTTTTTATGACATTGGCACATTACCCATCTGACG
ENSG00000238484_st	0.965806	0.551928	1.14381	0.230807	0.920108	0.467498	0.986685	0.427723	1.12622	0.504522	1.19676	0.143008	1.59889	0.0137822	0.941119	0.406114	0.794771	0.141523	1.23182	0.173161	1.82621	0.0411033	1.08193	0.310532	1.3836	0.10563	0.875079	0.128848	snoRNA	ENSG00000238484	chr6:34660557-34660660 (+)	104	ATCCTTTTGTAATTCAGATGCGTGATGATTGGGTGTTTACATGCATGTATGAGACGTGCCAACCTTGAATCTTGTTATATAACGTGCACATTACCCGTCTGACA
ENSG00000238485_x_st	1.0054	0.616066	1.4566	0.282286	0.933174	0.8674	1.39654	0.322568	0.943011	0.805562	1.40277	0.307281	1.32489	0.186019	1.07948	0.477588	1.0054	0.839266	1.32535	0.163514	1.84966	0.0917718	1.22576	0.205569	1.22576	0.323112	1.04743	0.761596	snoRNA	ENSG00000238485	chrX:138784446-138784549 (-)	104	ATCCTTCTTTAGTTCATAAGCATGATGATTGGGTTTTCATGTACATGTGTGAGATGTGCCTCCCTCAAAACTTGTTACAACATTGGCACATTACCTGTCTGACA
ENSG00000238486_st	1.23154	0.0211573	0.987126	0.169374	1.41054	0.0235895	1.21224	0.0196432	0.982601	0.161038	0.668099	0.151163	0.987126	0.178897	0.990438	0.0427049	1.0206	0.0281287	0.823372	0.197833	0.930857	0.138316	0.923716	0.041473	1.31107	0.0226864	1.24477	0.00547956	snoRNA	ENSG00000238486	chr19:52172658-52172761 (+)	104	ATCCTTTTGTAGTTCATAAGTGTGAGGACTGGGTTTTCAGGCTCGTGTATAAGATGTGCCTCCCTCACTCCTTGTTACAACATCGGCATATTACTCATCTGAAT
ENSG00000238486_x_st	1.50776	0.000102223	1.50123	0.00157211	1.48812	0.00323991	1.36672	0.00109976	2.87431	1.14117e-05	1.4495	0.000587154	1.39724	0.0103742	1.3014	0.00303058	1.464	0.000747268	0.941653	0.0131499	1.32113	0.000261135	0.832231	0.00381018	2.66806	1.76405e-06	1.10718	0.0233062	snoRNA	ENSG00000238486	chr19:52172658-52172761 (+)	104	ATCCTTTTGTAGTTCATAAGTGTGAGGACTGGGTTTTCAGGCTCGTGTATAAGATGTGCCTCCCTCACTCCTTGTTACAACATCGGCATATTACTCATCTGAAT
ENSG00000238488_st	1.10762	0.284351	0.960952	0.841887	1.20527	0.465222	0.878862	0.812925	1.50793	0.260472	0.913543	0.824989	1.39367	0.523183	0.84096	0.692799	0.812536	0.903969	1.09242	0.857173	1.34292	0.207605	1.15777	0.438216	1.11032	0.215007	1.26979	0.144333	snoRNA	ENSG00000238488	chr7:136525840-136525943 (-)	104	ATCATTTTGCAGCTTATACATGTGATGACTGGGTTTTTTAACTCATAAGTGAGATGTGCCTTTCTTACATCTTATTATGACATTAGTACATTACCCATTTGATA
ENSG00000238488_x_st	0.783651	0.832891	1.10474	0.466328	1.20829	0.0473058	0.847499	0.503421	0.844374	0.0809061	1.15137	0.59	0.902794	0.726299	0.8104	0.709073	1.34472	0.204231	1.27535	0.198247	1.20527	0.329203	0.69131	0.862241	1.86066	0.00201851	0.743467	0.812612	snoRNA	ENSG00000238488	chr7:136525840-136525943 (-)	104	ATCATTTTGCAGCTTATACATGTGATGACTGGGTTTTTTAACTCATAAGTGAGATGTGCCTTTCTTACATCTTATTATGACATTAGTACATTACCCATTTGATA
ENSG00000238491_st	0.982832	0.662228	1.05473	0.577228	1.04682	0.586555	0.995706	0.896167	1.84599	0.0223629	1.00399	0.391993	1.03708	0.770413	0.976572	0.845809	1.21039	0.151058	1.07849	0.629473	0.877067	0.955552	1.26442	0.33698	0.910456	0.379937	1.81363	0.0854002	snoRNA	ENSG00000238491	chr3:197066328-197066422 (-)	95	AGTCTTTTGTAGTTTGCAAGCATGATGATTCGGTTTTGAGAGGTGCCTCCCTCAAACCTTGTAGACGTCGTCATCGGCACATTACCTGCCTGATG
ENSG00000238491_x_st	1.17192	0.215935	1.34062	0.034927	1.45348	0.0259214	1.14293	0.178652	0.960952	0.0022255	1.14293	0.214414	0.982447	0.750691	1.05882	0.29799	0.970887	0.324774	1.06632	0.342078	1.20916	0.335452	1.12431	0.0499758	1.0919	0.0350475	0.922348	0.217544	snoRNA	ENSG00000238491	chr3:197066328-197066422 (-)	95	AGTCTTTTGTAGTTTGCAAGCATGATGATTCGGTTTTGAGAGGTGCCTCCCTCAAACCTTGTAGACGTCGTCATCGGCACATTACCTGCCTGATG
ENSG00000238492_x_st	0.978124	0.728279	1.02076	0.223733	1.07135	0.335396	0.980765	0.612371	0.939069	0.00923934	0.85143	0.689467	0.735818	0.828085	0.65124	0.82435	0.975344	0.575115	1.10302	0.401739	1.6171	0.0746071	0.767571	0.777764	0.773116	0.889306	1.26508	0.0191521	snoRNA	ENSG00000238492	chr14:20232066-20232166 (-)	101	ATCCCTTTGTGGTTCATAAGTGTGATGACTGAGTTTTTGCACTCCTGTGTGAGATGTACCTCCCTCAAACCTTATGACATATACACATTACCTGATTCACA
ENSG00000238494_x_st	1.21096	0.387418	0.907563	0.830093	1.71847	0.0588454	0.937744	0.545928	1.1444	0.716941	1.0758	0.186665	1.23694	0.517043	1.48048	0.413776	1.06305	0.764838	0.914128	0.405138	0.960952	0.738594	1.09403	0.215748	1.14547	0.420139	1.43029	0.182045	snoRNA	ENSG00000238494	chr15:44005342-44005445 (+)	104	ATCCTTTTGTAGTTCATTAGCATAATGATTGGGTTTTCACACTCAGGCGTGAGATGTGCCTCTCTCAAACCTTGCTACGATGTTGGCACATTGCCTATCTGGCA
ENSG00000238496_x_st	0.767729	0.935825	1.26089	0.613923	0.920543	0.947147	0.698021	0.85778	1.27997	0.394739	1.08854	0.385601	1.48361	0.149241	1.10005	0.575296	1.05821	0.460728	1.07224	0.542294	1.29655	0.579278	0.558153	0.999155	1.70969	0.0210485	1.31255	0.458694	snoRNA	ENSG00000238496	chr8:9789230-9789333 (-)	104	GTCCTTTTGTGGTTCATAAGCATGATGATTGGGTTTTCAGGCGATTGTGTGAGATGTGCCTCATTGAAACCTTGTTACGATGTCTGCCCATTACCCATCTGATG
ENSG00000238498_x_st	1.28998	0.854016	2.0316	0.0288015	1.77416	0.178925	2.05441	0.00423461	9.37133	1.11554e-10	1.4495	0.159418	2.00507	0.171608	0.917777	0.561812	2.43544	0.00293822	1.96139	0.0513517	1.94689	0.37073	2.37565	0.00226287	3.87491	7.77609e-08	4.75824	1.52881e-05	snoRNA	ENSG00000238498	chr22:42472062-42472165 (-)	104	ATCCTTTTGTAGTTCATGAGCGTGATGATTGGGTGTTCACATGCATGTGTGAGCTGTGCCACCCTCGAACCTTGTTACCATGTAGGCACATTACCGATCTGACA
ENSG00000238501_st	0.810191	0.780943	0.915757	0.785769	1.39144	0.178748	0.550767	0.939745	1.65387	0.200613	0.832022	0.196425	1.436	0.431015	0.289042	0.999056	0.911481	0.796667	0.715662	0.578145	0.681748	0.962533	0.754551	0.504611	0.771851	0.677461	1.76406	0.16431	snoRNA	ENSG00000238501	chr14:45036116-45036209 (-)	94	AACAAAGAATGTTAAGCATGATGATTGGATTTTCATGTGTGAGATATGCCTCCTTCAAACTCTGTTACCATGTCTGCACATTACCTGTCTGACA
ENSG00000238501_x_st	0.965519	0.504433	1.31324	0.244221	1.87515	0.0210484	1.20527	0.0521775	1.17727	0.783988	1.40656	0.0412034	1.51276	0.15127	0.735381	0.829246	1.62702	0.00907482	0.74011	0.0479367	1.23327	0.409891	1.00992	0.395758	1.24359	0.107718	1.32281	0.511593	snoRNA	ENSG00000238501	chr14:45036116-45036209 (-)	94	AACAAAGAATGTTAAGCATGATGATTGGATTTTCATGTGTGAGATATGCCTCCTTCAAACTCTGTTACCATGTCTGCACATTACCTGTCTGACA
ENSG00000238502_st	1.19202	0.332614	1.4887	0.0666709	1.03956	0.384284	0.841869	0.546826	1.25294	0.163886	1.36048	0.041494	1.15113	0.167403	1.41439	0.591286	0.959606	0.14881	1.55543	0.0890442	2.30809	0.0207141	0.916221	0.76186	0.693583	0.305778	1.91527	0.052545	snoRNA	ENSG00000238502	chr15:102223718-102223819 (+)	102	AGCTTTTTGTAGTTCATAAGCGTGATGACTGGGTGTACACACATGTGTAAGATGTACCTCCCTCACACCTCGGTACAACATTGGCATATTACCCACCCCACA
ENSG00000238502_x_st	0.652099	0.0122422	0.928115	0.0533219	1.29523	0.00197581	0.847401	0.0156921	0.884068	0.0275982	0.983855	0.00255866	1.10878	0.00575245	0.943958	0.00796618	1.22181	0.00160076	1.46331	0.000959064	1.35153	0.00176335	0.834516	0.0271066	0.992512	0.0241178	1.24039	0.0224757	snoRNA	ENSG00000238502	chr15:102223718-102223819 (+)	102	AGCTTTTTGTAGTTCATAAGCGTGATGACTGGGTGTACACACATGTGTAAGATGTACCTCCCTCACACCTCGGTACAACATTGGCATATTACCCACCCCACA
ENSG00000238503_st	0.74264	0.993449	1.2242	0.202509	1.80948	0.0476764	0.820118	0.94738	1.07144	0.689202	0.789791	0.939255	1.12158	0.60569	0.807385	0.795791	0.865598	0.350811	1.1271	0.540175	1.86551	0.0780223	0.923716	0.841821	1.62873	0.164418	1.07144	0.404686	snoRNA	ENSG00000238503	chr2:12170429-12170498 (-)	70	TGTGTATGATGAGATTTCACTTCATGGTCTGTGTTTCTGAAACACATGATGTTGTGGAAGTTCTGATTTG
ENSG00000238503_x_st	1.37877	0.0345109	1.46126	0.0502559	1.13551	0.691382	1.10164	0.106123	1.59608	0.471143	1.68128	0.136491	1.58477	0.381238	1.09742	0.0889088	1.14689	0.339281	1.14689	0.610538	1.20527	0.613998	1.04271	0.414076	0.572486	0.966204	0.961885	0.38979	snoRNA	ENSG00000238503	chr2:12170429-12170498 (-)	70	TGTGTATGATGAGATTTCACTTCATGGTCTGTGTTTCTGAAACACATGATGTTGTGGAAGTTCTGATTTG
ENSG00000238506_st	0.711622	0.981403	1.17607	0.703183	1.22642	0.3878	0.989379	0.734949	1.34934	0.245135	0.833511	0.668219	1.16222	0.46275	0.89027	0.939197	0.759326	0.382655	0.986416	0.62481	0.92578	0.615743	0.79771	0.909163	0.849825	0.688384	1.26258	0.213687	snoRNA	ENSG00000238506	chr7:52391494-52391585 (-)	92	ACCCTTTTGTAGTTCATAAGCAGGATGACTGAGTTTTCATGCACTTGTGTGAGATGCGCCTCCCTCAATGTTGGCACATTACCTATCTGATG
ENSG00000238506_x_st	1.00043	0.892015	0.962503	0.686252	1.1689	0.4358	0.806795	0.878151	0.924577	0.782927	0.836356	0.573284	1.43742	0.528675	0.702304	0.979144	1.02945	0.252733	1.45816	0.232537	0.924577	0.775599	1.03427	0.69086	0.951329	0.706311	0.882482	0.619418	snoRNA	ENSG00000238506	chr7:52391494-52391585 (-)	92	ACCCTTTTGTAGTTCATAAGCAGGATGACTGAGTTTTCATGCACTTGTGTGAGATGCGCCTCCCTCAATGTTGGCACATTACCTATCTGATG
ENSG00000238507_st	1.08644	0.182866	0.905444	0.826031	1.04976	0.805169	0.951912	0.694851	1.2771	0.461555	0.99154	0.645652	1.00758	0.681047	0.517023	0.947117	1.03235	0.542795	1.0279	0.668042	1.04625	0.471898	1.04812	0.304897	1.04625	0.0409995	1.06838	0.529071	snoRNA	ENSG00000238507	chr16:62438155-62438258 (+)	104	ATCTTCCTATTGTACATAAACATGATGATTGTGTTTCAACACTCATATGTGAGACATGCCTCTCACTAACGTTATTACAATGTTGGCACATTACCTGTCTGACA
ENSG00000238507_x_st	0.80425	0.645209	0.781853	0.917667	1.18441	0.570084	1.42115	0.153587	1.31866	0.756757	1.21694	0.670668	1.24415	0.414375	0.68949	0.930002	1.36289	0.552268	0.965791	0.579408	2.03399	0.0478082	0.691161	0.906681	1.05769	0.191385	1.22885	0.161963	snoRNA	ENSG00000238507	chr16:62438155-62438258 (+)	104	ATCTTCCTATTGTACATAAACATGATGATTGTGTTTCAACACTCATATGTGAGACATGCCTCTCACTAACGTTATTACAATGTTGGCACATTACCTGTCTGACA
ENSG00000238511_x_st	1.01968	0.600792	0.927326	0.720447	1.83397	0.206743	1.35637	0.445118	1.72178	0.190697	1.19491	0.371941	1.33291	0.514518	0.960952	0.826896	1.69476	0.00938027	1.4974	0.178411	0.960952	0.659726	1.41587	0.0869505	1.03751	0.763626	1.20622	0.199304	snoRNA	ENSG00000238511	chr1:153726600-153726703 (-)	104	ATCCTATTGTAGCTCATAAGCATGATTATTGGTTTTTCACACTCATGCGTGAGATGTGCCTCCCTCAAACCTTGTTACCATGTCCCCACATTACCTGCCTGACA
ENSG00000238513_st	1.22116	0.165573	0.975202	0.629556	0.94433	0.831237	0.710828	0.982899	1.69903	0.0575504	1.06483	0.301362	1.23344	0.373108	1.26252	0.37318	0.980969	0.760135	1.71708	0.115083	0.786625	0.954927	1.61045	0.117994	1.62522	0.00842842	1.8641	0.0552514	snoRNA	ENSG00000238513	chr15:56247899-56248002 (-)	104	ATCCTTTTGTAGTTTTTAAGTGTCATGATGGGGTGTCCATGCACATGTGTAAGATGTGCCACTCTTGAAGCTTGTTACAACATGGGCAGATTACCAATCTCACA
ENSG00000238514_st	1.61298	0.108528	1.49214	0.255061	1.79522	0.0476801	1.6462	0.170731	1.95358	0.0184632	2.28065	0.00185732	1.58477	0.0812369	1.40784	0.504219	1.25379	0.545693	1.27585	0.324172	1.46126	0.197915	1.38888	0.462934	1.3976	0.305154	1.49253	0.249646	snoRNA	ENSG00000238514	chr19:29421910-29422012 (+)	103	ATCCCTCTATAGTTTATAAGTGTGATGATTGGGTTTCATACTCATGTGTGAGATGTGCCTCCCTCAAACCCTCTCATGCCACCAGCACATAACCCATCCCATG
ENSG00000238514_x_st	1.66002	0.115237	0.915256	0.787552	1.20527	0.20073	0.872636	0.808162	0.958105	0.345456	2.12725	0.00339048	1.09095	0.589942	1.4038	0.724984	1.23008	0.456329	0.740433	0.769217	1.52629	0.0427436	1.08193	0.207858	1.27213	0.326278	1.55016	0.221853	snoRNA	ENSG00000238514	chr19:29421910-29422012 (+)	103	ATCCCTCTATAGTTTATAAGTGTGATGATTGGGTTTCATACTCATGTGTGAGATGTGCCTCCCTCAAACCCTCTCATGCCACCAGCACATAACCCATCCCATG
ENSG00000238515_x_st	1.01177	0.816646	0.845947	0.928034	1.95565	0.0722666	1.00758	0.791644	0.724326	0.907039	0.953985	0.966524	1.06997	0.541053	0.702304	0.997899	1.62921	0.43609	1.30718	0.305898	1.36996	0.376832	0.999608	0.765092	0.818158	0.906985	1.37895	0.533594	snoRNA	ENSG00000238515	chr10:23688460-23688528 (-)	69	ATCCTTTAGTAGTTCATAAGCGTGATGACTGGGTATTCATGCATATGTGTGAGATGTGCCACCCTGGCA
ENSG00000238519_s_st	1.10687	0.38482	1.14863	0.821703	1.14863	0.263718	0.796747	0.802226	1.20527	0.630984	1.05926	0.369189	0.800545	0.747782	0.949027	0.861311	1.39895	0.375031	0.925335	0.489081	1.296	0.180909	0.919929	0.698621	1.12901	0.226874	1.30951	0.048498	snoRNA	ENSG00000238519	chr15:30677162-30677294 (-)	133	TAGTCAGGCGGGATAATCCTTACCTGTGCCTCCTTTTGGAGGGCAGCAGAATGTGGTAGTTGGAGTTGCATGATACTTGATTCATATCTCTGTGTAATGATGGCATGCAATACCCTGACTGCTCCTTTCGAAT
ENSG00000238520_st	0.770293	0.956266	0.966473	0.213172	1.05759	0.513414	0.798905	0.623348	1.49334	0.000132514	0.770468	0.696295	0.876924	0.5131	0.555546	0.892383	1.70455	0.033051	1.03342	0.0399488	0.960952	0.165641	0.558153	0.929535	0.989117	0.0920759	1.34006	0.042397	snoRNA	ENSG00000238520	chr2:115038661-115038752 (-)	92	ATCCTTTTGTACTTCATGAGCATAGATGATCGGGTGTTCATGCACGTGTGTGAGATGTGCCACCCTCGAATGGGCACATTACCCATCTGACC
ENSG00000238520_x_st	0.674407	0.602271	1.78486	0.032441	1.22773	0.263187	1.00758	0.708594	1.89184	0.00239949	1.03004	0.101212	1.20039	0.143501	0.947299	0.705307	0.861464	0.322324	1.03004	0.210575	0.972608	0.789289	0.823311	0.620872	1.59096	0.0211278	1.46126	0.11033	snoRNA	ENSG00000238520	chr2:115038661-115038752 (-)	92	ATCCTTTTGTACTTCATGAGCATAGATGATCGGGTGTTCATGCACGTGTGTGAGATGTGCCACCCTCGAATGGGCACATTACCCATCTGACC
ENSG00000238521_st	1.1433	0.0714518	1.18573	0.373066	1.53642	0.0427916	1.06603	0.449545	1.22097	0.44125	1.4235	0.0387516	2.34109	0.10417	1.15588	0.179299	1.13503	0.657735	1.59207	0.0890835	1.20527	0.115217	0.888837	0.318946	1.91726	0.0869227	0.91376	0.752143	snoRNA	ENSG00000238521	chr2:75645972-75646075 (-)	104	ATCCTTTTGTGATTCGTAAACATGATGATTAGGTTTTTATGCTTAGGTGTGAGATGTGCCTCCCTCACATCTTATTACGACATCTGTACATTACCCATCTCATG
ENSG00000238521_x_st	0.78606	0.861074	1.20527	0.370889	1.16379	0.367062	1.1167	0.4646	1.23728	0.219479	0.966895	0.893693	1.17454	0.679176	0.73481	0.785811	1.2331	0.422991	1.06114	0.638647	1.47748	0.261183	1.15203	0.237801	0.762121	0.888462	1.20527	0.752848	snoRNA	ENSG00000238521	chr2:75645972-75646075 (-)	104	ATCCTTTTGTGATTCGTAAACATGATGATTAGGTTTTTATGCTTAGGTGTGAGATGTGCCTCCCTCACATCTTATTACGACATCTGTACATTACCCATCTCATG
ENSG00000238522_x_st	1.2198	0.230323	0.971846	0.266477	1.35248	0.0310106	1.34878	0.0421692	1.05282	0.345243	0.818572	0.552826	1.42579	0.19612	1.07835	0.262439	1.4495	0.0764241	1.30655	0.268036	1.23191	0.192863	1.34822	0.0954377	1.329	0.0401222	1.2396	0.236383	snoRNA	ENSG00000238522	chr13:97709633-97709734 (+)	102	ATTCTTTTGTGGTTCAGAGCATGATAATTGGGTTTTCATGCTATGTGTGAGATGAACCTCCCTCAAACCTTGTTAAGACGTCAGCACATTACCAATCTGACA
ENSG00000238525_st	0.761343	0.78323	0.933987	0.263694	1.18562	0.21745	0.850048	0.817856	1.51586	0.208835	0.974024	0.148998	1.17978	0.0904776	0.874508	0.784481	1.07184	0.0941696	1.00495	0.406972	0.952002	0.0630754	0.902314	0.655876	1.05815	0.646353	0.90878	0.891309	snoRNA	ENSG00000238525	chr3:101220999-101221101 (+)	103	ATCCTACTGTAGCTCATGAGCATGATGACTGGGTGTTCACACGCATCTGTGAGATATGCCACCTTGAACCTTGTTACCAGGTCAGCGTATTACCCATCTGACA
ENSG00000238525_x_st	1.18996	0.452804	0.939787	0.736202	1.3632	0.160431	0.690547	0.744873	1.11497	0.107409	1.0283	0.525549	0.959103	0.395478	0.953807	0.50598	1.1032	0.764266	1.17432	0.36203	1.3632	0.235795	1.36344	0.0442984	0.990607	0.55235	1.10737	0.30282	snoRNA	ENSG00000238525	chr3:101220999-101221101 (+)	103	ATCCTACTGTAGCTCATGAGCATGATGACTGGGTGTTCACACGCATCTGTGAGATATGCCACCTTGAACCTTGTTACCAGGTCAGCGTATTACCCATCTGACA
ENSG00000238526_st	1.0368	0.893715	1.02588	0.725068	1.19482	0.0305916	0.785852	0.988574	1.45225	0.0092648	0.834804	0.548626	1.01995	0.446138	1.0371	0.915094	1.00593	0.252745	1.28603	0.418815	0.902075	0.882985	0.508386	0.917275	0.974135	0.334213	0.796612	0.839636	snoRNA	ENSG00000238526	chr1:150234093-150234196 (+)	104	ATCCTTTTGTAGTTCATGGGCATGATGATGGGGTGTTCCTGAGCATGCGTAAGATGTGCCGCCCTCAAATCTTGTCAAGATGTTGGCACATTACCCATCTGACA
ENSG00000238526_x_st	1.04143	0.682105	0.67528	0.893817	1.46469	0.0571226	0.950708	0.939374	1.02273	0.572148	0.934822	0.739683	1.08724	0.679753	1.20527	0.770365	1.14565	0.626952	0.865727	0.750026	1.12084	0.233599	1.0355	0.679527	0.940758	0.721194	0.854379	0.766401	snoRNA	ENSG00000238526	chr1:150234093-150234196 (+)	104	ATCCTTTTGTAGTTCATGGGCATGATGATGGGGTGTTCCTGAGCATGCGTAAGATGTGCCGCCCTCAAATCTTGTCAAGATGTTGGCACATTACCCATCTGACA
[truncated: 4,700 more rows]
