# Supplementary material for: Assessing an Improved Protocol for Plasma microRNA Extraction
Source: PLoS One. 2013 Dec 23;8(12):e82753. doi: 10.1371/journal.pone.0082753 (PMC3871541; doi:10.1371/journal.pone.0082753)
Supplement: Table S2 — Summary of quality control (QC) Affymetrix values for all array tested samples, including: Biopsies (BIO), plasma with standard carrier concentration (PLsc), plasma with low carrier concentration (PLlc) and plasma without carrier (PL). (XLSX) [file pone.0082753.s005.xlsx]

## Sheet: QC table
Metric	C44B	VC6B	D61B	D91B	D101B	C44P	VC6P	D61P	D91P	D101P	C44PC	VC6PC	D61PC	D91PC	D101PC	D101PC+
bgrd_mean	64.773	49.9189	247.535	36.6809	58.3194	40.3394	38.7266	37.6412	50.5479	38.123	40.3332	40.1634	38.3166	50.8462	40.5138	39.7728
pm_mean	159.188	142.248	278.813	57.0906	156.349	67.5331	60.0859	74.3622	85.5946	64.0443	77.9582	70.9964	93.1575	83.4655	79.8307	54.5886
all_probeset_mean	1.82187	1.79904	1.84173	1.61398	1.82142	1.58872	1.55932	1.65447	1.66368	1.56771	1.68813	1.66877	1.72661	1.83597	1.69656	1.45627
all_probeset_stdev	1.98328	1.97704	1.99694	1.74161	1.99364	1.66611	1.59896	1.80953	1.77616	1.66446	1.85275	1.79367	1.91416	1.97084	1.86301	1.22117
all_probeset_mad_residual_mean	0.359098	0.383215	0.319331	0.533238	0.361848	0.545694	0.565587	0.497707	0.502505	0.531996	0.478266	0.494666	0.437473	0.351587	0.460194	0.618344
all_probeset_mad_residual_stdev	0.23841	0.245327	0.212571	0.353121	0.230601	0.357106	0.381305	0.314038	0.343526	0.354169	0.304042	0.324863	0.27797	0.25697	0.2993	0.456322
all_probeset_rle_mean	0.535219	0.47004	0.551122	0.4602	0.511027	0.367139	0.41546	0.337988	0.448364	0.365277	0.311315	0.324513	0.344264	0.851318	0.326955	0.742592
all_probeset_rle_stdev	1.0072	0.961254	0.994923	0.886164	0.979914	0.515939	0.649824	0.467345	0.711607	0.540264	0.459402	0.479199	0.5223	1.30592	0.50319	1.54751
control->affx->bac_spike_mean	9.9214	9.95172	8.57597	12.4044	9.72065	12.3966	12.3132	11.6778	11.8283	12.3381	11.7053	11.8978	10.7786	11.3565	11.5699	12.1112
control->affx->bac_spike_stdev	3.59917	3.53539	3.90064	2.08806	3.99509	1.87861	1.99138	2.54792	2.6074	1.93889	2.66328	2.46075	3.12825	3.20205	2.75868	2.26144
control->affx->bac_spike_mad_residual_mean	0.274813	0.193957	0.237743	0.149443	0.322442	0.116016	0.12921	0.122535	0.123757	0.104725	0.105106	0.100677	0.154784	0.482669	0.13658	0.426538
control->affx->bac_spike_mad_residual_stdev	0.21388	0.103055	0.178009	0.08947	0.242115	0.09901	0.092469	0.099519	0.149324	0.098744	0.068096	0.041588	0.099747	0.69881	0.077099	0.210213
control->affx->bac_spike_rle_mean	1.8095	1.77898	3.15474	0.67366	2.04973	0.665937	0.582532	0.125352	0.103764	0.607375	0.087682	0.167314	0.952153	0.377132	0.175286	0.460043
control->affx->bac_spike_rle_stdev	1.06046	0.993672	1.49466	0.605489	1.38933	0.820166	0.703802	0.110954	0.102941	0.746184	0.060386	0.20344	0.598015	0.635398	0.156229	0.586091
main_mean	9.48822	10.1753	8.41675	10.4243	9.53491	10.3825	9.73098	9.88311	9.88116	10.5201	10.0585	9.56296	9.5714	9.30517	10.0724	6.09949
main_stdev	3.76115	3.48834	4.78721	2.5657	3.59673	2.9596	3.44599	3.7265	3.27642	2.86636	3.55225	3.7327	3.98476	3.9332	3.46606	5.61901
main_mad_residual_mean	1.03526	1.43654	0.904472	0.762138	1.03511	0.424617	0.814732	0.167041	0.536342	0.394522	0.258009	0.470537	0.289465	0.805689	0.296493	2.13957
main_mad_residual_stdev	0.749808	1.04136	0.649213	0.564153	0.751142	0.306935	0.61156	0.145264	0.404596	0.320315	0.201737	0.341946	0.252987	0.613837	0.191182	1.59927
main_rle_mean	0.496241	0.382073	1.60991	1.34771	0.292211	0.764606	0.286717	0.146862	0.394196	0.889396	0.27008	0.270881	0.462269	0.517114	0.327274	3.87023
main_rle_stdev	0.463979	0.254513	0.933802	0.5387	0.248278	0.48999	0.293751	0.233682	0.294508	0.531368	0.221073	0.253133	0.272978	0.431817	0.127066	1.82996
control->affx->bac_spike-AFFX-r2-Ec-c1-bioB-3_at	5.32044	5.54449	4.00226	9.41556	4.7985	9.94599	9.49493	8.1059	8.16051	9.77809	7.9963	8.60358	6.71274	6.25709	7.93386	8.37475
control->affx->bac_spike-AFFX-r2-Ec-c1-bioB-5_at	5.65726	5.78301	4.1237	9.97487	4.78246	10.2135	10.0231	8.36459	8.65254	9.99931	8.38743	8.76851	6.89011	7.89624	8.02008	9.47284
control->affx->bac_spike-AFFX-r2-Ec-c1-bioB-M_at	5.9169	5.8412	4.44461	10.0924	5.39496	10.2044	10.1364	8.86249	8.87359	10.1213	8.51315	9.01917	7.27282	7.65838	8.30691	10.4384
control->affx->bac_spike-AFFX-r2-Ec-c1-bioC-3_at	9.9062	10.1195	8.2544	12.6694	9.64437	12.5414	12.559	12.1477	12.3769	12.5322	12.4661	12.4801	10.9959	12.403	11.9945	12.4921
control->affx->bac_spike-AFFX-r2-Ec-c1-bioC-5_at	10.0222	10.1717	8.28576	12.6606	9.64729	12.618	12.6701	12.5267	12.4546	12.6246	12.4616	12.4654	10.9985	12.4055	12.2976	12.0721
control->affx->bac_spike-AFFX-r2-Ec-c1-bioD-3_at	11.9875	11.8352	10.4126	13.895	12.3802	13.4595	13.3693	13.2918	13.3651	13.497	13.3799	13.4024	13.2796	13.3254	13.3254	13.7079
control->affx->bac_spike-AFFX-r2-Ec-c1-bioD-5_at	11.5689	11.3481	9.65322	13.341	11.3306	13.1184	13.0567	12.9577	12.9524	13.1059	13.0939	13.0018	12.0397	12.9557	13.0326	12.9768
control->affx->bac_spike-AFFX-r2-P1-c1-cre-3_at	14.2171	14.3042	13.6348	14.6674	14.6497	14.676	14.6539	14.2975	14.691	14.6634	14.465	14.6451	14.2539	14.6223	14.5503	14.7244
control->affx->bac_spike-AFFX-r2-P1-c1-cre-5_at	14.6961	14.6182	14.3723	14.923	14.8577	14.7924	14.8557	14.5459	14.9276	14.7208	14.5845	14.6942	14.5637	14.6846	14.6681	14.7415
main-spike_in-control-23_st	14.9442	15.4722	15.5181	12.9885	14.2174	14.2813	14.2429	15.5324	14.1021	14.1768	15.3637	14.5373	15.5233	14.7067	15.1289	12.4626
main-spike_in-control-29_st	12.0946	13.8707	14.2045	11.9736	13.9033	13.6105	13.7313	14.0238	13.8519	13.4774	13.933	14.0017	14.2342	13.9904	14.3097	11.5167
main-spike_in-control-2_st	15.7	15.7093	15.6869	13.4376	15.329	14.8256	15.2537	15.7006	14.8397	15.0012	15.7202	15.1085	15.698	15.2326	15.458	13.4113
main-spike_in-control-31_st	15.3601	15.1352	15.19	15.6661	14.2188	15.0517	14.3071	15.0366	14.3718	15.0711	15.078	15.2383	15.0231	15.0783	14.7771	15.6565
main-spike_in-control-36_st	14.3516	14.3321	14.0312	14.6637	14.4919	14.1062	14.4046	14.4011	14.4933	14.245	14.2798	14.2969	14.4535	14.2542	14.2524	15.0574
all_probeset_percent_called	0.186288	0.162423	0.178533	0.094064	0.179332	0.078633	0.072237	0.091465	0.163422	0.071357	0.109774	0.109574	0.128323	0.174136	0.121487	0.068039
#P	6155	5469	5792	3787	5723	3469	3121	3545	6685	3033	4169	4486	4826	5683	4644	3227
%P	24.6052	21.8629	23.1541	15.1389	22.8783	13.8677	12.4765	14.1715	26.724	12.1247	16.666	17.9332	19.2924	22.7184	18.5649	12.9003
Signal(P)	4.25217	4.46843	4.44552	4.40005	4.46801	4.32076	4.38332	4.81181	3.38032	4.64559	4.60911	4.21456	4.44118	4.49147	4.37024	3.38269
#A	18860	19546	19223	21228	19292	21546	21894	21470	18330	21982	20846	20529	20189	19332	20371	21788
%A	75.3948	78.1371	76.8459	84.8611	77.1217	86.1323	87.5235	85.8285	73.276	87.8753	83.334	82.0668	80.7076	77.2816	81.4351	87.0997
Signal(A)	1.02874	1.05214	1.05719	1.11696	1.03631	1.14885	1.15676	1.13315	1.03762	1.14303	1.10396	1.11246	1.07772	1.05534	1.08704	1.17095
Signal(All)	1.82187	1.79904	1.84173	1.61398	1.82142	1.58872	1.55932	1.65447	1.66368	1.56771	1.68813	1.66877	1.72661	1.83597	1.69656	1.45627
