# Supplementary material for: Assessing an Improved Protocol for Plasma microRNA Extraction
Source: PLoS One. 2013 Dec 23;8(12):e82753. doi: 10.1371/journal.pone.0082753 (PMC3871541; doi:10.1371/journal.pone.0082753)
Supplement: Table S3 — List of more significant miRNA (adjusted FDR p-value <0.05) differentially expressed in all four categories. (XLS) [file pone.0082753.s006.xls]

## Sheet: Supp. table 2_Sample type FDR_p
Column #	Column ID	p-value(Sample type)	Species Scientific Name	p-value(BIO vs. PL)	Ratio(BIO vs. PL)	Fold-Change(BIO vs. PL)	Fold-Change(BIO vs. PL) (Description)	p-value(BIO vs. PLlc)	Ratio(BIO vs. PLlc)	Fold-Change(BIO vs. PLlc)	Fold-Change(BIO vs. PLlc) (Description)	p-value(BIO vs. PLsc)	Ratio(BIO vs. PLsc)	Fold-Change(BIO vs. PLsc)	Fold-Change(BIO vs. PLsc) (Description)	p-value(PL vs. PLlc)	Ratio(PL vs. PLlc)	Fold-Change(PL vs. PLlc)	Fold-Change(PL vs. PLlc) (Description)	p-value(PL vs. PLsc)	Ratio(PL vs. PLsc)	Fold-Change(PL vs. PLsc)	Fold-Change(PL vs. PLsc) (Description)	p-value(PLlc vs. PLsc)	Ratio(PLlc vs. PLsc)	Fold-Change(PLlc vs. PLsc)	Fold-Change(PLlc vs. PLsc) (Description)	F(Sample type)	SS(Sample type)	SS(Error)	F(Error)
2307	U74_x_st	1.60975e-08	Homo sapiens	9.1665e-10	106994	106994	BIO up vs PL	1.06089e-08	99961	99961	BIO up vs PLlc	4.20538e-08	135864	135864	BIO up vs PLsc	0.440214	0.934266	-107036	PL down vs PLlc	0.0438287	126983	126983	PL up vs PLsc	0.0142403	135917	135917	PLlc up vs PLsc	1468.79	131.26	0.297887	1
13824	hsa-miR-194-star_st	4.74254e-07	Homo sapiens	2.35858e-07	463014	463014	BIO up vs PL	2.76493e-07	435688	435688	BIO up vs PLlc	1.91724e-06	448548	448548	BIO up vs PLsc	0.541363	0.940982	-106272	PL down vs PLlc	0.7931	0.968757	-103225	PL down vs PLsc	0.809988	102952	102952	PLlc up vs PLsc	744.86	860899	0.385262	1
2202	U29_st	5.36765e-07	Homo sapiens	3.07063e-07	194557	194557	BIO up vs PL	3.14681e-07	192048	192048	BIO up vs PLlc	1.64821e-06	232795	232795	BIO up vs PLsc	0.925721	0.987103	-101307	PL down vs PLlc	0.305878	119654	119654	PL up vs PLsc	0.274094	121218	121218	PLlc up vs PLsc	726553	167.25	0.767322	1
13847	hsa-miR-200a-star_st	1.41013e-06	Homo sapiens	6.43535e-07	219036	219036	BIO up vs PL	9.10314e-07	197012	197012	BIO up vs PLlc	5.58784e-06	208998	208998	BIO up vs PLsc	0.244298	0.899452	-111179	PL down vs PLlc	0.664267	0.95417	-104803	PL down vs PLsc	0.585881	106083	106083	PLlc up vs PLsc	598.29	548196	0.305424	1
2018	HBII-142_x_st	1.56514e-06	Homo sapiens	7.52696e-07	485023	485023	BIO up vs PL	9.63626e-07	416622	416622	BIO up vs PLlc	6.05496e-06	462.69	462.69	BIO up vs PLsc	0.403696	0.858974	-116418	PL down vs PLlc	0.829721	0.953955	-104827	PL down vs PLsc	0.633909	111058	111058	PLlc up vs PLsc	585865	222392	126532	1
14110	hsa-miR-320c_st	3.84841e-06	Homo sapiens	0.749363	0.954306	-104788	BIO down vs PL	0.0263907	144857	144857	BIO up vs PLlc	1.05903e-06	394415	394415	BIO up vs PLsc	0.0150241	151793	151793	PL up vs PLlc	9.80209e-07	413.3	413.3	PL up vs PLsc	1.99788e-06	272278	272278	PLlc up vs PLsc	488792	123793	0.844208	1
2207	U30_st	6.98827e-06	Homo sapiens	5.20621e-06	414129	414129	BIO up vs PL	3.01346e-06	511643	511643	BIO up vs PLlc	2.39817e-05	497462	497462	BIO up vs PLsc	0.128468	123547	123547	PL up vs PLlc	0.267888	120122	120122	PL up vs PLsc	0.860839	0.972282	-102851	PLlc down vs PLsc	433.41	881161	0.677696	1
2259	U56_st	7.99432e-06	Homo sapiens	4.56128e-06	906828	906828	BIO up vs PL	4.57288e-06	90578	90578	BIO up vs PLlc	2.5055e-06	104149	104149	BIO up vs PLsc	0.994091	0.998844	-100116	PL down vs PLlc	0.475266	11485	11485	PL up vs PLsc	0.471682	114983	114983	PLlc up vs PLsc	421811	122345	0.966825	1
13819	hsa-miR-192_st	8.19406e-06	Homo sapiens	3.64535e-06	1007.43	1007.43	BIO up vs PL	5.88032e-06	727035	727035	BIO up vs PLlc	2.79714e-05	982951	982951	BIO up vs PLsc	0.184041	0.721672	-138567	PL down vs PLlc	0.93171	0.9757	-102491	PL down vs PLsc	0.306652	1352	1352	PLlc up vs PLsc	419716	273851	217489	1
14196	hsa-miR-3651_st	1.6259e-06	Homo sapiens	5.48805e-06	645318	645318	BIO up vs PL	1.30647e-05	454685	454685	BIO up vs PLlc	8.67576e-05	473237	473237	BIO up vs PLsc	0.0349058	0.70459	-141927	PL down vs PLlc	0.108198	0.733339	-136363	PL down vs PLsc	0.824647	10408	10408	PLlc up vs PLsc	365.5	940651	0.857866	1
2017	HBII-142_st	1.88517e-05	Homo sapiens	1.21061e-05	288049	288049	BIO up vs PL	1.1664e-06	294271	294271	BIO up vs PLlc	4.27547e-05	446973	446973	BIO up vs PLsc	0.92145	10216	10216	PL up vs PLlc	0.120471	155173	155173	PL up vs PLsc	0.137421	151892	151892	PLlc up vs PLsc	354737	197883	185943	1
13775	hsa-miR-17_st	2.26773e-05	Homo sapiens	0.0287697	0.672616	-148673	BIO down vs PL	0.00705635	0.591813	-168972	BIO down vs PLlc	1.37402e-05	153698	153698	BIO up vs PLsc	0.4294	0.879867	-113653	PL down vs PLlc	6.49644e-06	228507	228507	PL up vs PLsc	5.15976e-06	259707	259707	PLlc up vs PLsc	341738	103069	100534	1
15256	hsa-miR-93_st	2.3657e-06	Homo sapiens	0.0075498	0.56862	-175864	BIO down vs PL	0.0101355	0.585613	-170761	BIO down vs PLlc	1.53769e-05	226272	226272	BIO up vs PLsc	0.865358	102988	102988	PL up vs PLlc	5.77891e-06	397931	397931	PL up vs PLsc	6.06776e-06	386384	386384	PLlc up vs PLsc	338828	121227	119261	1
13897	hsa-miR-221_st	2.40895e-05	Homo sapiens	0.000236692	0.403108	-248072	BIO down vs PL	0.06099	0.341057	-293206	BIO down vs PLlc	3.5191e-06	121762	121762	BIO up vs PLsc	0.329444	0.846067	-118194	PL down vs PLlc	6.36533e-06	302058	302058	PL up vs PLsc	4.78488e-06	357014	357014	PLlc up vs PLsc	337.59	112085	110672	1
14108	hsa-miR-320a_st	2.61562e-05	Homo sapiens	0.860526	0.973275	-102746	BIO down vs PL	0.0559596	138373	138373	BIO up vs PLlc	7.11056e-06	181941	181941	BIO up vs PLsc	0.0412076	142173	142173	PL up vs PLlc	6.75474e-06	186937	186937	PL up vs PLsc	1.34404e-05	131486	131486	PLlc up vs PLsc	332019	936058	0.939763	1
14109	hsa-miR-320b_st	3.47223e-05	Homo sapiens	0.755052	0.948895	-105386	BIO down vs PL	0.0591071	141663	141663	BIO up vs PLlc	9.58e-011	243938	243938	BIO up vs PLsc	0.0342683	149293	149293	PL up vs PLlc	8.72185e-06	257076	257076	PL up vs PLsc	1.82805e-05	172196	172196	PLlc up vs PLsc	313531	104769	111387	1
2208	U30_x_st	3.50842e-05	Homo sapiens	1.93564e-05	489047	489047	BIO up vs PL	1.96058e-05	486585	486585	BIO up vs PLlc	0.000119051	524845	524845	BIO up vs PLsc	0.974207	0.994966	-100506	PL down vs PLlc	0.712697	10732	10732	PL up vs PLsc	0.693331	107863	107863	PLlc up vs PLsc	312874	905603	0.964822	1
2224	U38B_st	4.00762e-05	Homo sapiens	1.9852e-06	149168	149168	BIO up vs PL	1.93061e-05	151298	151298	BIO up vs PLlc	0.000233985	117711	117711	BIO up vs PLsc	0.943892	101427	101427	PL up vs PLlc	0.348001	0.789112	-126725	PL down vs PLsc	0.321236	0.778007	-128534	PLlc down vs PLsc	304564	146698	160555	1
13915	hsa-miR-23b_st	4.17747e-05	Homo sapiens	0.93563	10146	10146	BIO up vs PL	0.490622	113339	113339	BIO up vs PLlc	1.22885e-05	309169	309169	BIO up vs PLsc	0.541089	111709	111709	PL up vs PLlc	1.25994e-05	304721	304721	PL up vs PLsc	1.5281e-06	272781	272781	PLlc up vs PLsc	302017	115489	127464	1
13577	hsa-miR-1182_st	4.33352e-05	Homo sapiens	0.0676013	168602	168602	BIO up vs PL	0.000420408	0.00857451	-116625	BIO down vs PLlc	9.78096e-05	0.00115244	-867728	BIO down vs PLsc	0.000151994	0.00508564	-196632	PL down vs PLlc	4.71124e-05	0.000683522	-1463.01	PL down vs PLsc	7.55604	0.134402	-744034	PLlc down vs PLsc	299783	243282	270509	1
15845	mgh28S-2411_st	7.82241e-05	Homo sapiens	5.87958e-05	238389	238389	BIO up vs PL	3.20167e-05	291788	291788	BIO up vs PLlc	0.000283851	273157	273157	BIO up vs PLsc	0.176418	1224	1224	PL up vs PLlc	0.442295	114584	114584	PL up vs PLsc	0.706342	0.936148	-106821	PLlc down vs PLsc	265981	641283	0.803671	1
13791	hsa-miR-185_st	0.000121043	Homo sapiens	0.00048153	0.363234	-275304	BIO down vs PL	2.07626	0.224119	-446193	BIO down vs PLlc	0.000283555	115678	115678	BIO up vs PLsc	0.0360818	0.617008	-162072	PL down vs PLlc	4.26544e-05	318467	318467	PL up vs PLsc	1.931e-07	516147	516147	PLlc up vs PLsc	243.44	121072	16578	1
14374	hsa-miR-425_st	0.000125794	Homo sapiens	0.00111016	0.445015	-224712	BIO down vs PL	0.000276172	0.375836	-266074	BIO down vs PLlc	0.000171919	890626	890626	BIO up vs PLsc	0.367907	0.844548	-118407	PL down vs PLlc	3.37579e-05	200134	200134	PL up vs PLsc	2.47804e-05	236972	236972	PLlc up vs PLsc	241545	968316	133628	1
14889	hsa-miR-486-5p_st	0.000127717	Homo sapiens	0.000205365	0.0057779	-173073	BIO down vs PL	8.3519e-05	0.0115316	-867185	BIO down vs PLlc	0.00445979	314832	314832	BIO up vs PLsc	0.0225503	199581	199581	PL up vs PLlc	0.000209027	544.89	544.89	PL up vs PLsc	0.000648851	273018	273018	PLlc up vs PLsc	240802	197893	273936	1
13913	hsa-miR-23a_st	0.000155117	Homo sapiens	0.156906	0.715593	-139744	BIO down vs PL	0.077318	0.650209	-153797	BIO down vs PLlc	7.66262e-05	383622	383622	BIO up vs PLsc	0.67055	0.908629	-110056	PL down vs PLlc	4.47538e-05	536089	536089	PL up vs PLsc	3.8563e-06	589998	589998	PLlc up vs PLsc	231483	138214	199027	1
15245	hsa-miR-92a_st	0.000159319	Homo sapiens	9.77265	0.240305	-416138	BIO down vs PL	0.000898364	0.344359	-290395	BIO down vs PLlc	0.000274881	236751	236751	BIO up vs PLsc	0.147106	143301	143301	PL up vs PLlc	2.82921e-05	985211	985211	PL up vs PLsc	4.79529e-05	687512	687512	PLlc up vs PLsc	230.23	150666	218138	1
13848	hsa-miR-200a_st	0.000164221	Homo sapiens	8.18043e-05	897369	897369	BIO up vs PL	0.000124428	743391	743391	BIO up vs PLlc	0.000399419	108.14	108.14	BIO up vs PLsc	0.377321	0.828412	-120713	PL down vs PLlc	0.471967	120508	120508	PL up vs PLsc	0.164043	145469	145469	PLlc up vs PLsc	228817	118642	172834	1
2305	U73a_st	0.000169175	Homo sapiens	0.000108052	706847	706847	BIO up vs PL	9.05042e-05	763911	763911	BIO up vs PLlc	0.000468577	889707	889707	BIO up vs PLsc	0.703915	108073	108073	PL up vs PLlc	0.366259	12587	12587	PL up vs PLsc	0.544683	116467	116467	PLlc up vs PLsc	227439	111915	164022	1
13818	hsa-miR-192-star_st	0.000189725	Homo sapiens	0.000115463	290612	290612	BIO up vs PL	7.92284e-05	331578	331578	BIO up vs PLlc	0.000951409	277791	277791	BIO up vs PLsc	0.423789	114096	114096	PL up vs PLlc	0.820481	0.955882	-104615	PL down vs PLsc	0.382286	0.837784	-119362	PLlc down vs PLsc	222202	693901	104095	1
14747	hsa-miR-4721_st	0.000208498	Homo sapiens	8.19439e-05	842379	842379	BIO up vs PL	0.000168579	724167	724167	BIO up vs PLlc	0.000718987	808272	808272	BIO up vs PLsc	0.148502	0.859669	-116324	PL down vs PLlc	0.734013	0.95951	-10422	PL down vs PLsc	0.374816	111614	111614	PLlc up vs PLsc	217.98	253914	0.388283	1
14288	hsa-miR-378c_st	0.000211572	Homo sapiens	9.60665e-05	178.33	178.33	BIO up vs PL	0.000160926	136701	136701	BIO up vs PLlc	5.9902e-05	193267	193267	BIO up vs PLsc	0.291572	0.76656	-130453	PL down vs PLlc	0.788858	108376	108376	PL up vs PLsc	0.263722	14138	14138	PLlc up vs PLsc	217333	154.72	237302	1
2023	HBII-202_st	0.000254929	Homo sapiens	0.000220346	17161	17161	BIO up vs PL	0.000109178	212005	212005	BIO up vs PLlc	0.000670072	223342	223342	BIO up vs PLsc	0.16883	123539	123539	PL up vs PLlc	0.162096	130145	130145	PL up vs PLsc	0.771455	105348	105348	PLlc up vs PLsc	209247	530747	0.845489	1
14111	hsa-miR-320d_st	0.000267394	Homo sapiens	0.554304	0.892671	-112023	BIO down vs PL	0.232405	126606	126606	BIO up vs PLlc	8.05756e-05	151944	151944	BIO up vs PLsc	0.0890676	141828	141828	PL up vs PLlc	6.46975e-05	170213	170213	PL up vs PLsc	0.000129142	120014	120014	PLlc up vs PLsc	207224	891152	143348	1
13883	hsa-miR-214_st	0.000267966	Homo sapiens	0.000123322	578458	578458	BIO up vs PL	0.000135228	556896	556896	BIO up vs PLlc	0.00159571	45642	45642	BIO up vs PLsc	0.846907	0.962725	-103872	PL down vs PLlc	0.336714	0.789028	-126738	PL down vs PLsc	0.416628	0.819578	-122014	PLlc down vs PLsc	207134	950841	153016	1
14291	hsa-miR-378f_st	0.000488759	Homo sapiens	0.000234343	925702	925702	BIO up vs PL	0.000317015	80641	80641	BIO up vs PLlc	0.00156673	957042	957042	BIO up vs PLsc	0.559354	0.871133	-114793	PL down vs PLlc	0.907631	103386	103386	PL up vs PLsc	0.554139	118679	118679	PLlc up vs PLsc	183265	119438	217242	1
2339	U95_x_st	0.000505138	Homo sapiens	0.000322908	154841	154841	BIO up vs PL	0.000331355	152791	152791	BIO up vs PLlc	0.000999223	244348	244348	BIO up vs PLsc	0.960565	0.986761	-101342	PL down vs PLlc	0.186912	157806	157806	PL up vs PLsc	0.175447	159923	159923	PLlc up vs PLsc	182037	157111	287692	1
13543	hsa-let-7c_st	0.000615417	Homo sapiens	0.00125677	304285	304285	BIO up vs PL	0.000404263	367789	367789	BIO up vs PLlc	7.70438e-05	913785	913785	BIO up vs PLsc	0.46704	12087	12087	PL up vs PLlc	4.4032e-05	300306	300306	PL up vs PLsc	0.000611789	248453	248453	PLlc up vs PLsc	174848	137231	261621	1
14912	hsa-miR-500a-star_st	0.000656696	Homo sapiens	0.000205883	196392	196392	BIO up vs PL	0.00253407	996753	996753	BIO up vs PLlc	0.000884924	230987	230987	BIO up vs PLsc	0.00101874	0.507533	-197031	PL down vs PLlc	0.392515	117616	117616	PL up vs PLsc	0.000937695	23174	23174	PLlc up vs PLsc	172545	473553	0.914837	1
2215	U35A_st	7.6459e-05	Homo sapiens	3.5342e-05	52929	52929	BIO up vs PL	0.000440688	484293	484293	BIO up vs PLlc	0.00323128	478654	478654	BIO up vs PLsc	0.679545	0.914985	-109291	PL down vs PLlc	0.70247	0.904332	-110579	PL down vs PLsc	0.964382	0.988357	-101178	PLlc down vs PLsc	167267	911117	18157	1
13572	hsa-miR-10b_st	0.000783611	Homo sapiens	0.000398198	179554	179554	BIO up vs PL	0.000523467	165754	165754	BIO up vs PLlc	0.00212548	196098	196098	BIO up vs PLsc	0.614474	0.923142	-108326	PL down vs PLlc	0.649951	109214	109214	PL up vs PLsc	0.393212	118307	118307	PLlc up vs PLsc	166429	491848	0.985102	1
10842	hp_hsa-mir-194-2_x_st	0.000810667	Homo sapiens	5.9218e-05	141271	141271	BIO up vs PL	0.000460474	151413	151413	BIO up vs PLlc	0.00162348	185945	185945	BIO up vs PLsc	0.647131	107179	107179	PL up vs PLlc	0.157763	131623	131623	PL up vs PLsc	0.280201	122806	122806	PLlc up vs PLsc	165278	44558	0.898647	1
13755	hsa-miR-151-5p_st	0.000872423	Homo sapiens	0.000746392	0.329933	-303092	BIO down vs PL	0.000336278	0.290836	-343837	BIO down vs PLlc	0.00182797	954946	954946	BIO up vs PLsc	0.598596	0.8815	-113443	PL down vs PLlc	0.000220262	289437	289437	PL up vs PLsc	0.000177606	328346	328346	PLlc up vs PLsc	162816	109448	224073	1
13570	hsa-miR-10a_st	0.00110777	Homo sapiens	0.000671129	257494	257494	BIO up vs PL	0.000675557	256929	256929	BIO up vs PLlc	0.00256916	319191	319191	BIO up vs PLsc	0.990635	0.997805	-10022	PL down vs PLlc	0.359405	123961	123961	PL up vs PLsc	0.354721	124233	124233	PLlc up vs PLsc	155054	645428	138754	1
14074	hsa-miR-3178_st	0.00123372	Homo sapiens	0.000527066	432532	432532	BIO up vs PL	0.00114996	323384	323384	BIO up vs PLlc	0.00283659	483047	483047	BIO up vs PLsc	0.189414	0.747653	-133752	PL down vs PLlc	0.671615	111679	111679	PL up vs PLsc	0.143727	149373	149373	PLlc up vs PLsc	151673	807903	177554	1
2229	U42A_st	0.00125265	Homo sapiens	0.00010178	367959	367959	BIO up vs PL	6.3524e-05	440252	440252	BIO up vs PLlc	0.00256774	55285	55285	BIO up vs PLsc	0.41625	119647	119647	PL up vs PLlc	0.147131	150248	150248	PL up vs PLsc	0.39997	125576	125576	PLlc up vs PLsc	151201	844781	186239	1
13831	hsa-miR-196b_st	0.00125859	Homo sapiens	0.00109345	881737	881737	BIO up vs PL	0.000447239	108754	108754	BIO up vs PLlc	4.61e-008	993764	993764	BIO up vs PLsc	0.134023	123341	123341	PL up vs PLlc	0.465309	112705	112705	PL up vs PLsc	0.579759	0.913773	-109436	PLlc down vs PLsc	151054	312213	0.688964	1
13950	hsa-miR-29a_st	0.00129125	Homo sapiens	3.8925e-05	972232	972232	BIO up vs PL	0.111832	125191	125191	BIO up vs PLlc	0.00134272	139046	139046	BIO up vs PLsc	0.744753	0.128766	-776601	PL down vs PLlc	0.25742	143017	143017	PL up vs PLsc	1.07738	111067	111067	PLlc up vs PLsc	150264	111028	246296	1
15160	hsa-miR-642b_st	0.00138114	Homo sapiens	0.000162885	379146	379146	BIO up vs PL	0.124756	0.0961914	-103959	BIO down vs PLlc	0.0013844	0.0265876	-376116	BIO down vs PLsc	0.00175588	0.0253705	-394158	PL down vs PLlc	0.000683567	0.00701249	-142603	PL down vs PLsc	0.000974122	0.276403	-361791	PLlc down vs PLsc	148206	962533	216485	1
14504	hsa-miR-4463_st	0.00153481	Homo sapiens	0.000248673	906875	906875	BIO up vs PL	5.40986	462453	462453	BIO up vs PLlc	0.0659583	178305	178305	BIO up vs PLsc	0.0136401	0.0509941	-196101	PL down vs PLlc	0.00667273	0.0196615	-508608	PL down vs PLsc	0.00675815	0.385564	-25936	PLlc down vs PLsc	145036	94813	217906	1
13590	hsa-miR-1207-5p_st	0.00165455	Homo sapiens	0.00606093	479166	479166	BIO up vs PL	0.850787	0.948626	-105416	BIO down vs PLlc	2.73148	0.0881554	-113436	BIO down vs PLsc	0.00532443	0.0197975	-505115	PL down vs PLlc	0.000388009	0.00183977	-543547	PL down vs PLsc	0.32924	0.0929295	-107608	PLlc down vs PLsc	142.82	133122	310699	1
14186	hsa-miR-3622b-5p_st	0.00172972	Homo sapiens	0.516334	125431	125431	BIO up vs PL	0.00535785	0.00797002	-125.47	BIO down vs PLlc	0.00663127	0.00306535	-326227	BIO down vs PLsc	0.00345197	0.00635409	-157379	PL down vs PLlc	0.00459136	0.00244385	-409191	PL down vs PLsc	0.04303	0.384611	-260003	PLlc down vs PLsc	141524	200478	472187	1
13662	hsa-miR-1275_st	0.00198079	Homo sapiens	4.677e-06	168623	168623	BIO up vs PL	0.00172554	118153	118153	BIO up vs PLlc	0.0300431	941075	941075	BIO up vs PLsc	0.0424209	0.700692	-142716	PL down vs PLlc	0.0110121	0.558093	-179182	PL down vs PLsc	0.25251	0.796488	-125551	PLlc down vs PLsc	137643	402345	0.974371	1
2225	U38B_x_st	0.00198556	Homo sapiens	0.000950894	387888	387888	BIO up vs PL	0.00123542	351858	351858	BIO up vs PLlc	0.00652937	391775	391775	BIO up vs PLsc	0.657124	0.907113	-11024	PL down vs PLlc	0.970279	101002	101002	PL up vs PLsc	0.689239	111345	111345	PLlc up vs PLsc	137575	780286	189057	1
2276	U63_st	0.00203231	Homo sapiens	0.00145553	48788	48788	BIO up vs PL	8.1221e-05	620967	620967	BIO up vs PLlc	0.00076502	549392	549392	BIO up vs PLsc	0.3321	127279	127279	PL up vs PLlc	0.690667	112608	112608	PL up vs PLsc	0.681576	0.884736	-113028	PLlc down vs PLsc	136919	957579	233125	1
1149	ENSG00000238629_st	0.00219343	Homo sapiens	0.812211	104885	104885	BIO up vs PL	0.000929151	0.0345974	-289039	BIO down vs PLlc	0.0168755	0.503842	-198475	BIO down vs PLsc	0.000810504	0.0329861	-303158	PL down vs PLlc	0.0120038	0.480376	-20817	PL down vs PLsc	0.0563908	14563	14563	PLlc up vs PLsc	134791	643416	159114	1
13747	hsa-miR-148a_st	0.00234905	Homo sapiens	0.00107415	177934	177934	BIO up vs PL	0.00167073	156485	156485	BIO up vs PLlc	0.00674798	184145	184145	BIO up vs PLsc	0.466893	0.879457	-113707	PL down vs PLlc	0.872279	10349	10349	PL up vs PLsc	0.452062	117675	117675	PLlc up vs PLsc	132906	478733	120068	1
2321	U83B_st	0.00240888	Homo sapiens	0.00111454	45467	45467	BIO up vs PL	0.00010564	464393	464393	BIO up vs PLlc	0.0190419	323414	323414	BIO up vs PLsc	0.927267	102139	102139	PL up vs PLlc	0.246687	0.711317	-140584	PL down vs PLsc	0.220506	0.696424	-143591	PLlc down vs PLsc	132222	84366	212689	1
15170	hsa-miR-652_st	0.00281639	Homo sapiens	8.88027	0.239239	-417992	BIO down vs PL	8.16387	0.235722	-424228	BIO down vs PLlc	0.0186182	330681	330681	BIO up vs PLsc	0.949261	0.985301	-101492	PL down vs PLlc	0.000693304	138222	138222	PL up vs PLsc	0.000673384	140284	140284	PLlc up vs PLsc	128041	823534	214393	1
13921	hsa-miR-24_st	0.00302612	Homo sapiens	0.13765	153928	153928	BIO up vs PL	0.167661	148829	148829	BIO up vs PLlc	6.2327e-05	353785	353785	BIO up vs PLsc	0.902189	0.966871	-103426	PL down vs PLlc	0.00130711	229838	229838	PL up vs PLsc	0.00123123	237713	237713	PLlc up vs PLsc	126163	112548	297361	1
14294	hsa-miR-378i_st	0.00404979	Homo sapiens	0.00153129	867571	867571	BIO up vs PL	0.00332797	614289	614289	BIO up vs PLlc	0.0134028	781864	781864	BIO up vs PLsc	0.234887	0.708056	-141232	PL down vs PLlc	0.762215	0.90121	-110962	PL down vs PLsc	0.487353	12728	12728	PLlc up vs PLsc	118816	110683	310517	1
13799	hsa-miR-18a_st	0.00480665	Homo sapiens	0.000819895	0.361013	-276998	BIO down vs PL	0.000504873	0.33653	-29715	BIO down vs PLlc	0.0144672	305548	305548	BIO up vs PLsc	0.751767	0.932182	-107275	PL down vs PLlc	0.00118589	846364	846364	PL up vs PLsc	0.00101854	907938	907938	PLlc up vs PLsc	114692	668151	194188	1
2027	HBII-239_st	0.00694451	Homo sapiens	0.00563129	794847	794847	BIO up vs PL	0.00420578	847474	847474	BIO up vs PLlc	0.0105064	107861	107861	BIO up vs PLsc	0.66831	106621	106621	PL up vs PLlc	0.11689	1357	1357	PL up vs PLsc	0.204998	127273	127273	PLlc up vs PLsc	106298	280027	0.878121	1
13754	hsa-miR-151-3p_st	0.00704244	Homo sapiens	0.00413605	0.416294	-240215	BIO down vs PL	0.000285968	0.275479	-363004	BIO down vs PLlc	0.0205187	372624	372624	BIO up vs PLsc	0.112255	0.661742	-151116	PL down vs PLlc	0.00258845	895098	895098	PL up vs PLsc	0.00110726	135264	135264	PLlc up vs PLsc	105.99	744192	234044	1
14359	hsa-miR-422a_st	0.00801839	Homo sapiens	0.00353618	662111	662111	BIO up vs PL	0.00464342	588812	588812	BIO up vs PLlc	0.0033575	57543	57543	BIO up vs PLsc	0.683903	0.889295	-112449	PL down vs PLlc	0.690891	0.869084	-115064	PL down vs PLsc	0.947846	0.977273	-102326	PLlc down vs PLsc	103182	100917	326017	1
13565	hsa-miR-106a_st	0.00860679	Homo sapiens	0.117759	0.63097	-158486	BIO down vs PL	0.0590978	0.563906	-177334	BIO down vs PLlc	0.00058007	108696	108696	BIO up vs PLsc	0.685023	0.893713	-111893	PL down vs PLlc	0.00235874	172268	172268	PL up vs PLsc	0.00191529	192755	192755	PLlc up vs PLsc	101.68	919175	301329	1
15842	mgh18S-121_st	0.00902708	Homo sapiens	0.00083746	105546	105546	BIO up vs PL	0.00352871	131867	131867	BIO up vs PLlc	0.0227623	134293	134293	BIO up vs PLsc	0.224877	124938	124938	PL up vs PLlc	0.279773	127237	127237	PL up vs PLsc	0.932785	10184	10184	PLlc up vs PLsc	100681	372452	123311	1
13750	hsa-miR-149-star_st	0.0102084	Homo sapiens	0.00424258	154802	154802	BIO up vs PL	0.114354	180994	180994	BIO up vs PLlc	0.423384	0.704246	-141996	BIO down vs PLsc	0.0140087	0.0116919	-855291	PL down vs PLlc	0.0154485	0.00454933	-219812	PL down vs PLsc	0.048421	0.3891	-257003	PLlc down vs PLsc	981466	144187	489698	1
38	14qII-1_st	0.0116382	Homo sapiens	0.00682987	233098	233098	BIO up vs PL	0.00570224	247509	247509	BIO up vs PLlc	0.0373636	251029	251029	BIO up vs PLsc	0.79529	106182	106182	PL up vs PLlc	0.793554	107692	107692	PL up vs PLsc	0.96016	101422	101422	PLlc up vs PLsc	955134	604488	210961	1
13540	hsa-let-7a_st	0.0116835	Homo sapiens	0.243575	146874	146874	BIO up vs PL	0.627204	116815	116815	BIO up vs PLlc	0.00279068	341733	341733	BIO up vs PLsc	0.477382	0.795341	-125732	PL down vs PLlc	0.00536946	232671	232671	PL up vs PLsc	0.00361814	292543	292543	PLlc up vs PLsc	954364	114689	400577	1
14164	hsa-miR-361-5p_st	0.0121661	Homo sapiens	0.0237436	0.489266	-204388	BIO down vs PL	0.113087	0.627475	-159369	BIO down vs PLlc	0.00978778	836849	836849	BIO up vs PLsc	0.3757	128248	128248	PL up vs PLlc	0.00233182	171041	171041	PL up vs PLsc	0.00375796	133368	133368	PLlc up vs PLsc	946377	851111	299779	1
2232	U43_st	0.0124452	Homo sapiens	0.00796058	701712	701712	BIO up vs PL	0.00800262	700068	700068	BIO up vs PLlc	0.0226608	105935	105935	BIO up vs PLsc	0.994087	0.997656	-100235	PL down vs PLlc	0.301708	150966	150966	PL up vs PLsc	0.299111	151321	151321	PLlc up vs PLsc	941929	112186	397008	1
2233	U43_x_st	0.0126988	Homo sapiens	0.00077999	662836	662836	BIO up vs PL	0.00692155	698782	698782	BIO up vs PLlc	0.0311924	845468	845468	BIO up vs PLsc	0.865567	105423	105423	PL up vs PLlc	0.528134	127553	127553	PL up vs PLsc	0.619943	120992	120992	PLlc up vs PLsc	937991	108277	384785	1
2205	U3-3_s_st	0.0129606	Homo sapiens	0.0108276	203557	203557	BIO up vs PL	0.00497759	262828	262828	BIO up vs PLlc	0.0382719	252478	252478	BIO up vs PLsc	0.284741	129118	129118	PL up vs PLlc	0.454699	124034	124034	PL up vs PLsc	0.887537	0.960624	-104099	PLlc down vs PLsc	934023	59629	212803	1
2182	U17b_st	0.0133693	Homo sapiens	0.00695562	391197	391197	BIO up vs PL	0.00753846	379343	379343	BIO up vs PLlc	0.0408413	414523	414523	BIO up vs PLsc	0.909056	0.969699	-103125	PL down vs PLlc	0.860699	105963	105963	PL up vs PLsc	0.788376	109274	109274	PLlc up vs PLsc	928018	799395	287133	1
2246	U49A_st	0.0137414	Homo sapiens	0.00627119	167.8	167.8	BIO up vs PL	0.00073852	153.83	153.83	BIO up vs PLlc	0.0060133	139588	139588	BIO up vs PLsc	0.815575	0.916746	-109081	PL down vs PLlc	0.687568	0.831872	-120211	PL down vs PLsc	0.831408	0.907418	-110203	PLlc down vs PLsc	922738	151826	548462	1
13849	hsa-miR-200b-star_st	0.0141928	Homo sapiens	0.00556521	565503	565503	BIO up vs PL	0.00507837	587852	587852	BIO up vs PLlc	1.18358	15879	15879	BIO up vs PLsc	0.89354	103952	103952	PL up vs PLlc	0.00429764	0.280794	-356133	PL down vs PLsc	0.00357361	0.270118	-370208	PLlc down vs PLsc	916559	912619	3319	1
13727	hsa-miR-141_st	0.0145947	Homo sapiens	0.00894753	703295	703295	BIO up vs PL	0.00701584	784928	784928	BIO up vs PLlc	0.0444897	810895	810895	BIO up vs PLsc	0.732815	111607	111607	PL up vs PLlc	0.717937	115299	115299	PL up vs PLsc	0.933973	103308	103308	PLlc up vs PLsc	911254	111344	407293	1
13619	hsa-miR-1249_st	0.0150248	Homo sapiens	0.246254	0.745637	-134114	BIO down vs PL	0.0585257	0.601221	-166328	BIO down vs PLlc	0.00283499	0.0113956	-87753	BIO down vs PLsc	0.387586	0.806319	-12402	PL down vs PLlc	0.00543792	0.0152831	-654318	PL down vs PLsc	0.00090098	0.0189542	-527589	PLlc down vs PLsc	905765	642393	236409	1
13827	hsa-miR-195_st	0.0153889	Homo sapiens	0.00718908	175166	175166	BIO up vs PL	0.0198126	103847	103847	BIO up vs PLlc	0.0204238	289492	289492	BIO up vs PLsc	0.189426	0.592849	-168677	PL down vs PLlc	0.295122	165267	165267	PL up vs PLsc	0.0478137	278768	278768	PLlc up vs PLsc	901266	155164	573875	1
14289	hsa-miR-378d_st	0.0174171	Homo sapiens	0.0001229	305631	305631	BIO up vs PL	0.00827471	353367	353367	BIO up vs PLlc	0.0431223	391098	391098	BIO up vs PLsc	0.589048	115619	115619	PL up vs PLlc	0.456705	127964	127964	PL up vs PLsc	0.756624	110678	110678	PLlc up vs PLsc	878338	741714	281484	1
13868	hsa-miR-20b_st	0.0176259	Homo sapiens	0.0138944	0.481283	-207778	BIO down vs PL	0.000635611	0.300991	-332236	BIO down vs PLlc	0.0441774	316688	316688	BIO up vs PLsc	0.0851587	0.625392	-1599	PL down vs PLlc	0.00719014	658007	658007	PL up vs PLsc	0.00259459	105215	105215	PLlc up vs PLsc	876161	660556	251307	1
14527	hsa-miR-4484_st	0.0184296	Homo sapiens	0.0238602	321052	321052	BIO up vs PL	0.10562	165418	165418	BIO up vs PLlc	0.00155586	0.225182	-444085	BIO down vs PLsc	0.103089	0.0515239	-194085	PL down vs PLlc	0.00054809	0.00701389	-142574	PL down vs PLsc	0.000183975	0.136129	-734598	PLlc down vs PLsc	86806	867814	333239	1
2042	HBII-429_st	0.0191947	Homo sapiens	0.0165327	153579	153579	BIO up vs PL	8.238e-05	18904	18904	BIO up vs PLlc	0.0431655	205178	205178	BIO up vs PLsc	0.355217	12309	12309	PL up vs PLlc	0.295619	133598	133598	PL up vs PLsc	0.761379	108537	108537	PLlc up vs PLsc	860734	493684	191187	1
15844	mgh28S-2409_x_st	0.0212262	Homo sapiens	0.0134907	698771	698771	BIO up vs PL	0.00835093	772675	772675	BIO up vs PLlc	0.0910489	697592	697592	BIO up vs PLsc	0.51594	110576	110576	PL up vs PLlc	0.992814	0.998313	-100169	PL down vs PLsc	0.588407	0.902827	-110763	PLlc down vs PLsc	842867	234597	0.927776	1
14531	hsa-miR-4488_st	0.0215227	Homo sapiens	1.90271	102391	102391	BIO up vs PL	0.692272	136088	136088	BIO up vs PLlc	0.00022415	369341	369341	BIO up vs PLsc	0.376305	13291	13291	PL up vs PLlc	0.247236	360715	360715	PL up vs PLsc	0.521079	271399	271399	PLlc up vs PLsc	840432	990934	393026	1
15843	mgh28S-2409_st	0.0225748	Homo sapiens	0.00719447	113031	113031	BIO up vs PL	0.0169828	91671	91671	BIO up vs PLlc	0.121813	900445	900445	BIO up vs PLsc	0.257223	0.811028	-1233	PL down vs PLlc	0.311953	0.796638	-125528	PL down vs PLsc	0.934828	0.982257	-101806	PLlc down vs PLsc	832104	315769	126494	1
14490	hsa-miR-4449_st	0.0260141	Homo sapiens	0.0105317	134413	134413	BIO up vs PL	0.0127301	12769	12769	BIO up vs PLlc	0.018918	103393	103393	BIO up vs PLsc	0.797169	0.949982	-105265	PL down vs PLlc	0.296243	0.769215	-130003	PL down vs PLsc	0.396136	0.809715	-1235	PLlc down vs PLsc	807823	381219	157303	1
13934	hsa-miR-27a_st	0.0310849	Homo sapiens	0.179692	159852	159852	BIO up vs PL	0.73051	0.891205	-112208	BIO down vs PLlc	0.00852053	231022	231022	BIO up vs PLsc	0.102565	0.55752	-179366	PL down vs PLlc	0.0200448	144522	144522	PL up vs PLsc	0.00697704	259224	259224	PLlc up vs PLsc	77829	102752	440076	1
14292	hsa-miR-378g_st	0.0343003	Homo sapiens	0.0146034	165233	165233	BIO up vs PL	0.0164074	159667	159667	BIO up vs PLlc	0.222673	129826	129826	BIO up vs PLsc	0.877769	0.966313	-103486	PL down vs PLlc	0.385922	0.785714	-127273	PL down vs PLsc	0.454688	0.813105	-122985	PLlc down vs PLsc	762412	449104	196352	1
13941	hsa-miR-296-3p_st	0.0347982	Homo sapiens	0.0844206	20805	20805	BIO up vs PL	0.029062	0.0278919	-358527	BIO down vs PLlc	0.154168	0.00909895	-109903	BIO down vs PLsc	0.0523788	0.0134064	-745915	PL down vs PLlc	0.0402393	0.00437345	-228652	PL down vs PLsc	0.0378599	0.326222	-30654	PLlc down vs PLsc	760114	138839	608852	1
13825	hsa-miR-194_st	0.0348008	Homo sapiens	0.00088595	1689.05	1689.05	BIO up vs PL	0.208873	200215	200215	BIO up vs PLlc	0.0513229	1912.7	1912.7	BIO up vs PLsc	0.00293385	0.118537	-843616	PL down vs PLlc	0.8562	113241	113241	PL up vs PLsc	0.00706273	955321	955321	PLlc up vs PLsc	760102	282989	124102	1
14070	hsa-miR-3175_st	0.0390955	Homo sapiens	0.0104693	291029	291029	BIO up vs PL	0.0273704	21018	21018	BIO up vs PLlc	0.473275	154375	154375	BIO up vs PLsc	0.22563	0.722195	-138467	PL down vs PLlc	0.0670474	0.530445	-188521	PL down vs PLsc	0.341031	0.73449	-136149	PLlc down vs PLsc	741783	588408	264412	1
13741	hsa-miR-146b-5p_st	0.0430159	Homo sapiens	0.0160935	226411	226411	BIO up vs PL	0.0896552	13426	13426	BIO up vs PLlc	0.0531745	289288	289288	BIO up vs PLsc	0.0579259	0.592994	-168636	PL down vs PLlc	0.431401	127771	127771	PL up vs PLsc	0.0279828	215468	215468	PLlc up vs PLsc	727054	540851	247965	1
13899	hsa-miR-222_st	0.0442386	Homo sapiens	0.521993	0.80976	-123493	BIO down vs PL	0.768007	0.9081	-11012	BIO down vs PLlc	0.0169814	141256	141256	BIO up vs PLsc	0.72604	112144	112144	PL up vs PLlc	0.0114291	174442	174442	PL up vs PLsc	0.0141454	155551	155551	PLlc up vs PLsc	722787	912902	42101	1
15203	hsa-miR-744_st	0.0446901	Homo sapiens	0.296091	0.0717279	-139416	BIO down vs PL	1.14162	0.10385	-962929	BIO down vs PLlc	0.000850131	506101	506101	BIO up vs PLsc	0.2189	144783	144783	PL up vs PLlc	0.0228092	705584	705584	PL up vs PLsc	0.0535438	487339	487339	PLlc up vs PLsc	721247	716805	33128	1
2338	U95_st	0.0495219	Homo sapiens	0.0341445	631849	631849	BIO up vs PL	0.0131044	983684	983684	BIO up vs PLlc	0.655702	395632	395632	BIO up vs PLsc	0.236249	155683	155683	PL up vs PLlc	0.302057	0.62615	-159706	PL down vs PLsc	0.0603263	0.402194	-248636	PLlc down vs PLsc	705853	108778	513697	1
14235	hsa-miR-3680-star_st	0.0520926	Homo sapiens	0.536827	117387	117387	BIO up vs PL	0.0250908	0.0470374	-212597	BIO down vs PLlc	0.00488654	0.331652	-301521	BIO down vs PLsc	0.0154796	0.0400702	-249562	PL down vs PLlc	0.00208564	0.282528	-353947	PL down vs PLsc	8.21968	705082	705082	PLlc up vs PLsc	69838	547933	261526	1
13721	hsa-miR-138_st	0.0542313	Homo sapiens	0.0464861	775773	775773	BIO up vs PL	0.0021484	924536	924536	BIO up vs PLlc	0.133471	938728	938728	BIO up vs PLsc	0.351183	119176	119176	PL up vs PLlc	0.40585	121006	121006	PL up vs PLsc	0.94609	101535	101535	PLlc up vs PLsc	692492	278315	133968	1
13650	hsa-miR-126_st	0.0544455	Homo sapiens	0.020706	0.454021	-220254	BIO down vs PL	0.000862752	0.259766	-384962	BIO down vs PLlc	0.160761	338029	338029	BIO up vs PLsc	0.0810721	0.572145	-174781	PL down vs PLlc	0.0244741	744524	744524	PL up vs PLsc	0.00770643	130128	130128	PLlc up vs PLsc	691918	715739	344809	1
13845	hsa-miR-19b_st	0.0559307	Homo sapiens	0.175881	132857	132857	BIO up vs PL	0.759305	0.94043	-106334	BIO down vs PLlc	0.0015077	21638	21638	BIO up vs PLsc	0.106881	0.707853	-141272	PL down vs PLlc	0.0037608	162867	162867	PL up vs PLsc	0.0124972	230086	230086	PLlc up vs PLsc	688009	326831	158346	1
2196	U25_st	0.0568049	Homo sapiens	0.0231211	257561	257561	BIO up vs PL	0.0517623	197133	197133	BIO up vs PLlc	0.122871	278342	278342	BIO up vs PLsc	0.335175	0.765382	-130654	PL down vs PLlc	0.815251	108068	108068	PL up vs PLsc	0.311227	141195	141195	PLlc up vs PLsc	685766	597246	290306	1
149	ACA57_st	0.0585075	Homo sapiens	0.0278832	209404	209404	BIO up vs PL	0.0239464	220043	220043	BIO up vs PLlc	0.411439	161501	161501	BIO up vs PLsc	0.848176	10508	10508	PL up vs PLlc	0.420056	0.771237	-129662	PL down vs PLsc	0.340285	0.733951	-136249	PLlc down vs PLsc	681514	541421	264813	1
14057	hsa-miR-3162-5p_st	0.0618512	Homo sapiens	1.03264	185198	185198	BIO up vs PL	0.299321	0.674712	-148211	BIO down vs PLlc	4.00639	0.0471645	-212024	BIO down vs PLsc	0.334413	0.036432	-274484	PL down vs PLlc	0.00913215	0.00254671	-392664	PL down vs PLsc	0.000124611	0.0699031	-143055	PLlc down vs PLsc	67358	108677	537806	1
13547	hsa-let-7e_st	0.0620586	Homo sapiens	0.242927	0.668437	-149603	BIO down vs PL	0.298651	0.700584	-142738	BIO down vs PLlc	0.0331716	110649	110649	BIO up vs PLsc	0.88781	104809	104809	PL up vs PLlc	0.0152865	165534	165534	PL up vs PLsc	0.0016684	157938	157938	PLlc up vs PLsc	673105	885613	438571	1
14906	hsa-miR-497_st	0.0634068	Homo sapiens	0.0249248	422509	422509	BIO up vs PL	0.0508093	321333	321333	BIO up vs PLlc	0.171767	414817	414817	BIO up vs PLsc	0.393166	0.760535	-131486	PL down vs PLlc	0.961955	0.981793	-101854	PL down vs PLsc	0.51212	129092	129092	PLlc up vs PLsc	670063	787384	391697	1
13724	hsa-miR-140-3p_st	0.0677209	Homo sapiens	0.452855	128111	128111	BIO up vs PL	0.615917	0.848572	-117845	BIO down vs PLlc	0.0208792	125272	125272	BIO up vs PLsc	0.223167	0.662372	-150972	PL down vs PLlc	0.0342739	977836	977836	PL up vs PLsc	0.0152188	147626	147626	PLlc up vs PLsc	660825	830147	418743	1
2247	U49A_x_st	0.0684182	Homo sapiens	0.0354111	183648	183648	BIO up vs PL	0.0395393	177502	177502	BIO up vs PLlc	0.182269	198246	198246	BIO up vs PLsc	0.893377	0.966538	-103462	PL down vs PLlc	0.805933	107949	107949	PL up vs PLsc	0.723048	111686	111686	PLlc up vs PLsc	659398	504651	255107	1
39	14qII-1_x_st	0.0693859	Homo sapiens	0.0003288	25363	25363	BIO up vs PL	0.0382813	240778	240778	BIO up vs PLlc	0.236498	245193	245193	BIO up vs PLsc	0.852665	0.949328	-105338	PL down vs PLlc	0.921364	0.966736	-103441	PL down vs PLsc	0.957707	101834	101834	PLlc up vs PLsc	657447	611245	309908	1
14633	hsa-miR-4651_st	0.0738761	Homo sapiens	0.0119311	616368	616368	BIO up vs PL	0.00109648	411334	411334	BIO up vs PLlc	0.186443	172072	172072	BIO up vs PLsc	0.581094	0.0667351	-149846	PL down vs PLlc	0.292454	0.0279171	-358203	PL down vs PLsc	0.0459617	0.418327	-239047	PLlc down vs PLsc	648802	790747	40626	1
14147	hsa-miR-34a_st	0.0752096	Homo sapiens	0.0274568	339424	339424	BIO up vs PL	0.0507689	271387	271387	BIO up vs PLlc	0.313579	275714	275714	BIO up vs PLsc	0.461002	0.799552	-12507	PL down vs PLlc	0.573642	0.812301	-123107	PL down vs PLsc	0.965565	101594	101594	PLlc up vs PLsc	646355	687253	354425	1
14285	hsa-miR-378-star_st	0.0795792	Homo sapiens	0.0434813	123047	123047	BIO up vs PL	0.0341039	131432	131432	BIO up vs PLlc	0.340944	116777	116777	BIO up vs PLsc	0.768788	106814	106814	PL up vs PLlc	0.848767	0.949041	-10537	PL down vs PLsc	0.66766	0.888498	-112549	PLlc down vs PLsc	638689	379834	198236	1
1930	ENSG00000252840_s_st	0.0093311	Homo sapiens	0.0461646	564437	564437	BIO up vs PL	0.0501097	544888	544888	BIO up vs PLlc	0.029983	563432	563432	BIO up vs PLsc	0.922416	0.965366	-103588	PL down vs PLlc	0.99679	0.998219	-100178	PL down vs PLsc	0.939813	103403	103403	PLlc up vs PLsc	617539	960502	518457	1
14626	hsa-miR-4646-5p_st	0.104723	Homo sapiens	0.0455282	127488	127488	BIO up vs PL	0.0862464	107677	107677	BIO up vs PLlc	0.219379	138661	138661	BIO up vs PLsc	0.465148	0.844606	-118398	PL down vs PLlc	0.76409	108764	108764	PL up vs PLsc	0.375038	128775	128775	PLlc up vs PLsc	602626	372227	205892	1
131	ACA44_s_st	0.127339	Homo sapiens	0.0725444	520062	520062	BIO up vs PL	0.0582633	571454	571454	BIO up vs PLlc	0.417097	544338	544338	BIO up vs PLsc	0.8004	109882	109882	PL up vs PLlc	0.920282	104668	104668	PL up vs PLsc	0.915073	0.952548	-104982	PLlc down vs PLsc	578123	950988	548319	1
2213	U33_st	0.136802	Homo sapiens	0.0619442	159834	159834	BIO up vs PL	0.0676373	155721	155721	BIO up vs PLlc	0.608756	140456	140456	BIO up vs PLsc	0.919086	0.974263	-102642	PL down vs PLlc	0.68222	0.878764	-113796	PL down vs PLsc	0.743404	0.901978	-110867	PLlc down vs PLsc	569377	445399	260752	1
13768	hsa-miR-15a_st	0.137568	Homo sapiens	0.306333	207219	207219	BIO up vs PL	0.949051	0.978882	-102157	BIO down vs PLlc	0.407191	364943	364943	BIO up vs PLsc	0.287474	0.0472389	-21169	PL down vs PLlc	0.18643	176114	176114	PL up vs PLsc	0.386078	372816	372816	PLlc up vs PLsc	568702	753652	441738	1
13778	hsa-miR-181a_st	0.140539	Homo sapiens	0.522963	127498	127498	BIO up vs PL	0.573507	0.807706	-123807	BIO down vs PLlc	0.0448986	172783	172783	BIO up vs PLsc	0.241916	0.633505	-157852	PL down vs PLlc	0.0704299	135519	135519	PL up vs PLsc	0.0306809	213919	213919	PLlc up vs PLsc	566122	952178	560644	1
14180	hsa-miR-362-5p_st	0.164689	Homo sapiens	0.0088079	167679	167679	BIO up vs PL	0.155925	141542	141542	BIO up vs PLlc	0.212186	230587	230587	BIO up vs PLsc	0.536059	0.844123	-118466	PL down vs PLlc	0.348498	137517	137517	PL up vs PLsc	0.162772	162911	162911	PLlc up vs PLsc	547317	477981	291105	1
14278	hsa-miR-375_st	0.171121	Homo sapiens	0.0816495	917504	917504	BIO up vs PL	0.0940909	856591	856591	BIO up vs PLlc	0.535524	902493	902493	BIO up vs PLsc	0.873454	0.93361	-107111	PL down vs PLlc	0.975073	0.98364	-101663	PL down vs PLsc	0.92125	105359	105359	PLlc up vs PLsc	542863	119817	735711	1
13850	hsa-miR-200b_st	0.174853	Homo sapiens	0.0974901	97016	97016	BIO up vs PL	0.101802	94964	94964	BIO up vs PLlc	0.379144	125039	125039	BIO up vs PLsc	0.961669	0.978849	-102161	PL down vs PLlc	0.643218	128885	128885	PL up vs PLsc	0.615851	13167	13167	PLlc up vs PLsc	540369	127004	783442	1
14290	hsa-miR-378e_st	0.184349	Homo sapiens	0.0999612	800591	800591	BIO up vs PL	0.116955	772981	772981	BIO up vs PLlc	0.366639	911319	911319	BIO up vs PLsc	0.862706	0.965513	-103572	PL down vs PLlc	0.604507	113831	113831	PL up vs PLsc	0.512164	117897	117897	PLlc up vs PLsc	534302	261043	162856	1
15246	hsa-miR-92b-star_st	0.019578	Homo sapiens	0.0559114	287347	287347	BIO up vs PL	0.141265	208657	208657	BIO up vs PLlc	1.35258	180376	180376	BIO up vs PLsc	0.31109	0.72615	-137713	PL down vs PLlc	0.233651	0.627729	-159304	PL down vs PLsc	0.700067	0.864462	-115679	PLlc down vs PLsc	527478	592573	374469	1
14467	hsa-miR-4430_st	0.213189	Homo sapiens	0.0397587	718647	718647	BIO up vs PL	0.290767	490114	490114	BIO up vs PLlc	2.29786	466733	466733	BIO up vs PLsc	0.0478907	0.681995	-146629	PL down vs PLlc	0.0647378	0.64946	-153974	PL down vs PLsc	0.818953	0.952295	-10501	PLlc down vs PLsc	517954	186574	120071	1
14913	hsa-miR-500a_st	0.002288	Homo sapiens	0.109257	136892	136892	BIO up vs PL	0.270269	106979	106979	BIO up vs PLlc	0.274377	181355	181355	BIO up vs PLsc	0.349487	0.781481	-127962	PL down vs PLlc	0.382127	132481	132481	PL up vs PLsc	0.116997	169525	169525	PLlc up vs PLsc	510176	402054	26269	1
14915	hsa-miR-501-3p_st	0.232325	Homo sapiens	0.0751177	858256	858256	BIO up vs PL	0.252788	657796	657796	BIO up vs PLlc	0.571422	822643	822643	BIO up vs PLsc	0.209226	0.766433	-130474	PL down vs PLlc	0.864888	0.958506	-104329	PL down vs PLsc	0.3786	125061	125061	PLlc up vs PLsc	508507	249453	163519	1
2222	U38A_st	0.248592	Homo sapiens	0.132743	231604	231604	BIO up vs PL	0.132305	231866	231866	BIO up vs PLlc	0.647768	252929	252929	BIO up vs PLsc	0.997146	100113	100113	PL up vs PLlc	0.820165	109208	109208	PL up vs PLsc	0.822427	109084	109084	PLlc up vs PLsc	501183	594268	395243	1
14143	hsa-miR-342-5p_st	0.272724	Homo sapiens	0.011433	122732	122732	BIO up vs PL	0.162788	111657	111657	BIO up vs PLlc	0.915578	114624	114624	BIO up vs PLsc	0.704032	0.909758	-109919	PL down vs PLlc	0.82222	0.933939	-107073	PL down vs PLsc	0.931197	102658	102658	PLlc up vs PLsc	491316	359069	24361	1
14182	hsa-miR-3621_st	0.274334	Homo sapiens	0.0006295	326386	326386	BIO up vs PL	0.541764	156996	156996	BIO up vs PLlc	0.807844	251366	251366	BIO up vs PLsc	0.0426852	0.481011	-207895	PL down vs PLlc	0.514167	0.77015	-129845	PL down vs PLsc	0.250847	160111	160111	PLlc up vs PLsc	490696	609183	413823	1
2314	U78_x_st	0.280715	Homo sapiens	0.138342	134453	134453	BIO up vs PL	0.193541	122449	122449	BIO up vs PLlc	0.557556	153181	153181	BIO up vs PLsc	0.72244	0.910718	-109803	PL down vs PLlc	0.686217	113928	113928	PL up vs PLsc	0.491379	125097	125097	PLlc up vs PLsc	488278	399494	272723	1
2226	U3_s_st	0.293064	Homo sapiens	0.017867	198584	198584	BIO up vs PL	0.137135	216743	216743	BIO up vs PLlc	0.757688	226021	226021	BIO up vs PLsc	0.778433	109144	109144	PL up vs PLlc	0.734265	113817	113817	PL up vs PLsc	0.91222	104281	104281	PLlc up vs PLsc	48378	553583	381429	1
14269	hsa-miR-371b-5p_st	0.299472	Homo sapiens	0.140223	549212	549212	BIO up vs PL	0.150496	542083	542083	BIO up vs PLlc	1.09726	525698	525698	BIO up vs PLsc	0.939546	0.987018	-101315	PL down vs PLlc	0.835873	0.957184	-104473	PL down vs PLsc	0.8844	0.969774	-103117	PLlc down vs PLsc	481536	169766	117517	1
13731	hsa-miR-143_st	0.338046	Homo sapiens	0.110574	526.16	526.16	BIO up vs PL	2.74843	789359	789359	BIO up vs PLlc	0.284723	1012.15	1012.15	BIO up vs PLsc	0.0103421	0.150023	-666566	PL down vs PLlc	0.395978	192365	192365	PL up vs PLsc	0.00613909	128224	128224	PLlc up vs PLsc	469138	212541	151015	1
14600	hsa-miR-4539_st	0.345046	Homo sapiens	0.106258	176794	176794	BIO up vs PL	0.239723	138512	138512	BIO up vs PLlc	1.86669	128693	128693	BIO up vs PLsc	0.395607	0.783465	-127638	PL down vs PLlc	0.367872	0.727927	-137376	PL down vs PLsc	0.831545	0.929113	-10763	PLlc down vs PLsc	467071	44.09	314656	1
13556	hsa-miR-100_st	0.038296	Homo sapiens	0.150998	186079	186079	BIO up vs PL	0.199079	170575	170575	BIO up vs PLlc	1.91717	147797	147797	BIO up vs PLsc	0.770885	0.916681	-109089	PL down vs PLlc	0.532277	0.794271	-125902	PL down vs PLsc	0.695749	0.866464	-115412	PLlc down vs PLsc	456684	48204	351841	1
2203	U3-2B_s_st	0.387787	Homo sapiens	0.255373	221261	221261	BIO up vs PL	0.153783	264087	264087	BIO up vs PLlc	1.18955	24344	24344	BIO up vs PLsc	0.599396	119356	119356	PL up vs PLlc	0.815842	110024	110024	PL up vs PLsc	0.842613	0.921816	-108482	PLlc down vs PLsc	45545	605179	442916	1
13596	hsa-miR-1225-5p_st	0.441992	Homo sapiens	0.0727416	123855	123855	BIO up vs PL	0.000194233	374867	374867	BIO up vs PLlc	1.39198	922974	922974	BIO up vs PLsc	0.000419718	0.302665	-330399	PL down vs PLlc	0.323461	0.745202	-134192	PL down vs PLsc	0.00978803	246214	246214	PLlc up vs PLsc	44275	295581	222535	1
14917	hsa-miR-502-3p_st	0.044627	Homo sapiens	0.121065	215883	215883	BIO up vs PL	3.76656	803929	803929	BIO up vs PLlc	0.487998	25219	25219	BIO up vs PLsc	0.00785151	0.372391	-268535	PL down vs PLlc	0.679445	116818	116818	PL up vs PLsc	0.0106929	313696	313696	PLlc up vs PLsc	441827	49079	370273	1
2340	U96a_x_st	0.453997	Homo sapiens	0.325782	102521	102521	BIO up vs PL	0.165454	122729	122729	BIO up vs PLlc	1.42917	111717	111717	BIO up vs PLsc	0.491325	119711	119711	PL up vs PLlc	0.786296	10897	10897	PL up vs PLsc	0.766775	0.910275	-109857	PLlc down vs PLsc	440189	348645	264012	1
2183	U17b_x_st	0.457499	Homo sapiens	0.222305	140693	140693	BIO up vs PL	0.004523	115219	115219	BIO up vs PLlc	0.595422	182282	182282	BIO up vs PLsc	0.48317	0.818938	-122109	PL down vs PLlc	0.458583	12956	12956	PL up vs PLsc	0.202015	158205	158205	PLlc up vs PLsc	439457	41288	313174	1
13554	hsa-let-7i_st	0.460053	Homo sapiens	0.381899	145257	145257	BIO up vs PL	0.778052	0.88852	-112547	BIO down vs PLlc	0.012908	166283	166283	BIO up vs PLsc	0.256228	0.611687	-163482	PL down vs PLlc	0.258128	114475	114475	PL up vs PLsc	0.104568	187146	187146	PLlc up vs PLsc	438928	913227	693529	1
740	ENSG00000212378_s_st	0.467894	Homo sapiens	0.223439	947251	947251	BIO up vs PL	0.170702	101317	101317	BIO up vs PLlc	3.70591	739947	739947	BIO up vs PLsc	0.779011	10696	10696	PL up vs PLlc	0.407778	0.781152	-128016	PL down vs PLsc	0.297317	0.730325	-136925	PLlc down vs PLsc	437324	297454	226723	1
14452	hsa-miR-4417_st	0.480225	Homo sapiens	0.026566	286548	286548	BIO up vs PL	0.205403	315486	315486	BIO up vs PLlc	1.67274	282367	282367	BIO up vs PLsc	0.791872	110099	110099	PL up vs PLlc	0.973696	0.98541	-101481	PL down vs PLsc	0.803807	0.895021	-111729	PLlc down vs PLsc	434866	684274	524509	1
13839	hsa-miR-199b-3p_st	0.545384	Homo sapiens	0.0788699	208311	208311	BIO up vs PL	0.613567	12159	12159	BIO up vs PLlc	0.106274	121386	121386	BIO up vs PLsc	0.181685	0.583694	-171323	PL down vs PLlc	0.481287	582715	582715	PL up vs PLsc	0.155807	998322	998322	PLlc up vs PLsc	423027	743116	585554	1
14088	hsa-miR-3188_st	0.603299	Homo sapiens	0.227454	116841	116841	BIO up vs PL	0.379627	102068	102068	BIO up vs PLlc	0.21334	103729	103729	BIO up vs PLsc	0.608528	0.873565	-114473	PL down vs PLlc	0.711775	0.887778	-112641	PL down vs PLsc	0.959908	101627	101627	PLlc up vs PLsc	413849	337797	272078	1
13952	hsa-miR-29b-2-star_st	0.606431	Homo sapiens	0.326852	488191	488191	BIO up vs PL	0.459277	460322	460322	BIO up vs PLlc	0.881576	568479	568479	BIO up vs PLsc	0.739067	0.942915	-106054	PL down vs PLlc	0.485433	116446	116446	PL up vs PLsc	0.33904	123496	123496	PLlc up vs PLsc	413383	152051	122608	1
13584	hsa-miR-1202_st	0.609594	Homo sapiens	0.146423	746616	746616	BIO up vs PL	1.53137	469588	469588	BIO up vs PLlc	1.25525	69448	69448	BIO up vs PLsc	0.0422477	0.628955	-158994	PL down vs PLlc	0.772811	0.93017	-107507	PL down vs PLsc	0.139895	147891	147891	PLlc up vs PLsc	412915	204711	165257	1
13625	hsa-miR-1254_st	0.643446	Homo sapiens	0.108421	179274	179274	BIO up vs PL	0.086653	0.0643607	-155374	BIO down vs PLlc	0.00194725	0.184996	-540553	BIO down vs PLsc	0.152328	0.0359007	-278546	PL down vs PLlc	0.000227768	0.103192	-969072	PL down vs PLsc	0.026345	287436	287436	PLlc up vs PLsc	408085	558884	456509	1
14794	hsa-miR-4750_st	0.650926	Homo sapiens	0.246925	190576	190576	BIO up vs PL	0.442712	158476	158476	BIO up vs PLlc	1.96417	174173	174173	BIO up vs PLsc	0.564222	0.831562	-120256	PL down vs PLlc	0.817002	0.913927	-109418	PL down vs PLsc	0.808172	109905	109905	PLlc up vs PLsc	407059	486372	398281	1
2020	HBII-180A_x_st	0.715747	Homo sapiens	0.002504	160936	160936	BIO up vs PL	0.414961	13838	13838	BIO up vs PLlc	3.56451	123782	123782	BIO up vs PLsc	0.616348	0.859849	-1163	PL down vs PLlc	0.479862	0.769137	-130016	PL down vs PLsc	0.76166	0.894503	-111794	PLlc down vs PLsc	398721	424632	354996	1
14245	hsa-miR-3687_st	0.789262	Homo sapiens	0.037778	203738	203738	BIO up vs PL	0.378562	203597	203597	BIO up vs PLlc	0.27076	191126	191126	BIO up vs PLsc	0.998376	0.999308	-100069	PL down vs PLlc	0.87809	0.9381	-106598	PL down vs PLsc	0.879399	0.93875	-106525	PLlc down vs PLsc	390296	535769	457575	1
15190	hsa-miR-671-5p_st	0.793831	Homo sapiens	0.024833	10169	10169	BIO up vs PL	1.13847	707048	707048	BIO up vs PLlc	1.41589	103448	103448	BIO up vs PLsc	0.16652	0.695297	-143823	PL down vs PLlc	0.955314	101729	101729	PL up vs PLsc	0.230867	14631	14631	PLlc up vs PLsc	389804	288757	246925	1
13668	hsa-miR-1281_st	0.079411	Homo sapiens	2.20353	0.125002	-799985	BIO down vs PL	0.00153088	0.299724	-333641	BIO down vs PLlc	0.014622	0.0316465	-31599	BIO down vs PLsc	0.0106883	239774	239774	PL up vs PLlc	0.00246004	0.253168	-394995	PL down vs PLsc	0.63097	0.105586	-947098	PLlc down vs PLsc	389774	379961	324941	1
13770	hsa-miR-15b_st	0.087702	Homo sapiens	0.0683588	0.425448	-235047	BIO down vs PL	0.00140923	0.160972	-621228	BIO down vs PLlc	4.36661	337503	337503	BIO up vs PLsc	0.0425644	0.378358	-2643	PL down vs PLlc	0.665176	793288	793288	PL up vs PLsc	0.107795	209666	209666	PLlc up vs PLsc	381394	833839	728763	1
14618	hsa-miR-4640-5p_st	0.888982	Homo sapiens	0.413259	875875	875875	BIO up vs PL	0.065862	784487	784487	BIO up vs PLlc	0.15815	981151	981151	BIO up vs PLsc	0.657382	0.895661	-111649	PL down vs PLlc	0.708722	112019	112019	PL up vs PLsc	0.46616	125069	125069	PLlc up vs PLsc	380264	276003	24194	1
14793	hsa-miR-4749-5p_st	0.953018	Homo sapiens	6.05011	797498	797498	BIO up vs PL	0.0104756	0.372366	-268553	BIO down vs PLlc	0.00192346	497832	497832	BIO up vs PLsc	0.201196	0.0466918	-214171	PL down vs PLlc	0.24912	0.624241	-160194	PL down vs PLsc	5.14566	133694	133694	PLlc up vs PLsc	374509	462353	411519	1
13908	hsa-miR-22_st	0.096949	Homo sapiens	0.518337	135459	135459	BIO up vs PL	0.933921	10393	10393	BIO up vs PLlc	0.250555	196766	196766	BIO up vs PLsc	0.571852	0.767241	-130337	PL down vs PLlc	0.427698	145259	145259	PL up vs PLsc	0.267784	189326	189326	PLlc up vs PLsc	373103	957511	855448	1
13594	hsa-miR-1224-5p_st	1.03631	Homo sapiens	0.230597	71724	71724	BIO up vs PL	0.707649	569333	569333	BIO up vs PLlc	0.000958577	318928	318928	BIO up vs PLsc	0.28671	0.793782	-125979	PL down vs PLlc	0.00910465	0.44466	-224891	PL down vs PLsc	0.0438288	0.560179	-178514	PLlc down vs PLsc	367681	19337	175306	1
15082	hsa-miR-575_st	1.10392	Homo sapiens	0.504851	132243	132243	BIO up vs PL	0.593841	126234	126234	BIO up vs PLlc	3.17947	129547	129547	BIO up vs PLsc	0.877199	0.954565	-10476	PL down vs PLlc	0.955408	0.979613	-102081	PL down vs PLsc	0.943944	102624	102624	PLlc up vs PLsc	362606	389615	358162	1
2245	U49A_s_st	1.11031	Homo sapiens	0.448106	119724	119724	BIO up vs PL	0.572572	111958	111958	BIO up vs PLlc	4.58967	102445	102445	BIO up vs PLsc	0.814431	0.935131	-106937	PL down vs PLlc	0.657247	0.855678	-116866	PL down vs PLsc	0.799759	0.915035	-109285	PLlc down vs PLsc	362146	350279	322411	1
548	ENSG00000202216_st	1.13989	Homo sapiens	0.973506	10057	10057	BIO up vs PL	0.438439	0.873934	-114425	BIO down vs PLlc	0.296785	0.14814	-675038	BIO down vs PLsc	0.419975	0.868979	-115078	PL down vs PLlc	0.002889	0.1473	-678887	PL down vs PLsc	0.573042	0.169509	-589938	PLlc down vs PLsc	360056	125367	116063	1
13911	hsa-miR-2392_st	1.15892	Homo sapiens	0.386533	477546	477546	BIO up vs PL	0.053261	452047	452047	BIO up vs PLlc	0.00013292	354657	354657	BIO up vs PLsc	0.756818	0.946603	-105641	PL down vs PLlc	0.189179	0.742665	-13465	PL down vs PLsc	0.277269	0.784557	-12746	PLlc down vs PLsc	358746	133172	123738	1
13855	hsa-miR-203_st	1.18298	Homo sapiens	0.612204	471085	471085	BIO up vs PL	0.575402	48392	48392	BIO up vs PLlc	3.21928	493732	493732	BIO up vs PLsc	0.953255	102724	102724	PL up vs PLlc	0.933375	104807	104807	PL up vs PLsc	0.971484	102028	102028	PLlc up vs PLsc	357126	891905	832484	1
14508	hsa-miR-4467_st	1.19424	Homo sapiens	0.527079	342062	342062	BIO up vs PL	0.983947	269086	269086	BIO up vs PLlc	1.96927	414235	414235	BIO up vs PLsc	0.564997	0.786659	-12712	PL down vs PLlc	0.706396	121099	121099	PL up vs PLsc	0.402852	153941	153941	PLlc up vs PLsc	35638	723617	676821	1
2199	U27_x_st	1.29507	Homo sapiens	0.802024	732444	732444	BIO up vs PL	0.394641	863528	863528	BIO up vs PLlc	7.79235	648116	648116	BIO up vs PLsc	0.505322	117897	117897	PL up vs PLlc	0.683977	0.884867	-113011	PL down vs PLsc	0.348655	0.750544	-133237	PLlc down vs PLsc	350065	248214	23635	1
2024	HBII-210_st	1.35372	Homo sapiens	1.24598	490382	490382	BIO up vs PL	0.528425	576571	576571	BIO up vs PLlc	2.37406	609629	609629	BIO up vs PLsc	0.437117	117576	117576	PL up vs PLlc	0.395173	124317	124317	PL up vs PLsc	0.824572	105734	105734	PLlc up vs PLsc	346657	173234	166576	1
2206	U3-4_s_st	1.37342	Homo sapiens	0.077103	193311	193311	BIO up vs PL	0.670921	202569	202569	BIO up vs PLlc	3.16868	218108	218108	BIO up vs PLsc	0.897154	104789	104789	PL up vs PLlc	0.785711	112828	112828	PL up vs PLsc	0.867603	107671	107671	PLlc up vs PLsc	345552	537245	518248	1
13545	hsa-let-7d_st	1.39682	Homo sapiens	0.143277	0.537247	-186134	BIO down vs PL	0.108807	0.502265	-199098	BIO down vs PLlc	1.33476	437218	437218	BIO up vs PLsc	0.866763	0.934886	-106965	PL down vs PLlc	0.345157	813812	813812	PL up vs PLsc	0.300872	870493	870493	PLlc up vs PLsc	344264	657754	63687	1
2214	U34_st	1.40616	Homo sapiens	1.33772	18501	18501	BIO up vs PL	0.433433	274858	274858	BIO up vs PLlc	3.74021	238163	238163	BIO up vs PLsc	0.309939	148564	148564	PL up vs PLlc	0.58966	12873	12873	PL up vs PLsc	0.758392	0.866496	-115407	PLlc down vs PLsc	343757	587983	570153	1
1764	ENSG00000252277_x_st	0.14719	Homo sapiens	0.0228415	0.459783	-217494	BIO down vs PL	0.0172927	0.438712	-22794	BIO down vs PLlc	0.165107	0.02937	-340484	BIO down vs PLsc	0.874388	0.954172	-104803	PL down vs PLlc	1.52701	0.0638779	-156549	PL down vs PLsc	1.77271	0.0669459	-149374	PLlc down vs PLsc	340299	355527	34825	1
15257	hsa-miR-940_st	1.48923	Homo sapiens	0.00071996	0.206534	-484182	BIO down vs PL	0.00215621	0.260485	-383899	BIO down vs PLlc	0.151025	0.0175235	-570661	BIO down vs PLsc	0.495851	126122	126122	PL up vs PLlc	0.000110622	0.0848458	-117861	PL down vs PLsc	5.29121	0.0672727	-148649	PLlc down vs PLsc	339419	457051	448857	1
14415	hsa-miR-429_st	1.54952	Homo sapiens	0.746987	422269	422269	BIO up vs PL	0.583317	439775	439775	BIO up vs PLlc	8.71228	375468	375468	BIO up vs PLsc	0.817024	104146	104146	PL up vs PLlc	0.587208	0.889168	-112465	PL down vs PLsc	0.467733	0.853773	-117127	PLlc down vs PLsc	336448	122856	121718	1
14286	hsa-miR-378_st	1.59274	Homo sapiens	0.075587	201424	201424	BIO up vs PL	0.35683	844088	844088	BIO up vs PLlc	1.13095	496456	496456	BIO up vs PLsc	0.197914	0.41906	-238629	PL down vs PLlc	0.269925	246473	246473	PL up vs PLsc	0.0447088	588157	588157	PLlc up vs PLsc	334402	166086	165555	1
2283	U68_st	1.61552	Homo sapiens	0.799531	302679	302679	BIO up vs PL	0.760582	308572	308572	BIO up vs PLlc	4.87901	295372	295372	BIO up vs PLsc	0.963226	101947	101947	PL up vs PLlc	0.961954	0.97586	-102474	PL down vs PLsc	0.931994	0.957222	-104469	PLlc down vs PLsc	33335	692733	692697	1
13817	hsa-miR-191_st	1.66515	Homo sapiens	0.219062	0.512149	-195256	BIO down vs PL	0.370319	0.619604	-161393	BIO down vs PLlc	1.05996	157595	157595	BIO up vs PLsc	0.716749	120981	120981	PL up vs PLlc	0.350592	307713	307713	PL up vs PLsc	0.475186	254348	254348	PLlc up vs PLsc	33112	107673	108393	1
14413	hsa-miR-4298_st	1.69834	Homo sapiens	0.194041	125957	125957	BIO up vs PL	7.52429	528678	528678	BIO up vs PLlc	0.00149098	394674	394674	BIO up vs PLsc	0.00732866	0.419729	-238249	PL down vs PLlc	0.00439268	0.313341	-319141	PL down vs PLsc	0.378325	0.746531	-133953	PLlc down vs PLsc	329672	276001	279066	1
2284	U68_x_st	1.85309	Homo sapiens	1.63182	712045	712045	BIO up vs PL	0.799522	841005	841005	BIO up vs PLlc	2.80507	955831	955831	BIO up vs PLsc	0.528195	118111	118111	PL up vs PLlc	0.367523	134238	134238	PL up vs PLsc	0.690285	113653	113653	PLlc up vs PLsc	323343	262012	270108	1
13935	hsa-miR-27b-star_st	1.95267	Homo sapiens	1.16827	379338	379338	BIO up vs PL	0.796039	402538	402538	BIO up vs PLlc	0.54343	391263	391263	BIO up vs PLsc	0.728868	106116	106116	PL up vs PLlc	0.882385	103143	103143	PL up vs PLsc	0.891967	0.971989	-102882	PLlc down vs PLsc	319597	110655	115411	1
14268	hsa-miR-371b-3p_st	1.99647	Homo sapiens	0.119077	0.796538	-125543	BIO down vs PL	0.0142696	0.673609	-148454	BIO down vs PLlc	0.259855	0.21253	-470522	BIO down vs PLsc	0.237629	0.845671	-118249	PL down vs PLlc	1.07477	0.266817	-374789	PL down vs PLsc	3.46488	0.315509	-316948	PLlc down vs PLsc	318021	707257	0.74131	1
13822	hsa-miR-193b-star_st	2.03211	Homo sapiens	0.462784	417654	417654	BIO up vs PL	1.99063	335738	335738	BIO up vs PLlc	0.000119464	330923	330923	BIO up vs PLsc	0.204458	0.803868	-124399	PL down vs PLlc	0.264641	0.792338	-126209	PL down vs PLsc	0.942979	0.985658	-101455	PLlc down vs PLsc	316769	102314	107664	1
14385	hsa-miR-4270_st	2.09319	Homo sapiens	0.345264	492539	492539	BIO up vs PL	5.38422	17152	17152	BIO up vs PLlc	0.000112237	241068	241068	BIO up vs PLsc	0.0322281	0.348235	-287162	PL down vs PLlc	0.199253	0.489438	-204316	PL down vs PLsc	0.527322	140548	140548	PLlc up vs PLsc	314684	707765	74971	1
2248	U49B_s_st	2.12965	Homo sapiens	0.849119	110833	110833	BIO up vs PL	0.816268	112032	112032	BIO up vs PLlc	0.000202827	751333	751333	BIO up vs PLsc	0.971107	101082	101082	PL up vs PLlc	0.298919	0.677897	-147515	PL down vs PLsc	0.286475	0.670642	-149111	PLlc down vs PLsc	313474	328574	34939	1
14815	hsa-miR-4763-3p_st	2.33549	Homo sapiens	7.70799	942976	942976	BIO up vs PL	0.000267208	681724	681724	BIO up vs PLlc	0.377131	492566	492566	BIO up vs PLsc	0.3757	0.722949	-138322	PL down vs PLlc	0.00317329	522352	522352	PL up vs PLsc	0.000958666	72253	72253	PLlc up vs PLsc	307077	469554	509703	1
2223	U38A_x_st	2.42378	Homo sapiens	2.27609	637797	637797	BIO up vs PL	0.799607	807637	807637	BIO up vs PLlc	5.27999	78026	78026	BIO up vs PLsc	0.367034	126629	126629	PL up vs PLlc	0.524941	122337	122337	PL up vs PLsc	0.912514	0.966102	-103509	PLlc down vs PLsc	304537	237485	259941	1
14541	hsa-miR-4497_st	2.44253	Homo sapiens	4.24433	240405	240405	BIO up vs PL	0.000619271	96136	96136	BIO up vs PLlc	0.481462	148662	148662	BIO up vs PLsc	0.075103	0.399892	-250068	PL down vs PLlc	0.00912028	618381	618381	PL up vs PLsc	0.000676207	154637	154637	PLlc up vs PLsc	304012	808537	886518	1
92	ACA24_s_st	2.44404	Homo sapiens	2.11668	922825	922825	BIO up vs PL	0.874525	116969	116969	BIO up vs PLlc	5.00222	116958	116958	BIO up vs PLsc	0.44361	126751	126751	PL up vs PLlc	0.529704	126739	126739	PL up vs PLsc	0.999813	0.999912	-100009	PLlc down vs PLsc	30397	335277	367664	1
2198	U27_st	2.46164	Homo sapiens	1.26833	722261	722261	BIO up vs PL	1.07534	749939	749939	BIO up vs PLlc	7.52426	712335	712335	BIO up vs PLsc	0.883083	103832	103832	PL up vs PLlc	0.964735	0.986256	-101394	PL down vs PLsc	0.869539	0.949857	-105279	PLlc down vs PLsc	303482	235472	258633	1
14314	hsa-miR-3917_st	2.48794	Homo sapiens	0.556464	216119	216119	BIO up vs PL	1.62673	19784	19784	BIO up vs PLlc	0.00118575	162454	162454	BIO up vs PLsc	0.34159	0.915419	-10924	PL down vs PLlc	0.0250238	0.751687	-133034	PL down vs PLsc	0.099108	0.821139	-121782	PLlc down vs PLsc	30276	296177	0.326085	1
613	ENSG00000206903_s_st	2.68e-005	Homo sapiens	2.59099	841785	841785	BIO up vs PL	0.093289	109816	109816	BIO up vs PLlc	5.02602	111604	111604	BIO up vs PLsc	0.383507	130456	130456	PL up vs PLlc	0.448187	13258	13258	PL up vs PLsc	0.964826	101628	101628	PLlc up vs PLsc	297754	316383	354189	1
13632	hsa-miR-125a-5p_st	2.71062	Homo sapiens	0.0258079	0.360077	-277718	BIO down vs PL	0.0446355	0.408057	-245064	BIO down vs PLlc	6.08675	234902	234902	BIO up vs PLsc	0.755352	113325	113325	PL up vs PLlc	0.541372	652365	652365	PL up vs PLsc	0.070971	575658	575658	PLlc up vs PLsc	296995	565787	635012	1
13829	hsa-miR-196a_st	2.80463	Homo sapiens	1.36807	244833	244833	BIO up vs PL	1.50542	236427	236427	BIO up vs PLlc	6.34079	26324	26324	BIO up vs PLsc	0.933235	0.965667	-103555	PL down vs PLlc	0.887179	107518	107518	PL up vs PLsc	0.833572	111341	111341	PLlc up vs PLsc	29473	608704	688433	1
2345	U99_st	2.84204	Homo sapiens	0.504367	434098	434098	BIO up vs PL	4.96706	308842	308842	BIO up vs PLlc	0.000168325	328271	328271	BIO up vs PLsc	0.0684775	0.711458	-140556	PL down vs PLlc	0.201216	0.756213	-132238	PL down vs PLsc	0.77128	106291	106291	PLlc up vs PLsc	293853	102051	115762	1
2252	U50_st	2.85593	Homo sapiens	3.44901	305019	305019	BIO up vs PL	0.654442	385842	385842	BIO up vs PLlc	0.000109776	32789	32789	BIO up vs PLsc	0.167477	126497	126497	PL up vs PLlc	0.716338	107498	107498	PL up vs PLsc	0.419746	0.849803	-117674	PLlc down vs PLsc	293531	914154	103811	1
14591	hsa-miR-4530_st	2.86137	Homo sapiens	1.21356	189158	189158	BIO up vs PL	3.28898	106689	106689	BIO up vs PLlc	3.31099	303374	303374	BIO up vs PLsc	0.404255	0.564023	-177298	PL down vs PLlc	0.570516	160381	160381	PL up vs PLsc	0.223562	284352	284352	PLlc up vs PLsc	293406	158443	180004	1
13852	hsa-miR-200c_st	2.89802	Homo sapiens	1.60176	359033	359033	BIO up vs PL	5.65195	159558	159558	BIO up vs PLlc	1.78953	1229.18	1229.18	BIO up vs PLsc	0.312115	0.44441	-225017	PL down vs PLlc	0.21658	342359	342359	PL up vs PLsc	0.0535011	770366	770366	PLlc up vs PLsc	292567	212058	241606	1
13774	hsa-miR-17-star_st	2.95149	Homo sapiens	0.643005	997865	997865	BIO up vs PL	0.000105039	524703	524703	BIO up vs PLlc	5.40419	903789	903789	BIO up vs PLsc	0.0377095	0.525826	-190177	PL down vs PLlc	0.769502	0.905723	-110409	PL down vs PLsc	0.12924	172248	172248	PLlc up vs PLsc	291367	262347	300133	1
10258	gi555853_copy7_st	2.98225	Homo sapiens	0.0146241	0.350759	-285096	BIO down vs PL	0.0638772	0.476806	-209729	BIO down vs PLlc	0.76199	163864	163864	BIO up vs PLsc	0.408131	135936	135936	PL up vs PLlc	0.492411	467168	467168	PL up vs PLsc	1.03076	343669	343669	PLlc up vs PLsc	290688	458961	526293	1
14630	hsa-miR-4649-5p_st	2.99489	Homo sapiens	0.059343	214375	214375	BIO up vs PL	2.81933	129879	129879	BIO up vs PLlc	0.000374073	976941	976941	BIO up vs PLsc	0.187919	0.605852	-165057	PL down vs PLlc	0.100443	0.455717	-219435	PL down vs PLsc	0.526775	0.752191	-132945	PLlc down vs PLsc	290411	455933	523319	1
14572	hsa-miR-451_st	3.09284	Homo sapiens	0.000193728	0.10098	-9903	BIO down vs PL	0.639362	0.0321237	-311297	BIO down vs PLlc	0.312976	0.593386	-168524	BIO down vs PLsc	0.0170801	0.318121	-314346	PL down vs PLlc	0.0048048	58763	58763	PL up vs PLsc	0.000143704	184719	184719	PLlc up vs PLsc	288315	579129	669557	1
15198	hsa-miR-708_st	3.19518	Homo sapiens	2.12761	973343	973343	BIO up vs PL	1.73557	102768	102768	BIO up vs PLlc	4.48065	128469	128469	BIO up vs PLsc	0.86197	105583	105583	PL up vs PLlc	0.473887	131987	131987	PL up vs PLsc	0.562801	125008	125008	PLlc up vs PLsc	286207	331404	385973	1
14161	hsa-miR-3607-5p_st	3.23363	Homo sapiens	1.21589	268075	268075	BIO up vs PL	1.72348	257891	257891	BIO up vs PLlc	0.000124762	249834	249834	BIO up vs PLsc	0.76067	0.962011	-103949	PL down vs PLlc	0.651841	0.931958	-107301	PL down vs PLsc	0.83829	0.96876	-103225	PLlc down vs PLsc	285436	545571	0.637119	1
13635	hsa-miR-125b_st	3.24728	Homo sapiens	1.74114	335047	335047	BIO up vs PL	2.01983	315588	315588	BIO up vs PLlc	5.02961	445551	445551	BIO up vs PLsc	0.898895	0.941921	-106166	PL down vs PLlc	0.623208	132982	132982	PL up vs PLsc	0.55336	141181	141181	PLlc up vs PLsc	285165	750684	877484	1
13804	hsa-miR-1909_st	3.36973	Homo sapiens	1.08879	173186	173186	BIO up vs PL	3.17685	12.42	12.42	BIO up vs PLlc	7.28702	163427	163427	BIO up vs PLsc	0.368853	0.717145	-139442	PL down vs PLlc	0.896023	0.943646	-105972	PL down vs PLsc	0.540112	131584	131584	PLlc up vs PLsc	282793	440823	519606	1
15139	hsa-miR-625-star_st	3.38554	Homo sapiens	0.513224	0.832326	-120145	BIO down vs PL	0.033396	0.513068	-194906	BIO down vs PLlc	0.585828	0.0566605	-17649	BIO down vs PLsc	0.104234	0.616427	-162225	PL down vs PLlc	1.05152	0.0680749	-146897	PL down vs PLsc	5.74678	0.110435	-905514	PLlc down vs PLsc	282495	258595	305132	1
11071	hp_hsa-mir-3180-4_s_st	3.96537	Homo sapiens	0.996047	20921	20921	BIO up vs PL	9.15284	176551	176551	BIO up vs PLlc	6.49708	20666	20666	BIO up vs PLsc	0.0902842	0.843893	-118498	PL down vs PLlc	0.914096	0.987808	-101234	PL down vs PLsc	0.185973	117054	117054	PLlc up vs PLsc	272569	278968	0.341158	1
12086	hp_hsa-mir-642b_x_st	4.01805	Homo sapiens	0.625707	115413	115413	BIO up vs PL	0.00475564	0.357437	-279769	BIO down vs PLlc	1.54448	0.0668302	-149633	BIO down vs PLsc	0.00209442	0.309703	-32289	PL down vs PLlc	0.098324	0.0579052	-172696	PL down vs PLsc	0.000716885	0.18697	-534844	PLlc down vs PLsc	271755	275386	337787	1
13616	hsa-miR-1246_st	4.08885	Homo sapiens	1.69019	373412	373412	BIO up vs PL	5.81239	228719	228719	BIO up vs PLlc	4.03451	548437	548437	BIO up vs PLsc	0.323166	0.612511	-163262	PL down vs PLlc	0.520847	146872	146872	PL up vs PLsc	0.160988	239787	239787	PLlc up vs PLsc	27068	752052	926126	1
14449	hsa-miR-432_st	4.09366	Homo sapiens	0.000426193	0.114115	-87631	BIO down vs PL	0.00140635	0.159231	-628019	BIO down vs PLlc	0.00436622	660473	660473	BIO up vs PLsc	0.446882	139535	139535	PL up vs PLlc	1.35128	578779	578779	PL up vs PLsc	2.82913	41479	41479	PLlc up vs PLsc	270608	598334	737025	1
13884	hsa-miR-215_st	4.09402	Homo sapiens	1.81541	652622	652622	BIO up vs PL	1.65932	681707	681707	BIO up vs PLlc	0.000192686	468162	468162	BIO up vs PLsc	0.938258	104457	104457	PL up vs PLlc	0.631911	0.717355	-139401	PL down vs PLsc	0.588493	0.686749	-145614	PLlc down vs PLsc	270603	101.83	125436	1
13902	hsa-miR-224-star_st	4.11173	Homo sapiens	2.16632	517262	517262	BIO up vs PL	3.44057	474299	474299	BIO up vs PLlc	4.56287	631972	631972	BIO up vs PLsc	0.702216	0.916941	-109058	PL down vs PLlc	0.475081	122176	122176	PL up vs PLsc	0.312601	133243	133243	PLlc up vs PLsc	270338	163946	20215	1
15215	hsa-miR-769-5p_st	0.43399	Homo sapiens	1.88165	394526	394526	BIO up vs PL	2.49611	377404	377404	BIO up vs PLlc	0.000101382	395509	395509	BIO up vs PLsc	0.811379	0.956602	-104537	PL down vs PLlc	0.991269	100249	100249	PL up vs PLsc	0.8369	104797	104797	PLlc up vs PLsc	267042	109329	136469	1
14689	hsa-miR-4685-5p_st	4.57035	Homo sapiens	7.41875	482235	482235	BIO up vs PL	0.0627012	0.599673	-166757	BIO down vs PLlc	0.257834	143171	143171	BIO up vs PLsc	0.663941	0.124353	-804163	PL down vs PLlc	0.00228526	0.296891	-336824	PL down vs PLsc	0.0155732	238749	238749	PLlc up vs PLsc	263918	196547	248243	1
10254	gi555853_copy3_st	4.94828	Homo sapiens	0.0424948	0.46637	-214422	BIO down vs PL	0.274167	0.684017	-146195	BIO down vs PLlc	6.43736	139424	139424	BIO up vs PLsc	0.270347	146668	146668	PL up vs PLlc	0.725471	298955	298955	PL up vs PLsc	2.06507	203831	203831	PLlc up vs PLsc	259183	348733	448504	1
13745	hsa-miR-147b_st	5.33426	Homo sapiens	2.83796	402433	402433	BIO up vs PL	2.19307	419934	419934	BIO up vs PLlc	0.000153274	401415	401415	BIO up vs PLsc	0.829607	104349	104349	PL up vs PLlc	0.991643	0.997469	-100254	PL down vs PLsc	0.852262	0.9559	-104613	PLlc down vs PLsc	254775	118134	15456	1
13985	hsa-miR-30e_st	5.46237	Homo sapiens	2.24629	12198	12198	BIO up vs PL	7.13424	88491	88491	BIO up vs PLlc	5.57089	156644	156644	BIO up vs PLsc	0.363113	0.725457	-137844	PL down vs PLlc	0.557814	128418	128418	PL up vs PLsc	0.196363	177017	177017	PLlc up vs PLsc	253396	359008	472262	1
13739	hsa-miR-146a_st	5.64337	Homo sapiens	0.796111	114165	114165	BIO up vs PL	0.289233	0.571963	-174836	BIO down vs PLlc	2.54742	877125	877125	BIO up vs PLsc	0.196307	0.500997	-199602	PL down vs PLlc	3.29064	768296	768296	PL up vs PLsc	0.916194	153353	153353	PLlc up vs PLsc	251513	782712	103734	1
14673	hsa-miR-4674_st	5.71687	Homo sapiens	1.08967	273171	273171	BIO up vs PL	0.000791111	697824	697824	BIO up vs PLlc	0.000102181	223996	223996	BIO up vs PLsc	0.00761533	0.255453	-391461	PL down vs PLlc	0.700827	0.819985	-121953	PL down vs PLsc	0.0425069	320993	320993	PLlc up vs PLsc	250768	525918	699076	1
2038	HBII-336_st	5.73002	Homo sapiens	2.70009	50364	50364	BIO up vs PL	2.14557	526269	526269	BIO up vs PLlc	0.00026823	445316	445316	BIO up vs PLsc	0.847326	104493	104493	PL up vs PLlc	0.661064	0.884195	-113097	PL down vs PLsc	0.553487	0.846176	-118179	PLlc down vs PLsc	250636	154862	205958	1
23177	snR39B_x_st	5.78182	Homo sapiens	2.79114	348586	348586	BIO up vs PL	7.27496	304593	304593	BIO up vs PLlc	4.93199	417713	417713	BIO up vs PLsc	0.452226	0.873797	-114443	PL down vs PLlc	0.411809	119831	119831	PL up vs PLsc	0.165762	137138	137138	PLlc up vs PLsc	25012	92917	12383	1
11314	hp_hsa-mir-3972_st	5.80186	Homo sapiens	0.297522	11833	11833	BIO up vs PL	0.000942928	0.49246	-203062	BIO down vs PLlc	7.82428	0.301024	-332199	BIO down vs PLsc	0.000191802	0.416175	-240284	PL down vs PLlc	2.60692	0.254394	-393091	PL down vs PLsc	0.0254103	0.611267	-163595	PLlc down vs PLsc	249922	732003	0.976309	1
2010	HBI-6_x_st	0.58519	Homo sapiens	2.46564	732047	732047	BIO up vs PL	2.82928	709137	709137	BIO up vs PLlc	0.000189523	670449	670449	BIO up vs PLsc	0.90892	0.968704	-103231	PL down vs PLlc	0.796517	0.915855	-109188	PL down vs PLsc	0.869143	0.945444	-10577	PLlc down vs PLsc	24943	228754	305701	1
11545	hp_hsa-mir-4523_st	5.87174	Homo sapiens	1.56595	537967	537967	BIO up vs PL	4.89666	43581	43581	BIO up vs PLlc	0.000220933	446495	446495	BIO up vs PLsc	0.355372	0.810105	-123441	PL down vs PLlc	0.499752	0.829966	-120487	PL down vs PLsc	0.929288	102452	102452	PLlc up vs PLsc	249237	146993	196591	1
2019	HBII-166_st	5.92387	Homo sapiens	7.13735	400777	400777	BIO up vs PL	1.52569	528875	528875	BIO up vs PLlc	0.000147398	473296	473296	BIO up vs PLsc	0.225027	131962	131962	PL up vs PLlc	0.540832	118095	118095	PL up vs PLsc	0.681461	0.894911	-111743	PLlc down vs PLsc	248732	142879	191477	1
646	ENSG00000207130_s_st	5.98708	Homo sapiens	3.34806	943461	943461	BIO up vs PL	3.14362	959377	959377	BIO up vs PLlc	0.000101355	11.08	11.08	BIO up vs PLsc	0.958911	101687	101687	PL up vs PLlc	0.687289	11744	11744	PL up vs PLsc	0.718141	115492	115492	PLlc up vs PLsc	248128	310798	417524	1
14083	hsa-miR-3185_st	6.04193	Homo sapiens	2.44032	48036	48036	BIO up vs PL	8.74959	277719	277719	BIO up vs PLlc	5.81891	720944	720944	BIO up vs PLsc	0.322488	0.578147	-172966	PL down vs PLlc	0.543002	150084	150084	PL up vs PLsc	0.169805	259595	259595	PLlc up vs PLsc	247609	857033	115374	1
13571	hsa-miR-10b-star_st	6.05822	Homo sapiens	0.000101936	261034	261034	BIO up vs PL	2.48105	311629	311629	BIO up vs PLlc	5.23564	357637	357637	BIO up vs PLsc	0.279222	119382	119382	PL up vs PLlc	0.127844	137008	137008	PL up vs PLsc	0.484419	114764	114764	PLlc up vs PLsc	247456	740963	0.998108	1
2204	U3-2_s_st	6.11825	Homo sapiens	4.09233	147678	147678	BIO up vs PL	1.45943	208419	208419	BIO up vs PLlc	0.000632608	102785	102785	BIO up vs PLsc	0.396683	141131	141131	PL up vs PLlc	0.464504	0.696011	-143676	PL down vs PLsc	0.168757	0.493167	-202771	PLlc down vs PLsc	246897	466731	63013	1
13930	hsa-miR-26a_st	6.26056	Homo sapiens	0.650998	0.760058	-131569	BIO down vs PL	0.317302	0.538307	-185767	BIO down vs PLlc	3.29814	166654	166654	BIO up vs PLsc	0.570677	0.708245	-141194	PL down vs PLlc	2.11071	219265	219265	PL up vs PLsc	1.23203	309.59	309.59	PLlc up vs PLsc	245597	106181	144113	1
2320	U83A_x_st	6.26218	Homo sapiens	3.44208	33006	33006	BIO up vs PL	0.000109223	282524	282524	BIO up vs PLlc	3.83376	423734	423734	BIO up vs PLsc	0.379282	0.855979	-116825	PL down vs PLlc	0.255327	128381	128381	PL up vs PLsc	0.0787273	149982	149982	PLlc up vs PLsc	245582	876453	118963	1
14596	hsa-miR-4535_st	6.32328	Homo sapiens	1.45483	344267	344267	BIO up vs PL	0.00027487	237563	237563	BIO up vs PLlc	8.90389	339278	339278	BIO up vs PLsc	0.0411093	0.690054	-144916	PL down vs PLlc	0.941478	0.985509	-10147	PL down vs PLsc	0.0959124	142816	142816	PLlc up vs PLsc	245035	7.67	104339	1
10255	gi555853_copy4_st	6.49415	Homo sapiens	0.0686912	0.457222	-218712	BIO down vs PL	0.140818	0.541359	-18472	BIO down vs PLlc	8.83649	193652	193652	BIO up vs PLsc	0.669131	118402	118402	PL up vs PLlc	1.21472	423542	423542	PL up vs PLsc	1.81475	357715	357715	PLlc up vs PLsc	243538	447749	61284	1
14361	hsa-miR-423-5p_st	7.00915	Homo sapiens	0.0488107	0.383304	-260889	BIO down vs PL	0.678875	0.833324	-120001	BIO down vs PLlc	7.39708	292388	292388	BIO up vs PLsc	0.0994293	217405	217405	PL up vs PLlc	0.874142	76281	76281	PL up vs PLsc	4.78232	35087	35087	PLlc up vs PLsc	239296	546522	761289	1
15833	mgU2-25-61_s_st	7.21156	Homo sapiens	4.76847	774923	774923	BIO up vs PL	3.88132	81532	81532	BIO up vs PLlc	9.28463	10107	10107	BIO up vs PLsc	0.869439	105213	105213	PL up vs PLlc	0.488138	130426	130426	PL up vs PLsc	0.573395	123964	123964	PLlc up vs PLsc	237731	269565	377969	1
553	ENSG00000202252_st	7.36819	Homo sapiens	3.32292	743128	743128	BIO up vs PL	3.62573	728004	728004	BIO up vs PLlc	0.000191461	726373	726373	BIO up vs PLsc	0.943467	0.979648	-102077	PL down vs PLlc	0.948799	0.977455	-102307	PL down vs PLsc	0.994962	0.99776	-100224	PLlc down vs PLsc	236555	236211	332848	1
14524	hsa-miR-4481_st	7.47811	Homo sapiens	0.0101532	30269	30269	BIO up vs PL	0.000603394	0.17821	-561136	BIO down vs PLlc	0.202264	179634	179634	BIO up vs PLsc	1.07681	0.0588754	-16985	PL down vs PLlc	0.252024	0.593458	-168504	PL down vs PLsc	0.000308685	100799	100799	PLlc up vs PLsc	235748	361579	511251	1
13742	hsa-miR-1470_st	7.60293	Homo sapiens	0.255681	112025	112025	BIO up vs PL	0.204227	0.879928	-113646	BIO down vs PLlc	3.33567	0.441429	-226537	BIO down vs PLsc	0.0281795	0.785478	-127311	PL down vs PLlc	1.08582	0.394046	-253777	PL down vs PLsc	0.000135538	0.501665	-199336	PLlc down vs PLsc	234848	260108	0.369186	1
15255	hsa-miR-939_st	7.64761	Homo sapiens	0.000103869	107082	107082	BIO up vs PL	0.105217	0.505018	-198013	BIO down vs PLlc	0.0995483	234591	234591	BIO up vs PLsc	1.22594	0.0471616	-212037	PL down vs PLlc	0.00898502	0.219075	-456464	PL down vs PLsc	0.00843599	46452	46452	PLlc up vs PLsc	23453	430831	612333	1
13821	hsa-miR-193a-5p_st	7.64793	Homo sapiens	3.15702	431763	431763	BIO up vs PL	0.000107708	353069	353069	BIO up vs PLlc	7.09741	508388	508388	BIO up vs PLsc	0.349425	0.817736	-122289	PL down vs PLlc	0.529876	117747	117747	PL up vs PLsc	0.177072	143991	143991	PLlc up vs PLsc	234528	123056	174899	1
2256	U53_st	7.67206	Homo sapiens	0.27608	463792	463792	BIO up vs PL	3.70349	440208	440208	BIO up vs PLlc	0.000355406	39344	39344	BIO up vs PLsc	0.810208	0.949148	-105358	PL down vs PLlc	0.539903	0.848311	-117881	PL down vs PLsc	0.67399	0.893761	-111887	PLlc down vs PLsc	234357	131096	186461	1
14427	hsa-miR-4310_st	7.74239	Homo sapiens	0.226994	173384	173384	BIO up vs PL	0.902943	105493	105493	BIO up vs PLlc	4.21619	0.0270337	-369908	BIO down vs PLsc	0.272141	0.608433	-164357	PL down vs PLlc	0.12483	0.0155918	-641364	PL down vs PLsc	3.72516	0.0256261	-390227	PLlc down vs PLsc	233863	533807	760854	1
15078	hsa-miR-572_st	0.79834	Homo sapiens	0.15725	113678	113678	BIO up vs PL	0.00123183	404816	404816	BIO up vs PLlc	0.000130347	100944	100944	BIO up vs PLsc	0.00818713	0.356107	-280815	PL down vs PLlc	0.763791	0.887984	-112615	PL down vs PLsc	0.0389267	249359	249359	PLlc up vs PLsc	232211	28609	410675	1
14442	hsa-miR-4323_st	8.18042	Homo sapiens	0.830973	0.984851	-101538	BIO down vs PL	0.767284	102141	102141	BIO up vs PLlc	0.25941	0.536288	-186467	BIO down vs PLsc	0.612223	103712	103712	PL up vs PLlc	3.20445	0.544537	-183642	PL down vs PLsc	1.94649	0.525045	-19046	PLlc down vs PLsc	230904	139962	0.202049	1
14705	hsa-miR-4695-5p_st	8.37537	Homo sapiens	1.25557	263295	263295	BIO up vs PL	0.000659788	740572	740572	BIO up vs PLlc	0.00029703	153179	153179	BIO up vs PLsc	0.0116431	0.281271	-355529	PL down vs PLlc	0.308111	0.581778	-171887	PL down vs PLsc	0.180198	206839	206839	PLlc up vs PLsc	229648	486444	706073	1
13981	hsa-miR-30c_st	8.70666	Homo sapiens	0.659971	119146	119146	BIO up vs PL	0.988019	0.994068	-100597	BIO down vs PLlc	2.33855	330495	330495	BIO up vs PLsc	0.649298	0.834325	-119857	PL down vs PLlc	3.62205	277386	277386	PL up vs PLsc	0.23047	332468	332468	PLlc up vs PLsc	227591	424385	621562	1
2031	HBII-289_st	0.87329	Homo sapiens	7.49519	736504	736504	BIO up vs PL	3.12945	917735	917735	BIO up vs PLlc	0.000150126	943219	943219	BIO up vs PLsc	0.494569	124607	124607	PL up vs PLlc	0.529784	128067	128067	PL up vs PLsc	0.94397	102777	102777	PLlc up vs PLsc	227432	273512	40087	1
2253	U51_st	9.22417	Homo sapiens	5.74386	553459	553459	BIO up vs PL	2.38079	668035	668035	BIO up vs PLlc	0.000699201	457633	457633	BIO up vs PLsc	0.481709	120702	120702	PL up vs PLlc	0.56001	0.82686	-120939	PL down vs PLsc	0.257971	0.685044	-145976	PLlc down vs PLsc	224559	18592	275979	1
13976	hsa-miR-30a_st	9.62215	Homo sapiens	3.71325	210998	210998	BIO up vs PL	0.000302154	104999	104999	BIO up vs PLlc	6.53984	327821	327821	BIO up vs PLsc	0.140185	0.49763	-200953	PL down vs PLlc	0.428101	155366	155366	PL up vs PLsc	0.0586083	312213	312213	PLlc up vs PLsc	222363	526856	789784	1
14441	hsa-miR-4322_st	9.86841	Homo sapiens	2.16598	104988	104988	BIO up vs PL	0.000162979	631197	631197	BIO up vs PLlc	0.000247622	849206	849206	BIO up vs PLsc	0.137641	0.601209	-166331	PL down vs PLlc	0.594819	0.808861	-123631	PL down vs PLsc	0.460052	134539	134539	PLlc up vs PLsc	221058	274417	413794	1
13608	hsa-miR-1237_st	0.000103071	Homo sapiens	0.671507	0.887991	-112614	BIO down vs PL	0.128421	0.637167	-156945	BIO down vs PLlc	1.94108	0.0808158	-123738	BIO down vs PLsc	0.250233	0.717538	-139365	PL down vs PLlc	2.93858	0.0910098	-109878	PL down vs PLsc	0.000101482	0.126836	-788419	PLlc down vs PLsc	218827	202086	307833	1
2151	SNORD123_st	0.000107041	Homo sapiens	0.000148979	324742	324742	BIO up vs PL	2.61538	427975	427975	BIO up vs PLlc	0.000237167	389496	389496	BIO up vs PLsc	0.196141	131789	131789	PL up vs PLlc	0.47345	11994	11994	PL up vs PLsc	0.707593	0.910091	-109879	PLlc down vs PLsc	216904	107582	165329	1
1833	ENSG00000252505_x_st	0.000108775	Homo sapiens	0.898856	0.930055	-107521	BIO down vs PL	3.99477	0.0210682	-47465	BIO down vs PLlc	0.0111633	0.120658	-828789	BIO down vs PLsc	0.46842	0.0226526	-44145	PL down vs PLlc	0.0133864	0.129732	-770819	PL down vs PLsc	0.0282761	572703	572703	PLlc up vs PLsc	216091	834791	128771	1
14265	hsa-miR-371-5p_st	0.000109463	Homo sapiens	0.239626	142095	142095	BIO up vs PL	0.000140119	0.187596	-533059	BIO down vs PLlc	0.00756912	0.317515	-314946	BIO down vs PLsc	2.90428	0.132022	-757449	PL down vs PLlc	0.0014329	0.223453	-447521	PL down vs PLsc	0.157207	169254	169254	PLlc up vs PLsc	215773	212728	328631	1
13894	hsa-miR-21_st	0.000112636	Homo sapiens	7.11671	20072	20072	BIO up vs PL	0.000109803	171834	171834	BIO up vs PLlc	8.06334	372609	372609	BIO up vs PLsc	0.74422	0.856089	-11681	PL down vs PLlc	0.301099	185636	185636	PL up vs PLsc	0.20238	216842	216842	PLlc up vs PLsc	214335	57431	893165	1
2268	U59A_x_st	0.00011398	Homo sapiens	0.00105059	15074	15074	BIO up vs PL	8.01357	177721	177721	BIO up vs PLlc	3.67329	216735	216735	BIO up vs PLsc	0.0975866	117898	117898	PL up vs PLlc	0.00814231	14378	14378	PL up vs PLsc	0.102305	121953	121953	PLlc up vs PLsc	213741	216695	0.337941	1
798	ENSG00000212587_st	0.000120033	Homo sapiens	0.0446129	0.666498	-150038	BIO down vs PL	0.411926	0.859549	-11634	BIO down vs PLlc	1.89889	0.194108	-515177	BIO down vs PLsc	0.180695	128965	128965	PL up vs PLlc	0.000198779	0.291236	-343364	PL down vs PLsc	4.33353	0.225826	-442819	PLlc down vs PLsc	211164	823962	130066	1
150	ACA57_x_st	0.000120178	Homo sapiens	4.98055	473314	473314	BIO up vs PL	4.21111	48844	48844	BIO up vs PLlc	0.0196691	218402	218402	BIO up vs PLsc	0.893916	103196	103196	PL up vs PLlc	0.0206198	0.461432	-216717	PL down vs PLsc	0.0170248	0.447143	-223642	PLlc down vs PLsc	211104	139425	220152	1
13923	hsa-miR-25_st	0.000124916	Homo sapiens	0.346928	0.616696	-162155	BIO down vs PL	0.022022	0.265515	-376626	BIO down vs PLlc	0.000244217	279052	279052	BIO up vs PLsc	0.116047	0.430545	-232264	PL down vs PLlc	8.29256	452495	452495	PL up vs PLsc	0.15352	105098	105098	PLlc up vs PLsc	209197	626628	998467	1
14430	hsa-miR-4313_st	0.000125286	Homo sapiens	0.474752	0.817181	-122372	BIO down vs PL	0.0849572	0.594702	-168151	BIO down vs PLlc	0.20709	0.0824239	-121324	BIO down vs PLsc	0.269488	0.727748	-13741	PL down vs PLlc	0.42449	0.100864	-991437	PL down vs PLsc	0.000143989	0.138597	-721516	PLlc down vs PLsc	209051	192922	307615	1
11855	hp_hsa-mir-520g_s_st	0.000125368	Homo sapiens	0.0129576	0.417397	-23958	BIO down vs PL	0.00394899	0.340138	-293998	BIO down vs PLlc	1.33702	0.0610317	-163849	BIO down vs PLsc	0.495805	0.814902	-122714	PL down vs PLlc	0.000292565	0.14622	-683903	PL down vs PLsc	0.000677494	0.179432	-557314	PLlc down vs PLsc	20902	218889	349073	1
14770	hsa-miR-4734_st	0.000125384	Homo sapiens	0.000127108	552253	552253	BIO up vs PL	0.80683	696087	696087	BIO up vs PLlc	8.47535	175085	175085	BIO up vs PLsc	0.735137	126045	126045	PL up vs PLlc	0.187173	317038	317038	PL up vs PLsc	0.284085	251528	251528	PLlc up vs PLsc	209013	115554	184284	1
1308	ENSG00000238849_st	0.000126101	Homo sapiens	0.333105	0.918359	-10889	BIO down vs PL	0.0485022	0.828546	-120693	BIO down vs PLlc	1.88437	0.459646	-217559	BIO down vs PLsc	0.247201	0.902202	-11084	PL down vs PLlc	5.05055	0.500508	-199797	PL down vs PLsc	0.000186396	0.554762	-180257	PLlc down vs PLsc	208733	182787	0.291898	1
2240	U46_s_st	0.000127701	Homo sapiens	4.29989	190622	190622	BIO up vs PL	0.70734	160618	160618	BIO up vs PLlc	0.000459236	145856	145856	BIO up vs PLsc	0.697776	0.8426	-11868	PL down vs PLlc	0.621065	0.765159	-130692	PL down vs PLsc	0.857906	0.908092	-110121	PLlc down vs PLsc	208116	477138	764218	1
2039	HBII-382_s_st	0.000129791	Homo sapiens	7.11829	889132	889132	BIO up vs PL	8.23588	855553	855553	BIO up vs PLlc	0.000157197	113172	113172	BIO up vs PLsc	0.911435	0.962234	-103925	PL down vs PLlc	0.572353	127284	127284	PL up vs PLsc	0.513858	132279	132279	PLlc up vs PLsc	207323	294855	474068	1
23173	snR38B_st	0.00013061	Homo sapiens	2.84994	218396	218396	BIO up vs PL	0.000183771	186357	186357	BIO up vs PLlc	0.000371287	200562	200562	BIO up vs PLsc	0.173162	0.853301	-117192	PL down vs PLlc	0.534635	0.918342	-108892	PL down vs PLsc	0.59139	107622	107622	PLlc up vs PLsc	207016	302417	0.486947	1
2313	U78_s_st	0.000131542	Homo sapiens	7.93079	880091	880091	BIO up vs PL	7.62145	889451	889451	BIO up vs PLlc	0.000157795	115398	115398	BIO up vs PLsc	0.975813	101064	101064	PL up vs PLlc	0.530324	131121	131121	PL up vs PLsc	0.546191	129741	129741	PLlc up vs PLsc	20667	298952	482172	1
15208	hsa-miR-762_st	0.00013272	Homo sapiens	5.70744	358486	358486	BIO up vs PL	0.564251	13784	13784	BIO up vs PLlc	0.643275	0.729967	-136992	BIO down vs PLsc	0.000122954	0.0384505	-260075	PL down vs PLlc	0.000149556	0.0203625	-491099	PL down vs PLsc	0.357615	0.529577	-18883	PLlc down vs PLsc	206237	74608	120586	1
15269	hsa-miR-99b_st	0.000132873	Homo sapiens	0.588412	0.775721	-128912	BIO down vs PL	0.431283	0.688991	-14514	BIO down vs PLlc	6.71261	376399	376399	BIO up vs PLsc	0.799383	0.888195	-112588	PL down vs PLlc	3.81702	485224	485224	PL up vs PLsc	2.95813	546304	546304	PLlc up vs PLsc	206181	531312	858975	1
14767	hsa-miR-4732-5p_st	0.000140395	Homo sapiens	4.10011	431791	431791	BIO up vs PL	8.24081	383718	383718	BIO up vs PLlc	0.0387969	185068	185068	BIO up vs PLsc	0.588932	0.888666	-112528	PL down vs PLlc	0.00840367	0.428606	-233315	PL down vs PLsc	0.0182846	0.482303	-207339	PLlc down vs PLsc	203522	113611	186074	1
14554	hsa-miR-4505_st	0.000141846	Homo sapiens	0.000116374	362348	362348	BIO up vs PL	0.944712	104277	104277	BIO up vs PLlc	0.200989	0.372535	-268431	BIO down vs PLsc	0.000127877	0.0287781	-347486	PL down vs PLlc	8.39587	0.0102811	-972654	PL down vs PLsc	0.184058	0.357255	-279912	PLlc down vs PLsc	203029	87948	144393	1
2269	U59B_st	0.000142228	Homo sapiens	0.000106483	413667	413667	BIO up vs PL	3.80671	499328	499328	BIO up vs PLlc	0.00053296	410579	410579	BIO up vs PLsc	0.433022	120708	120708	PL up vs PLlc	0.979335	0.992534	-100752	PL down vs PLsc	0.503758	0.822263	-121616	PLlc down vs PLsc	20.29	134494	220952	1
13766	hsa-miR-1587_st	0.000142631	Homo sapiens	6.10585	122465	122465	BIO up vs PL	6.29604	121336	121336	BIO up vs PLlc	0.000451769	108134	108134	BIO up vs PLsc	0.981014	0.990776	-100931	PL down vs PLlc	0.794471	0.882976	-113253	PL down vs PLsc	0.80942	0.891196	-112209	PLlc down vs PLsc	202765	365243	600437	1
13977	hsa-miR-30b-star_st	0.000147807	Homo sapiens	3.77224	481404	481404	BIO up vs PL	8.88715	412611	412611	BIO up vs PLlc	0.00116032	344486	344486	BIO up vs PLsc	0.508538	0.8571	-116672	PL down vs PLlc	0.252309	0.715587	-139745	PL down vs PLsc	0.527183	0.834893	-119776	PLlc down vs PLsc	201065	127013	210566	1
15093	hsa-miR-584_st	0.000148828	Homo sapiens	0.00156943	0.093444	-107016	BIO down vs PL	0.000121807	0.0353056	-283241	BIO down vs PLlc	0.237783	23359	23359	BIO up vs PLsc	0.108145	0.377827	-264672	PL down vs PLlc	0.000763977	249979	249979	PL up vs PLsc	0.000100857	661623	661623	PLlc up vs PLsc	200738	762938	126689	1
10637	hp_hsa-mir-1254-2_x_st	0.000149885	Homo sapiens	0.257479	141775	141775	BIO up vs PL	0.000182854	0.187474	-533408	BIO down vs PLlc	0.510766	127479	127479	BIO up vs PLsc	3.89937	0.132233	-756239	PL down vs PLlc	0.771387	0.899162	-111215	PL down vs PLsc	0.000308206	679981	679981	PLlc up vs PLsc	200403	211471	351744	1
23175	snR39B_s_st	0.000155037	Homo sapiens	6.13561	350974	350974	BIO up vs PL	9.90817	32682	32682	BIO up vs PLlc	0.000293701	353898	353898	BIO up vs PLsc	0.715931	0.93118	-107391	PL down vs PLlc	0.972329	100833	100833	PL up vs PLsc	0.739974	108285	108285	PLlc up vs PLsc	198806	900517	150987	1
14507	hsa-miR-4466_st	0.000155695	Homo sapiens	0.00247795	751147	751147	BIO up vs PL	0.0019276	81278	81278	BIO up vs PLlc	1.82018	108462	108462	BIO up vs PLsc	0.878503	108205	108205	PL up vs PLlc	0.0014771	144395	144395	PL up vs PLsc	0.00180763	133446	133446	PLlc up vs PLsc	198607	627144	105257	1
14360	hsa-miR-423-3p_st	0.000164711	Homo sapiens	0.0114031	0.209482	-477367	BIO down vs PL	0.00152394	0.112866	-886003	BIO down vs PLlc	0.00580502	868778	868778	BIO up vs PLsc	0.249237	0.538788	-185602	PL down vs PLlc	0.000129229	414726	414726	PL up vs PLsc	3.64722	76974	76974	PLlc up vs PLsc	195975	625426	106379	1
14923	hsa-miR-505_st	0.00016718	Homo sapiens	0.000128732	166289	166289	BIO up vs PL	3.70897	180674	180674	BIO up vs PLlc	0.00119496	15883	15883	BIO up vs PLsc	0.34924	108651	108651	PL up vs PLlc	0.666833	0.955145	-104696	PL down vs PLsc	0.241392	0.879096	-113753	PLlc down vs PLsc	195284	174074	0.29713	1
2007	HBI-61_s_st	0.000169342	Homo sapiens	0.000307616	238531	238531	BIO up vs PL	2.35152	329468	329468	BIO up vs PLlc	0.00469183	20454	20454	BIO up vs PLsc	0.073276	138124	138124	PL up vs PLlc	0.454784	0.8575	-116618	PL down vs PLsc	0.0365968	0.62082	-161077	PLlc down vs PLsc	194689	633482	108461	1
14339	hsa-miR-3942-5p_st	0.000174364	Homo sapiens	0.0781668	0.872189	-114654	BIO down vs PL	0.0818612	0.873884	-114432	BIO down vs PLlc	2.11727	0.528208	-189319	BIO down vs PLsc	0.978325	100194	100194	PL up vs PLlc	0.000156173	0.605612	-165122	PL down vs PLsc	0.000151455	0.604437	-165443	PLlc down vs PLsc	193341	117285	0.202208	1
15828	mgU12-22-U4-8_s_st	0.000175484	Homo sapiens	7.70036	312461	312461	BIO up vs PL	0.000197202	275472	275472	BIO up vs PLlc	0.000158527	358193	358193	BIO up vs PLsc	0.494388	0.881622	-113427	PL down vs PLlc	0.544205	114636	114636	PL up vs PLsc	0.255252	130029	130029	PLlc up vs PLsc	193047	760823	131371	1
132	ACA44_st	0.000177503	Homo sapiens	0.000206828	325404	325404	BIO up vs PL	3.08445	443345	443345	BIO up vs PLlc	0.00171755	294651	294651	BIO up vs PLsc	0.168084	136244	136244	PL up vs PLlc	0.705076	0.905491	-110437	PL down vs PLsc	0.140041	0.664608	-150465	PLlc down vs PLsc	192522	104133	180296	1
14414	hsa-miR-4299_st	0.000183406	Homo sapiens	0.00012289	475294	475294	BIO up vs PL	6.14872	545684	545684	BIO up vs PLlc	0.000436078	506115	506115	BIO up vs PLsc	0.603395	11481	11481	PL up vs PLlc	0.846052	106485	106485	PL up vs PLsc	0.816139	0.927488	-107818	PLlc down vs PLsc	191028	158131	275929	1
13646	hsa-miR-1268_st	0.000183922	Homo sapiens	2.15829	785292	785292	BIO up vs PL	0.000710929	166805	166805	BIO up vs PLlc	0.00539572	125864	125864	BIO up vs PLsc	0.0243599	0.212411	-470785	PL down vs PLlc	0.0285704	0.160277	-623922	PL down vs PLsc	0.702453	0.754558	-132528	PLlc down vs PLsc	19.09	815484	142393	1
14340	hsa-miR-3943_st	0.000191149	Homo sapiens	0.032472	0.6153	-162522	BIO down vs PL	0.35922	0.828542	-120694	BIO down vs PLlc	2.91528	0.177873	-562198	BIO down vs PLsc	0.159406	134657	134657	PL up vs PLlc	0.000414761	0.289084	-34592	PL down vs PLsc	7.64926	0.214682	-465804	PLlc down vs PLsc	189154	904911	159466	1
14696	hsa-miR-4690-5p_st	0.000196043	Homo sapiens	7.56671	111276	111276	BIO up vs PL	8.80548	10646	10646	BIO up vs PLlc	0.00071257	910306	910306	BIO up vs PLsc	0.9084	0.956725	-104523	PL down vs PLlc	0.671143	0.818065	-12224	PL down vs PLsc	0.740152	0.855068	-11695	PLlc down vs PLsc	188015	329993	585046	1
13942	hsa-miR-296-5p_st	0.000205619	Homo sapiens	0.885112	0.952258	-105014	BIO down vs PL	0.396472	0.746485	-133961	BIO down vs PLlc	4.66053	0.0636591	-157087	BIO down vs PLsc	0.47766	0.783911	-127566	PL down vs PLlc	5.41257	0.0668506	-149587	PL down vs PLsc	0.000117151	0.0852784	-117263	PLlc down vs PLsc	185884	252848	453416	1
344	ENSG00000199411_s_st	0.000205902	Homo sapiens	6.75613	116999	116999	BIO up vs PL	0.000133118	960816	960816	BIO up vs PLlc	0.000531005	101268	101268	BIO up vs PLsc	0.613163	0.821221	-12177	PL down vs PLlc	0.761199	0.865548	-115534	PL down vs PLsc	0.911711	105398	105398	PLlc up vs PLsc	185822	33063	593093	1
13683	hsa-miR-1292_st	0.000209567	Homo sapiens	0.230314	192545	192545	BIO up vs PL	0.000427204	0.0710191	-140807	BIO down vs PLlc	0.00400388	0.0969114	-103187	BIO down vs PLsc	7.49719	0.0368845	-271117	PL down vs PLlc	0.00077011	0.0503319	-198681	PL down vs PLsc	0.631386	136458	136458	PLlc up vs PLsc	185039	607841	109498	1
13784	hsa-miR-1825_st	0.000210963	Homo sapiens	9.09974	0.107911	-92669	BIO down vs PL	0.00275597	0.247203	-404526	BIO down vs PLlc	0.000100324	0.0675911	-147948	BIO down vs PLsc	0.0413841	22908	22908	PL up vs PLlc	0.306331	0.62636	-159653	PL down vs PLsc	0.0136171	0.273424	-365733	PLlc down vs PLsc	184745	289656	522624	1
14024	hsa-miR-3141_st	0.00021338	Homo sapiens	4.72187	252902	252902	BIO up vs PL	0.000132586	172486	172486	BIO up vs PLlc	0.00529475	786767	786767	BIO up vs PLsc	0.43903	0.682029	-146621	PL down vs PLlc	0.0724375	0.311096	-321444	PL down vs PLsc	0.206846	0.456133	-219234	PLlc down vs PLsc	184241	51877	93857	1
10253	gi555853_copy2_st	0.000217563	Homo sapiens	0.059639	0.418019	-239224	BIO down vs PL	0.262617	0.614139	-16283	BIO down vs PLlc	0.000316728	148587	148587	BIO up vs PLsc	0.370981	146917	146917	PL up vs PLlc	0.32986	355454	355454	PL up vs PLsc	8.52169	241943	241943	PLlc up vs PLsc	183385	38627	70211	1
14786	hsa-miR-4745-5p_st	0.000217918	Homo sapiens	5.69082	508623	508623	BIO up vs PL	0.00142539	131176	131176	BIO up vs PLlc	0.000201398	612505	612505	BIO up vs PLsc	0.0446699	0.257904	-387741	PL down vs PLlc	0.802443	120424	120424	PL up vs PLsc	0.058983	466934	466934	PLlc up vs PLsc	183314	798552	145207	1
13647	hsa-miR-1268b_st	0.000225036	Homo sapiens	2.47154	857219	857219	BIO up vs PL	0.00159269	134452	134452	BIO up vs PLlc	0.00582486	133374	133374	BIO up vs PLsc	0.0121192	0.156847	-637564	PL down vs PLlc	0.0311058	0.155589	-642718	PL down vs PLsc	0.99156	0.991982	-100808	PLlc down vs PLsc	181905	834528	152924	1
104	ACA3-2_st	0.000230916	Homo sapiens	0.000473615	201056	201056	BIO up vs PL	6.21369	246923	246923	BIO up vs PLlc	0.000283541	249792	249792	BIO up vs PLsc	0.165414	122813	122813	PL up vs PLlc	0.225898	12424	12424	PL up vs PLsc	0.946578	101162	101162	PLlc up vs PLsc	180781	425718	0.784963	1
2197	U26_st	0.000246067	Homo sapiens	0.000190312	804645	804645	BIO up vs PL	9.76749	964908	964908	BIO up vs PLlc	0.000337296	107141	107141	BIO up vs PLsc	0.628501	119917	119917	PL up vs PLlc	0.535048	133153	133153	PL up vs PLsc	0.819022	111038	111038	PLlc up vs PLsc	178035	294448	55129	1
14842	hsa-miR-4780_st	0.000246207	Homo sapiens	0.612425	0.952357	-105003	BIO down vs PL	0.738738	0.968492	-103253	BIO down vs PLlc	5.61441	0.466799	-214225	BIO down vs PLsc	0.860777	101694	101694	PL up vs PLlc	9.67391	0.490151	-204019	PL down vs PLsc	8.00073	0.481985	-207475	PLlc down vs PLsc	178011	193734	0.362776	1
14610	hsa-miR-4635_st	0.000252248	Homo sapiens	0.86912	0.928845	-107661	BIO down vs PL	8.13247	0.061945	-161434	BIO down vs PLlc	0.0427499	0.289166	-345822	BIO down vs PLsc	0.000101237	0.0666903	-149947	PL down vs PLlc	0.0540372	0.311318	-321215	PL down vs PLsc	0.016348	466811	466811	PLlc up vs PLsc	176973	421303	793535	1
11971	hp_hsa-mir-550a-1_s_st	0.000253188	Homo sapiens	0.000133466	0.169279	-590742	BIO down vs PL	0.00952614	0.387558	-258026	BIO down vs PLlc	0.279373	151469	151469	BIO up vs PLsc	0.0189736	228947	228947	PL up vs PLlc	0.000125851	894792	894792	PL up vs PLsc	0.0037542	39083	39083	PLlc up vs PLsc	176814	194005	365742	1
14998	hsa-miR-532-3p_st	0.000264881	Homo sapiens	0.000170283	44827	44827	BIO up vs PL	6.07139	549598	549598	BIO up vs PLlc	0.0201015	23938	23938	BIO up vs PLsc	0.448174	122604	122604	PL up vs PLlc	0.075342	0.534008	-187263	PL down vs PLsc	0.0252146	0.435554	-229593	PLlc down vs PLsc	174896	145554	27741	1
11686	hp_hsa-mir-4738_st	0.000265945	Homo sapiens	0.620335	103438	103438	BIO up vs PL	0.128958	111566	111566	BIO up vs PLlc	0.000222007	0.634401	-157629	BIO down vs PLsc	0.279396	107857	107857	PL up vs PLlc	0.000125999	0.613313	-163049	PL down vs PLsc	3.85557	0.568634	-17586	PLlc down vs PLsc	174727	0.954409	0.182077	1
10256	gi555853_copy5_st	0.000278121	Homo sapiens	0.226981	0.574911	-17394	BIO down vs PL	0.606047	0.795369	-125728	BIO down vs PLlc	0.000184665	206808	206808	BIO up vs PLsc	0.467732	138347	138347	PL up vs PLlc	4.72274	359723	359723	PL up vs PLsc	0.000103231	260015	260015	PLlc up vs PLsc	172843	399101	76968	1
10251	gi555853_copy0_st	0.000280352	Homo sapiens	0.0527209	0.366862	-272582	BIO down vs PL	0.388948	0.662915	-150849	BIO down vs PLlc	0.000404214	18251	18251	BIO up vs PLsc	0.224021	180699	180699	PL up vs PLlc	3.76655	49749	49749	PL up vs PLsc	0.000145011	275315	275315	PLlc up vs PLsc	172508	448859	867318	1
11446	hp_hsa-mir-4445_st	0.000284175	Homo sapiens	0.000183784	0.693323	-144233	BIO down vs PL	0.948945	100419	100419	BIO up vs PLlc	0.459674	106177	106177	BIO up vs PLsc	0.000168058	144837	144837	PL up vs PLlc	0.0002737	153142	153142	PL up vs PLsc	0.490737	105734	105734	PLlc up vs PLsc	171943	0.869558	0.168575	1
68	ACA10_s_st	0.000286688	Homo sapiens	0.00011522	381835	381835	BIO up vs PL	8.99217	398068	398068	BIO up vs PLlc	0.0142282	221779	221779	BIO up vs PLsc	0.853372	104251	104251	PL up vs PLlc	0.0708957	0.580825	-172169	PL down vs PLsc	0.0546532	0.557138	-179489	PLlc down vs PLsc	171576	103263	200617	1
14233	hsa-miR-3679-5p_st	0.00028685	Homo sapiens	0.0010884	431632	431632	BIO up vs PL	0.447581	129058	129058	BIO up vs PLlc	0.00917021	0.280061	-357065	BIO down vs PLsc	0.00383842	0.299	-334448	PL down vs PLlc	4.09106	0.0648841	-154121	PL down vs PLsc	0.00313076	0.217004	-460822	PLlc down vs PLsc	171552	223097	433487	1
14599	hsa-miR-4538_st	0.000288047	Homo sapiens	5.07409	568347	568347	BIO up vs PL	0.000405675	381006	381006	BIO up vs PLlc	0.00148896	392054	392054	BIO up vs PLsc	0.151614	0.670376	-14917	PL down vs PLlc	0.266476	0.689815	-144966	PL down vs PLsc	0.929599	1029	1029	PLlc up vs PLsc	171379	142032	276254	1
11563	hp_hsa-mir-4539_x_st	0.000290762	Homo sapiens	0.00011051	403376	403376	BIO up vs PL	0.000125958	394402	394402	BIO up vs PLlc	0.00108798	353207	353207	BIO up vs PLsc	0.923122	0.977752	-102275	PL down vs PLlc	0.643613	0.875627	-114204	PL down vs PLsc	0.700281	0.895551	-111663	PLlc down vs PLsc	170989	110365	21515	1
13803	hsa-miR-1909-star_st	0.000292794	Homo sapiens	9.36234	425198	425198	BIO up vs PL	0.000585393	313414	313414	BIO up vs PLlc	0.000267371	472466	472466	BIO up vs PLsc	0.216377	0.737102	-135666	PL down vs PLlc	0.717405	111117	111117	PL up vs PLsc	0.177741	150748	150748	PLlc up vs PLsc	17.07	11.39	222417	1
14502	hsa-miR-4461_st	0.000293072	Homo sapiens	0.404711	132554	132554	BIO up vs PL	0.000214053	0.160658	-622439	BIO down vs PLlc	0.733855	0.870473	-11488	BIO down vs PLsc	6.76944	0.121202	-825066	PL down vs PLlc	0.314083	0.656695	-152278	PL down vs PLsc	0.00166532	541817	541817	PLlc up vs PLsc	170661	223641	436813	1
2235	U44_x_st	0.000302406	Homo sapiens	0.000228322	33269	33269	BIO up vs PL	0.000112884	372042	372042	BIO up vs PLlc	0.000452833	384061	384061	BIO up vs PLsc	0.613948	111828	111828	PL up vs PLlc	0.597037	115441	115441	PL up vs PLsc	0.906169	10323	10323	PLlc up vs PLsc	169365	975209	191934	1
1204	ENSG00000238695_st	0.000305804	Homo sapiens	0.000232517	0.711661	-140516	BIO down vs PL	0.449657	0.953211	-104909	BIO down vs PLlc	0.000500913	0.686237	-145722	BIO down vs PLsc	0.000725675	133942	133942	PL up vs PLlc	0.636293	0.964276	-103705	PL down vs PLsc	0.00132402	0.719922	-138904	PLlc down vs PLsc	168905	0.782463	0.154418	1
14792	hsa-miR-4749-3p_st	0.00030738	Homo sapiens	0.890324	104971	104971	BIO up vs PL	0.0662193	0.493095	-202801	BIO down vs PLlc	7.75827	0.0677785	-14754	BIO down vs PLsc	0.052179	0.469744	-212882	PL down vs PLlc	6.69806	0.0645688	-154874	PL down vs PLsc	0.00081124	0.137455	-72751	PLlc down vs PLsc	168694	247818	489679	1
2126	HBII-85-5_x_st	0.000310742	Homo sapiens	0.967921	0.996798	-100321	BIO down vs PL	0.150793	0.886035	-112862	BIO down vs PLlc	6.87806	0.538321	-185763	BIO down vs PLsc	0.160814	0.88888	-112501	PL down vs PLlc	7.17846	0.54005	-185168	PL down vs PLsc	0.000383394	0.607562	-164592	PLlc down vs PLsc	168248	127078	0.251767	1
11449	hp_hsa-mir-4449_st	0.000312963	Homo sapiens	7.77365	119567	119567	BIO up vs PL	0.000689814	649878	649878	BIO up vs PLlc	0.000410125	117018	117018	BIO up vs PLsc	0.146566	0.543526	-183984	PL down vs PLlc	0.964656	0.978677	-102179	PL down vs PLsc	0.243381	180061	180061	PLlc up vs PLsc	167956	314698	624563	1
14396	hsa-miR-4281_st	0.000315026	Homo sapiens	6.82027	803533	803533	BIO up vs PL	0.0570058	426048	426048	BIO up vs PLlc	0.891662	112223	112223	BIO up vs PLsc	0.00142553	0.0530218	-188602	PL down vs PLlc	0.000416335	0.0139662	-716014	PL down vs PLsc	0.137112	0.263405	-379644	PLlc down vs PLsc	167688	951138	189069	1
2315	U79_st	0.000319049	Homo sapiens	0.00019714	207046	207046	BIO up vs PL	9.92829	22103	22103	BIO up vs PLlc	0.000915917	206619	206619	BIO up vs PLsc	0.619586	106754	106754	PL up vs PLlc	0.989726	0.997939	-100207	PL down vs PLsc	0.675282	0.934803	-106974	PLlc down vs PLsc	16717	339816	0.677587	1
14112	hsa-miR-320e_st	0.000320163	Homo sapiens	0.000191818	104485	104485	BIO up vs PL	0.0115149	354364	354364	BIO up vs PLlc	0.000121429	20991	20991	BIO up vs PLsc	0.0248249	0.339154	-294852	PL down vs PLlc	0.194809	2009	2009	PL up vs PLsc	0.00532643	592358	592358	PLlc up vs PLsc	167028	350493	69947	1
13797	hsa-miR-188-5p_st	0.000329551	Homo sapiens	0.000108113	272707	272707	BIO up vs PL	0.000313866	240133	240133	BIO up vs PLlc	0.262944	126737	126737	BIO up vs PLsc	0.453465	0.880552	-113565	PL down vs PLlc	0.00328431	0.464736	-215176	PL down vs PLsc	0.00949894	0.527778	-189474	PLlc down vs PLsc	165854	550895	110719	1
1054	ENSG00000238520_st	0.000331152	Homo sapiens	0.00494441	0.768945	-130048	BIO down vs PL	0.0319203	0.833251	-120012	BIO down vs PLlc	0.39047	0.535755	-186653	BIO down vs PLsc	0.298414	108363	108363	PL up vs PLlc	0.0024025	0.696741	-143525	PL down vs PLsc	0.000600557	0.642969	-155528	PLlc down vs PLsc	165658	110922	0.223194	1
11327	hp_hsa-mir-423_s_st	0.000333542	Homo sapiens	0.0310533	0.487807	-204999	BIO down vs PL	0.0762159	0.567746	-176135	BIO down vs PLlc	0.00107919	490834	490834	BIO up vs PLsc	0.607636	116387	116387	PL up vs PLlc	6.19738	10062	10062	PL up vs PLsc	0.000108074	864531	864531	PLlc up vs PLsc	165367	169266	341191	1
13810	hsa-miR-1911_st	0.000335285	Homo sapiens	0.00133453	0.83837	-119279	BIO down vs PL	0.248448	0.952085	-105033	BIO down vs PLlc	9.21674	0.735028	-136049	BIO down vs PLsc	0.00990811	113564	113564	PL up vs PLlc	0.0230556	0.876734	-11406	PL down vs PLsc	0.000361214	0.77202	-12953	PLlc down vs PLsc	165157	0.331072	0.0668197	1
10257	gi555853_copy6_st	0.000341794	Homo sapiens	0.0776505	0.399513	-250305	BIO down vs PL	0.342521	0.628118	-159206	BIO down vs PLlc	0.000438253	188658	188658	BIO up vs PLsc	0.355117	157221	157221	PL up vs PLlc	5.07653	472219	472219	PL up vs PLsc	0.000140704	300354	300354	PLlc up vs PLsc	164382	447075	906575	1
1441	ENSG00000239005_x_st	0.000343614	Homo sapiens	0.000344993	151785	151785	BIO up vs PL	0.000423573	150094	150094	BIO up vs PLlc	0.000133433	178122	178122	BIO up vs PLsc	0.889546	0.988857	-101127	PL down vs PLlc	0.12772	117352	117352	PL up vs PLsc	0.105906	118674	118674	PLlc up vs PLsc	164169	126848	0.257555	1
14556	hsa-miR-4507_st	0.000344716	Homo sapiens	0.193672	205729	205729	BIO up vs PL	0.00489297	642891	642891	BIO up vs PLlc	0.56771	679819	679819	BIO up vs PLsc	0.052356	312495	312495	PL up vs PLlc	0.000255706	330445	330445	PL up vs PLsc	0.00397725	105744	105744	PLlc up vs PLsc	16404	549026	111563	1
2337	U94_st	0.00035171	Homo sapiens	0.00447239	142309	142309	BIO up vs PL	0.0026322	146838	146838	BIO up vs PLlc	0.0217024	0.724923	-137946	BIO down vs PLsc	0.752629	103183	103183	PL up vs PLlc	0.000199601	0.509401	-196309	PL down vs PLsc	0.000139399	0.49369	-202556	PLlc down vs PLsc	163236	190627	0.389267	1
14999	hsa-miR-532-5p_st	0.000356334	Homo sapiens	0.000345259	15056	15056	BIO up vs PL	0.0150305	447297	447297	BIO up vs PLlc	9.61249	497865	497865	BIO up vs PLsc	0.0389959	0.297089	-336599	PL down vs PLlc	0.0851798	330676	330676	PL up vs PLsc	0.00321897	111305	111305	PLlc up vs PLsc	162715	53104	108788	1
11624	hp_hsa-mir-4679-1_st	0.000358131	Homo sapiens	0.0378274	0.361171	-276877	BIO down vs PL	0.0233351	0.320325	-312182	BIO down vs PLlc	3.87664	0.0264705	-377779	BIO down vs PLsc	0.783775	0.886908	-112751	PL down vs PLlc	0.000528075	0.0732907	-136443	PL down vs PLsc	0.000743896	0.0826362	-121012	PLlc down vs PLsc	162514	367874	754547	1
15182	hsa-miR-663_st	0.000365032	Homo sapiens	9.09899	337056	337056	BIO up vs PL	0.00468446	759048	759048	BIO up vs PLlc	0.000346372	379186	379186	BIO up vs PLsc	0.0237773	0.225199	-444051	PL down vs PLlc	0.867036	112499	112499	PL up vs PLsc	0.0409121	499555	499555	PLlc up vs PLsc	161755	633058	130456	1
13914	hsa-miR-23b-star_st	0.000369661	Homo sapiens	0.000383801	204279	204279	BIO up vs PL	0.000123622	228453	228453	BIO up vs PLlc	0.000465311	234585	234585	BIO up vs PLsc	0.431858	111834	111834	PL up vs PLlc	0.427474	114836	114836	PL up vs PLsc	0.877316	102684	102684	PLlc up vs PLsc	161256	375533	0.776267	1
2163	U105B_st	0.000373776	Homo sapiens	0.000169676	282155	282155	BIO up vs PL	0.000105715	300575	300575	BIO up vs PLlc	0.00404376	22492	22492	BIO up vs PLsc	0.730344	106528	106528	PL up vs PLlc	0.323916	0.797151	-125447	PL down vs PLsc	0.214017	0.748299	-133636	PLlc down vs PLsc	160818	639247	132499	1
1009	ENSG00000238462_st	0.000376884	Homo sapiens	0.523729	0.935302	-106917	BIO down vs PL	9.74533	0.532179	-187907	BIO down vs PLlc	0.0164609	0.699948	-142868	BIO down vs PLsc	0.000237347	0.568992	-175749	PL down vs PLlc	0.0414908	0.748366	-133624	PL down vs PLsc	0.0515492	131525	131525	PLlc up vs PLsc	160492	205404	0.426615	1
10260	gi555853_copy9_st	0.000382042	Homo sapiens	0.0765004	0.41581	-240495	BIO down vs PL	0.282108	0.603437	-165717	BIO down vs PLlc	0.000531999	152489	152489	BIO up vs PLsc	0.421506	145124	145124	PL up vs PLlc	5.93219	366727	366727	PL up vs PLsc	0.00014411	25.27	25.27	PLlc up vs PLsc	159956	394339	821764	1
14482	hsa-miR-4443_st	0.000383063	Homo sapiens	9.89185	191674	191674	BIO up vs PL	0.00060097	103633	103633	BIO up vs PLlc	0.000551818	181252	181252	BIO up vs PLsc	0.224406	0.540675	-184954	PL down vs PLlc	0.925311	0.945625	-10575	PL down vs PLsc	0.359088	174897	174897	PLlc up vs PLsc	159851	450102	938584	1
2030	HBII-276_st	0.000385382	Homo sapiens	0.000467154	324153	324153	BIO up vs PL	0.000104843	415867	415867	BIO up vs PLlc	0.000611246	400993	400993	BIO up vs PLsc	0.305718	128294	128294	PL up vs PLlc	0.469063	123705	123705	PL up vs PLsc	0.900035	0.964234	-103709	PLlc down vs PLsc	159614	106185	221753	1
14192	hsa-miR-3648_st	0.000391385	Homo sapiens	6.90751	10284	10284	BIO up vs PL	0.000579389	58994	58994	BIO up vs PLlc	0.00172278	643209	643209	BIO up vs PLsc	0.152277	0.57365	-174322	PL down vs PLlc	0.310437	0.625449	-159885	PL down vs PLsc	0.847911	10903	10903	PLlc up vs PLsc	159009	255393	535386	1
14691	hsa-miR-4687-3p_st	0.000394839	Homo sapiens	4.43029	395058	395058	BIO up vs PL	0.00411365	727111	727111	BIO up vs PLlc	0.0486562	436695	436695	BIO up vs PLsc	0.0102291	0.184052	-543325	PL down vs PLlc	0.00732782	0.11054	-904653	PL down vs PLsc	0.455588	0.600589	-166503	PLlc down vs PLsc	158665	569902	119729	1
14590	hsa-miR-452_st	0.000401536	Homo sapiens	0.00016741	404635	404635	BIO up vs PL	0.000146455	414365	414365	BIO up vs PLlc	0.00171903	347665	347665	BIO up vs PLsc	0.923092	102405	102405	PL up vs PLlc	0.616919	0.859207	-116386	PL down vs PLsc	0.563739	0.839032	-119185	PLlc down vs PLsc	158009	113669	239794	1
15220	hsa-miR-874_st	0.000404628	Homo sapiens	0.000161648	346459	346459	BIO up vs PL	0.000259818	322016	322016	BIO up vs PLlc	0.000622218	357874	357874	BIO up vs PLsc	0.737651	0.929448	-107591	PL down vs PLlc	0.903304	103295	103295	PL up vs PLsc	0.693408	111136	111136	PLlc up vs PLsc	157711	888657	187824	1
14807	hsa-miR-4758-5p_st	0.000408402	Homo sapiens	4.71908	381587	381587	BIO up vs PL	0.00505268	677752	677752	BIO up vs PLlc	0.00446555	109408	109408	BIO up vs PLsc	0.00904237	0.177614	-563019	PL down vs PLlc	0.0858202	0.286718	-348775	PL down vs PLsc	0.481848	161427	161427	PLlc up vs PLsc	15735	562987	119264	1
15267	hsa-miR-99a_st	0.000411211	Homo sapiens	0.000151183	584979	584979	BIO up vs PL	0.000390737	477086	477086	BIO up vs PLlc	0.000473233	6458	6458	BIO up vs PLsc	0.511386	0.81556	-122615	PL down vs PLlc	0.792855	110397	110397	PL up vs PLsc	0.428239	135363	135363	PLlc up vs PLsc	157084	175874	373205	1
1392	ENSG00000238945_st	0.000413709	Homo sapiens	0.4383	0.929893	-107539	BIO down vs PL	0.748147	0.970716	-103017	BIO down vs PLlc	8.71823	0.498284	-200689	BIO down vs PLsc	0.643499	10439	10439	PL up vs PLlc	0.000210243	0.535851	-186619	PL down vs PLsc	0.000124071	0.513316	-194812	PLlc down vs PLsc	15685	158804	0.337487	1
11626	hp_hsa-mir-4679-2_s_st	0.000417673	Homo sapiens	0.0556893	0.75026	-133287	BIO down vs PL	0.153452	0.814597	-12276	BIO down vs PLlc	5.21208	0.335172	-298355	BIO down vs PLsc	0.549282	108575	108575	PL up vs PLlc	0.000573446	0.446741	-223844	PL down vs PLsc	0.000276152	0.411457	-243039	PLlc down vs PLsc	156481	344386	0.733604	1
547	ENSG00000202189_x_st	0.000421579	Homo sapiens	8.60558	179459	179459	BIO up vs PL	0.0025558	14461	14461	BIO up vs PLlc	0.000578978	175118	175118	BIO up vs PLsc	0.0416278	0.805811	-124099	PL down vs PLlc	0.833098	0.975811	-102479	PL down vs PLsc	0.12172	121097	121097	PLlc up vs PLsc	156122	166563	0.355625	1
11176	hp_hsa-mir-3656_st	0.000424323	Homo sapiens	0.63499	803017	803017	BIO up vs PL	0.0270775	227268	227268	BIO up vs PLlc	0.00242952	477384	477384	BIO up vs PLsc	0.00260951	0.283017	-353335	PL down vs PLlc	0.210463	0.594488	-168212	PL down vs PLsc	0.0852331	210054	210054	PLlc up vs PLsc	155872	19599	419126	1
2254	U51_x_st	0.000427715	Homo sapiens	0.000281748	339818	339818	BIO up vs PL	0.000119938	391016	391016	BIO up vs PLlc	0.00134628	334861	334861	BIO up vs PLsc	0.545969	115066	115066	PL up vs PLlc	0.958441	0.985414	-10148	PL down vs PLsc	0.585351	0.856389	-116769	PLlc down vs PLsc	155566	979497	209879	1
14501	hsa-miR-4460_st	0.000430116	Homo sapiens	0.000124141	0.692953	-14431	BIO down vs PL	0.205186	0.921085	-108568	BIO down vs PLlc	0.00173382	0.730135	-136961	BIO down vs PLsc	0.000852358	132922	132922	PL up vs PLlc	0.497777	105366	105366	PL up vs PLsc	0.0107426	0.79269	-126153	PLlc down vs PLsc	155351	0.713854	0.15317	1
11137	hp_hsa-mir-3591_st	0.000435485	Homo sapiens	0.603582	105193	105193	BIO up vs PL	0.706116	103732	103732	BIO up vs PLlc	0.000187708	0.51488	-19422	BIO down vs PLsc	0.88521	0.986113	-101408	PL down vs PLlc	0.000104444	0.489463	-204305	PL down vs PLsc	0.000122486	0.496356	-201468	PLlc down vs PLsc	154875	172449	0.371158	1
15186	hsa-miR-665_st	0.000456765	Homo sapiens	0.000662953	693243	693243	BIO up vs PL	0.00130087	581328	581328	BIO up vs PLlc	0.290207	0.579792	-172476	BIO down vs PLsc	0.66804	0.838563	-119252	PL down vs PLlc	0.000475227	0.0836348	-119567	PL down vs PLsc	0.0008128	0.0997358	-100265	PLlc down vs PLsc	153056	303571	661134	1
1634	ENSG00000251838_st	0.000458473	Homo sapiens	0.0337601	0.542543	-184317	BIO down vs PL	0.0332025	0.541232	-184764	BIO down vs PLlc	4.96877	0.127482	-784423	BIO down vs PLsc	0.992429	0.997583	-100242	PL down vs PLlc	0.000774987	0.234971	-425584	PL down vs PLsc	0.000784337	0.235541	-424555	PLlc down vs PLsc	152914	118131	257511	1
1951	ENSG00000252921_x_st	0.000469932	Homo sapiens	0.0170985	0.397317	-251688	BIO down vs PL	0.0350814	0.454956	-219801	BIO down vs PLlc	5.11807	0.0694042	-144084	BIO down vs PLsc	0.68405	114507	114507	PL up vs PLlc	0.00132118	0.174682	-572469	PL down vs PLsc	0.000781594	0.152551	-655517	PLlc down vs PLsc	151981	19836	435055	1
1444	ENSG00000239011_st	0.000479151	Homo sapiens	0.00243313	0.849335	-117739	BIO down vs PL	0.722971	0.985301	-101492	BIO down vs PLlc	0.000210961	0.754834	-132479	BIO down vs PLsc	0.00441301	116009	116009	PL up vs PLlc	0.0391647	0.888735	-112519	PL down vs PLsc	0.000320225	0.766094	-130532	PLlc down vs PLsc	151249	0.311479	0.0686459	1
14854	hsa-miR-4787-5p_st	0.000482759	Homo sapiens	0.000208913	508773	508773	BIO up vs PL	0.000135708	557399	557399	BIO up vs PLlc	0.00860592	314681	314681	BIO up vs PLsc	0.75725	109557	109557	PL up vs PLlc	0.202074	0.618509	-161679	PL down vs PLsc	0.135283	0.564552	-177132	PLlc down vs PLsc	150967	155633	343636	1
11618	hp_hsa-mir-4674_st	0.000487211	Homo sapiens	0.000593942	243013	243013	BIO up vs PL	0.32352	0.829486	-120557	BIO down vs PLlc	0.0151138	190676	190676	BIO up vs PLsc	0.000137378	0.341333	-292969	PL down vs PLlc	0.297103	0.784633	-127448	PL down vs PLsc	0.00363127	229873	229873	PLlc up vs PLsc	150623	609638	134915	1
14825	hsa-miR-4769-3p_st	0.000490997	Homo sapiens	0.365443	0.828593	-120687	BIO down vs PL	0.301331	0.805613	-124129	BIO down vs PLlc	7.99111	0.212088	-471503	BIO down vs PLsc	0.890042	0.972266	-102852	PL down vs PLlc	0.000224468	0.255961	-390684	PL down vs PLsc	0.000263826	0.263263	-379849	PLlc down vs PLsc	150333	738442	163734	1
11745	hp_hsa-mir-4785_st	0.000499696	Homo sapiens	0.000180705	357159	357159	BIO up vs PL	0.000318155	326552	326552	BIO up vs PLlc	0.000885221	353058	353058	BIO up vs PLsc	0.69335	0.914306	-109373	PL down vs PLlc	0.966767	0.988519	-101161	PL down vs PLsc	0.778696	108117	108117	PLlc up vs PLsc	149678	910526	202775	1
2308	U75_st	0.00050162	Homo sapiens	0.000336938	193752	193752	BIO up vs PL	0.000147902	208597	208597	BIO up vs PLlc	0.00127637	196237	196237	BIO up vs PLsc	0.565706	107662	107662	PL up vs PLlc	0.934918	101283	101283	PL up vs PLsc	0.696667	0.940749	-106298	PLlc down vs PLsc	149534	288458	0.643012	1
11236	hp_hsa-mir-374c_x_st	0.000520472	Homo sapiens	0.0549904	0.782862	-127736	BIO down vs PL	0.604477	0.941504	-106213	BIO down vs PLlc	9.29385	0.42099	-237535	BIO down vs PLsc	0.132644	120264	120264	PL up vs PLlc	0.00115386	0.537757	-185958	PL down vs PLsc	0.000165903	0.447146	-223641	PLlc down vs PLsc	148166	235057	0.528816	1
11179	hp_hsa-mir-3659_st	0.000537816	Homo sapiens	0.0371111	0.77408	-129186	BIO down vs PL	0.00109515	0.61726	-162006	BIO down vs PLlc	0.000105912	0.447158	-223635	BIO down vs PLsc	0.0595652	0.79741	-125406	PL down vs PLlc	0.00181446	0.577663	-173111	PL down vs PLsc	0.0330915	0.724424	-138041	PLlc down vs PLsc	146958	20838	0.472654	1
11426	hp_hsa-mir-4430_st	0.000537947	Homo sapiens	0.000179642	257629	257629	BIO up vs PL	0.000455006	231256	231256	BIO up vs PLlc	0.000768944	260056	260056	BIO up vs PLsc	0.524954	0.89763	-111404	PL down vs PLlc	0.963675	100942	100942	PL up vs PLsc	0.571811	112454	112454	PLlc up vs PLsc	146949	493279	111894	1
466	ENSG00000201199_s_st	0.000539031	Homo sapiens	0.000135964	178752	178752	BIO up vs PL	0.000692297	159872	159872	BIO up vs PLlc	0.000891787	174143	174143	BIO up vs PLsc	0.277313	0.894379	-111809	PL down vs PLlc	0.830653	0.974217	-102647	PL down vs PLsc	0.488844	108927	108927	PLlc up vs PLsc	146875	173128	0.392916	1
14658	hsa-miR-4665-5p_st	0.000564798	Homo sapiens	0.000141351	956828	956828	BIO up vs PL	0.176457	173699	173699	BIO up vs PLlc	0.00251188	642653	642653	BIO up vs PLsc	0.00115216	0.181536	-550855	PL down vs PLlc	0.41199	0.67165	-148887	PL down vs PLsc	0.0183494	369982	369982	PLlc up vs PLsc	145168	261243	599862	1
2258	U55_st	0.000566314	Homo sapiens	0.000417289	599914	599914	BIO up vs PL	0.000162569	757288	757288	BIO up vs PLlc	0.00129287	652166	652166	BIO up vs PLsc	0.516424	126233	126233	PL up vs PLlc	0.847864	10871	10871	PL up vs PLsc	0.731912	0.861185	-116119	PLlc down vs PLsc	145071	217313	499326	1
11645	hp_hsa-mir-4697_st	0.000569206	Homo sapiens	0.232398	133574	133574	BIO up vs PL	0.000695151	0.333168	-300149	BIO down vs PLlc	0.770398	108723	108723	BIO up vs PLsc	0.000115993	0.249425	-400922	PL down vs PLlc	0.477412	0.813955	-122857	PL down vs PLsc	0.00171392	326332	326332	PLlc up vs PLsc	144886	938203	215849	1
2335	U92_st	0.000571388	Homo sapiens	0.000242029	179948	179948	BIO up vs PL	0.000177163	184305	184305	BIO up vs PLlc	0.00396593	161921	161921	BIO up vs PLsc	0.825561	102421	102421	PL up vs PLlc	0.43399	0.89982	-111133	PL down vs PLsc	0.340962	0.878549	-113824	PLlc down vs PLsc	144747	202107	0.465426	1
10622	hp_hsa-mir-1244-1_s_st	0.00057438	Homo sapiens	0.0006934	0.780707	-128089	BIO down vs PL	0.000831504	0.785546	-1273	BIO down vs PLlc	0.000177738	0.695626	-143755	BIO down vs PLsc	0.90647	10062	10062	PL up vs PLlc	0.0959772	0.891021	-112231	PL down vs PLsc	0.0816228	0.885533	-112926	PLlc down vs PLsc	144558	0.474539	0.109423	1
1895	ENSG00000252701_x_st	0.000577193	Homo sapiens	0.563864	0.95708	-104484	BIO down vs PL	0.11233	113649	113649	BIO up vs PLlc	0.000475698	0.632833	-158019	BIO down vs PLsc	0.0415007	118746	118746	PL up vs PLlc	0.000986664	0.661212	-151237	PL down vs PLsc	6.85712	0.55683	-179588	PLlc down vs PLsc	14438	0.973984	0.224865	1
13604	hsa-miR-1231_st	0.00060132	Homo sapiens	0.000201307	944844	944844	BIO up vs PL	0.000233453	905738	905738	BIO up vs PLlc	0.00411047	598201	598201	BIO up vs PLsc	0.916847	0.958611	-104318	PL down vs PLlc	0.366733	0.633122	-157947	PL down vs PLsc	0.410994	0.660457	-15141	PLlc down vs PLsc	142903	278112	648717	1
13979	hsa-miR-30c-1-star_st	0.000603717	Homo sapiens	0.0218097	167652	167652	BIO up vs PL	0.176408	131921	131921	BIO up vs PLlc	0.00208779	0.382817	-261221	BIO down vs PLsc	0.236768	0.786876	-127085	PL down vs PLlc	8.54568	0.22834	-437942	PL down vs PLsc	0.000345287	0.290186	-344606	PLlc down vs PLsc	142761	64658	150971	1
10841	hp_hsa-mir-194-2_st	0.000605461	Homo sapiens	8.82953	434054	434054	BIO up vs PL	0.00266848	251608	251608	BIO up vs PLlc	0.00219043	320603	320603	BIO up vs PLsc	0.0411476	0.579669	-172512	PL down vs PLlc	0.312882	0.738626	-135387	PL down vs PLsc	0.415173	127422	127422	PLlc up vs PLsc	142657	965198	225529	1
14336	hsa-miR-3940-5p_st	0.000607723	Homo sapiens	0.000241871	63058	63058	BIO up vs PL	0.299756	22606	22606	BIO up vs PLlc	0.500115	0.527801	-189466	BIO down vs PLsc	0.00121061	0.0358496	-278944	PL down vs PLlc	0.000380687	0.00837008	-119473	PL down vs PLsc	0.14234	0.233478	-428306	PLlc down vs PLsc	142523	989972	231534	1
10866	hp_hsa-mir-200b_x_st	0.000612629	Homo sapiens	0.000432013	203218	203218	BIO up vs PL	0.000158174	224301	224301	BIO up vs PLlc	0.0950639	136468	136468	BIO up vs PLsc	0.489909	110375	110375	PL up vs PLlc	0.0398991	0.671538	-148912	PL down vs PLsc	0.0146333	0.608415	-164361	PLlc down vs PLsc	142235	336877	0.789482	1
1950	ENSG00000252921_st	0.000623553	Homo sapiens	0.00834462	0.222989	-448453	BIO down vs PL	0.0139309	0.255982	-390652	BIO down vs PLlc	7.06893	0.0263686	-37924	BIO down vs PLsc	0.769404	114796	114796	PL up vs PLlc	0.00345432	0.118251	-845662	PL down vs PLsc	0.00231798	0.103009	-970785	PLlc down vs PLsc	141604	371045	873434	1
10259	gi555853_copy8_st	0.000637179	Homo sapiens	0.161599	0.483405	-206866	BIO down vs PL	0.64918	0.798107	-125296	BIO down vs PLlc	0.000515117	193343	193343	BIO up vs PLsc	0.321694	165101	165101	PL up vs PLlc	9.34818	39996	39996	PL up vs PLsc	0.000296525	242251	242251	PLlc up vs PLsc	140835	406765	962749	1
15081	hsa-miR-574-5p_st	0.00065301	Homo sapiens	0.000146263	122862	122862	BIO up vs PL	0.000690992	773349	773349	BIO up vs PLlc	0.0016977	904771	904771	BIO up vs PLsc	0.299938	0.629447	-158869	PL down vs PLlc	0.568306	0.736415	-135793	PL down vs PLsc	0.768368	116994	116994	PLlc up vs PLsc	139965	313411	746402	1
13658	hsa-miR-1273d_st	0.000659656	Homo sapiens	0.000225123	661536	661536	BIO up vs PL	0.000499563	548053	548053	BIO up vs PLlc	0.000981799	666972	666972	BIO up vs PLsc	0.588726	0.828456	-120706	PL down vs PLlc	0.984565	100822	100822	PL up vs PLsc	0.644353	121698	121698	PLlc up vs PLsc	139608	197885	472479	1
1126	ENSG00000238592_x_st	0.000671142	Homo sapiens	0.0133907	0.737521	-135589	BIO down vs PL	0.382448	0.911396	-109722	BIO down vs PLlc	0.000119846	0.46982	-212848	BIO down vs PLsc	0.0637273	123576	123576	PL up vs PLlc	0.00464695	0.637025	-15698	PL down vs PLsc	0.000334193	0.515494	-193989	PLlc down vs PLsc	13.9	179033	0.429335	1
13832	hsa-miR-1972_st	0.000680582	Homo sapiens	0.000682462	328392	328392	BIO up vs PL	0.000165459	419199	419199	BIO up vs PLlc	0.00149502	3678	3678	BIO up vs PLsc	0.343863	127652	127652	PL up vs PLlc	0.714342	1.12	1.12	PL up vs PLsc	0.673042	0.877388	-113975	PLlc down vs PLsc	13851	104436	251333	1
2143	SNORA38B_s_st	0.000712448	Homo sapiens	0.00034471	27797	27797	BIO up vs PL	0.000399383	272539	272539	BIO up vs PLlc	0.000869638	30164	30164	BIO up vs PLsc	0.920452	0.980459	-101993	PL down vs PLlc	0.736302	108515	108515	PL up vs PLsc	0.676378	110678	110678	PLlc up vs PLsc	136914	634822	154555	1
13830	hsa-miR-196b-star_st	0.000715784	Homo sapiens	0.000334533	614169	614169	BIO up vs PL	0.000579814	539909	539909	BIO up vs PLlc	0.000623027	772914	772914	BIO up vs PLsc	0.713193	0.879088	-113754	PL down vs PLlc	0.593818	125847	125847	PL up vs PLsc	0.410113	143156	143156	PLlc up vs PLsc	136751	198298	483353	1
2309	U75_x_st	0.000739465	Homo sapiens	0.00024781	389776	389776	BIO up vs PL	0.000273573	383082	383082	BIO up vs PLlc	0.00599739	284186	284186	BIO up vs PLsc	0.945152	0.982824	-101748	PL down vs PLlc	0.318265	0.729099	-137156	PL down vs PLsc	0.344231	0.741841	-1348	PLlc down vs PLsc	135626	102161	251085	1
23174	snR38C_st	0.000740068	Homo sapiens	0.000471769	273262	273262	BIO up vs PL	0.00038259	28117	28117	BIO up vs PLlc	0.000713105	320178	320178	BIO up vs PLsc	0.888042	102894	102894	PL up vs PLlc	0.527324	117169	117169	PL up vs PLsc	0.603036	113873	113873	PLlc up vs PLsc	135598	660848	162453	1
653	ENSG00000207187_s_st	0.000746761	Homo sapiens	0.000599381	189557	189557	BIO up vs PL	0.000310469	201039	201039	BIO up vs PLlc	0.000753491	213596	213596	BIO up vs PLsc	0.660207	106058	106058	PL up vs PLlc	0.469979	112682	112682	PL up vs PLsc	0.711119	106246	106246	PLlc up vs PLsc	135288	284742	0.701572	1
13837	hsa-miR-199a-3p_st	0.000747682	Homo sapiens	0.0349906	536169	536169	BIO up vs PL	0.767308	123303	123303	BIO up vs PLlc	0.000161201	139403	139403	BIO up vs PLsc	0.0586683	0.22997	-434839	PL down vs PLlc	0.00315226	259998	259998	PL up vs PLsc	0.000226554	113057	113057	PLlc up vs PLsc	135245	801554	197556	1
13943	hsa-miR-2964a-3p_st	0.000754617	Homo sapiens	0.308984	0.919985	-108697	BIO down vs PL	0.0204558	0.807328	-123865	BIO down vs PLlc	0.000117171	0.559678	-178674	BIO down vs PLsc	0.124113	0.877545	-113954	PL down vs PLlc	0.000392554	0.608356	-164378	PL down vs PLsc	0.00324116	0.693247	-144249	PLlc down vs PLsc	134928	102015	0.252024	1
13870	hsa-miR-210_st	0.000760045	Homo sapiens	0.000188905	207758	207758	BIO up vs PL	0.00245352	836779	836779	BIO up vs PLlc	0.000758167	219674	219674	BIO up vs PLsc	0.116317	0.402766	-248283	PL down vs PLlc	0.933097	105735	105735	PL up vs PLsc	0.167118	262523	262523	PLlc up vs PLsc	134682	470602	116472	1
13603	hsa-miR-122_st	0.000762447	Homo sapiens	0.00123441	0.023479	-425913	BIO down vs PL	0.000324878	0.0110238	-907125	BIO down vs PLlc	0.815105	0.780446	-128132	BIO down vs PLsc	0.390875	0.469519	-212984	PL down vs PLlc	0.00684401	332402	332402	PL up vs PLsc	0.00205759	707962	707962	PLlc up vs PLsc	134574	119429	295821	1
13681	hsa-miR-1290_st	0.000772526	Homo sapiens	0.000256676	304014	304014	BIO up vs PL	0.000476128	278669	278669	BIO up vs PLlc	0.00153165	290081	290081	BIO up vs PLsc	0.675124	0.916631	-109095	PL down vs PLlc	0.853135	0.954167	-104803	PL down vs PLsc	0.874143	104095	104095	PLlc up vs PLsc	134125	681082	169266	1
1844	ENSG00000252543_st	0.000778106	Homo sapiens	0.0126304	0.181227	-551795	BIO down vs PL	0.00962667	0.165653	-603673	BIO down vs PLlc	8.95882	0.0129932	-769633	BIO down vs PLsc	0.876438	0.914064	-109402	PL down vs PLlc	0.00337417	0.0716959	-139478	PL down vs PLsc	0.00417929	0.0784365	-127492	PLlc down vs PLsc	133879	530501	132085	1
14622	hsa-miR-4644_st	0.000813957	Homo sapiens	0.21172	0.802659	-124586	BIO down vs PL	0.342941	0.848717	-117825	BIO down vs PLlc	0.000122813	0.294697	-339332	BIO down vs PLsc	0.741877	105738	105738	PL up vs PLlc	0.000565423	0.367151	-272368	PL down vs PLsc	0.000377713	0.347226	-287997	PLlc down vs PLsc	132349	448668	113002	1
2334	U91_s_st	0.000820502	Homo sapiens	0.000209977	226391	226391	BIO up vs PL	0.00226362	17989	17989	BIO up vs PLlc	0.000807689	230715	230715	BIO up vs PLsc	0.142422	0.7946	-125849	PL down vs PLlc	0.916919	10191	10191	PL up vs PLsc	0.189735	128253	128253	PLlc up vs PLsc	132078	343931	0.868	1
11562	hp_hsa-mir-4539_st	0.000825819	Homo sapiens	0.000414174	356448	356448	BIO up vs PL	0.000299928	376719	376719	BIO up vs PLlc	0.00187849	351672	351672	BIO up vs PLsc	0.826258	105687	105687	PL up vs PLlc	0.965089	0.9866	-101358	PL down vs PLsc	0.82359	0.933513	-107122	PLlc down vs PLsc	13186	992122	250802	1
15227	hsa-miR-885-3p_st	0.000838233	Homo sapiens	0.000224001	941664	941664	BIO up vs PL	0.000393226	803299	803299	BIO up vs PLlc	0.0077011	508649	508649	BIO up vs PLsc	0.699209	0.853063	-117225	PL down vs PLlc	0.236823	0.54016	-185131	PL down vs PLsc	0.37245	0.6332	-157928	PLlc down vs PLsc	131358	261947	664717	1
13955	hsa-miR-29c_st	0.000840692	Homo sapiens	0.000367208	533812	533812	BIO up vs PL	0.000438635	513318	513318	BIO up vs PLlc	0.00126523	56341	56341	BIO up vs PLsc	0.904558	0.961609	-103992	PL down vs PLlc	0.892655	105545	105545	PL up vs PLsc	0.816056	109759	109759	PLlc up vs PLsc	131259	166095	421799	1
14267	hsa-miR-3714_st	0.000840793	Homo sapiens	0.976379	0.987299	-101286	BIO down vs PL	0.00433893	0.213536	-468306	BIO down vs PLlc	0.000460932	0.0719133	-139056	BIO down vs PLsc	0.00456246	0.216283	-462358	PL down vs PLlc	0.000477927	0.0728384	-13729	PL down vs PLsc	0.0609875	0.336774	-296935	PLlc down vs PLsc	131255	290585	737965	1
891	ENSG00000238305_st	0.000842785	Homo sapiens	0.00050439	0.733146	-136398	BIO down vs PL	0.5545	103836	103836	BIO up vs PLlc	0.0720636	0.859336	-116369	BIO down vs PLsc	0.000211126	14163	14163	PL up vs PLlc	0.0613838	117212	117212	PL up vs PLsc	0.0309004	0.827591	-120833	PLlc down vs PLsc	131176	0.620646	0.157714	1
2296	U70_x_st	0.000850491	Homo sapiens	0.000370774	260753	260753	BIO up vs PL	0.000360496	261685	261685	BIO up vs PLlc	0.00181525	255795	255795	BIO up vs PLsc	0.984766	100358	100358	PL up vs PLlc	0.933208	0.980986	-101938	PL down vs PLsc	0.920829	0.977489	-102303	PLlc down vs PLsc	13087	543638	138468	1
781	ENSG00000212532_st	0.000853259	Homo sapiens	0.000288426	272548	272548	BIO up vs PL	0.000809004	239283	239283	BIO up vs PLlc	0.000977044	28307	28307	BIO up vs PLsc	0.496839	0.877946	-113902	PL down vs PLlc	0.870288	103861	103861	PL up vs PLsc	0.474428	1183	1183	PLlc up vs PLsc	130761	556532	14187	1
14536	hsa-miR-4492_st	0.000881174	Homo sapiens	0.000159415	497772	497772	BIO up vs PL	0.263517	220337	220337	BIO up vs PLlc	0.0292053	797973	797973	BIO up vs PLsc	0.000873638	0.0442646	-225914	PL down vs PLlc	0.0488705	0.160309	-623795	PL down vs PLsc	0.146146	362161	362161	PLlc up vs PLsc	129686	720102	185088	1
2323	U84_st	0.000930335	Homo sapiens	0.000255385	20162	20162	BIO up vs PL	0.000698099	184605	184605	BIO up vs PLlc	0.00203349	190281	190281	BIO up vs PLsc	0.503641	0.915611	-109217	PL down vs PLlc	0.717747	0.943763	-105959	PL down vs PLsc	0.84963	103075	103075	PLlc up vs PLsc	127888	257941	0.672307	1
11202	hp_hsa-mir-3681_st	0.000930365	Homo sapiens	0.032797	0.754353	-132564	BIO down vs PL	0.0197429	0.729362	-137106	BIO down vs PLlc	0.000103376	0.422018	-236957	BIO down vs PLsc	0.773396	0.966871	-103426	PL down vs PLlc	0.001935	0.559444	-178749	PL down vs PLsc	0.00285298	0.578613	-172827	PLlc down vs PLsc	127887	207106	0.539814	1
1565	ENSG00000239154_st	0.000938007	Homo sapiens	0.00486335	0.117616	-850224	BIO down vs PL	0.0671921	0.294901	-339097	BIO down vs PLlc	0.000137536	0.0129159	-774237	BIO down vs PLsc	0.153313	250732	250732	PL up vs PLlc	0.0126333	0.109814	-910627	PL down vs PLsc	0.00157688	0.0437976	-228323	PLlc down vs PLsc	127618	563938	147298	1
13542	hsa-let-7b_st	0.000940072	Homo sapiens	0.487658	170117	170117	BIO up vs PL	0.217551	263872	263872	BIO up vs PLlc	0.000154275	203111	203111	BIO up vs PLsc	0.564825	155112	155112	PL up vs PLlc	0.000349542	119395	119395	PL up vs PLsc	0.000712977	769734	769734	PLlc up vs PLsc	127546	865924	226304	1
2118	HBII-85-26_x_st	0.000941346	Homo sapiens	0.472311	0.819127	-122081	BIO down vs PL	0.400383	0.790874	-126442	BIO down vs PLlc	0.000165525	0.148366	-674009	BIO down vs PLsc	0.898062	0.965508	-103572	PL down vs PLlc	0.000388482	0.181127	-552099	PL down vs PLsc	0.00045386	0.187597	-533056	PLlc down vs PLsc	127501	113613	297025	1
2210	U31_x_st	0.000969038	Homo sapiens	0.000352861	530129	530129	BIO up vs PL	0.000354359	529635	529635	BIO up vs PLlc	0.00479113	402729	402729	BIO up vs PLsc	0.997699	0.999068	-100093	PL down vs PLlc	0.492934	0.759682	-131634	PL down vs PLsc	0.494367	0.760391	-131511	PLlc down vs PLsc	126552	157153	413936	1
11286	hp_hsa-mir-3917_st	0.000975738	Homo sapiens	0.00023374	297282	297282	BIO up vs PL	0.000551218	264506	264506	BIO up vs PLlc	0.00687824	22494	22494	BIO up vs PLsc	0.562868	0.889746	-112392	PL down vs PLlc	0.27055	0.756653	-132161	PL down vs PLsc	0.513332	0.850415	-11759	PLlc down vs PLsc	126327	601196	158635	1
577	ENSG00000202498_st	0.00100355	Homo sapiens	0.00278308	0.052949	-188861	BIO down vs PL	0.00451588	0.066005	-151504	BIO down vs PLlc	0.000162891	0.00479314	-208631	BIO down vs PLsc	0.773738	124658	124658	PL up vs PLlc	0.0252203	0.0905238	-110468	PL down vs PLsc	0.0166733	0.0726179	-137707	PLlc down vs PLsc	125412	871926	231749	1
2220	U36C_st	0.00101929	Homo sapiens	0.000435778	411414	411414	BIO up vs PL	0.000491086	402253	402253	BIO up vs PLlc	0.0017126	417285	417285	BIO up vs PLsc	0.936357	0.977733	-102277	PL down vs PLlc	0.967274	101427	101427	PL up vs PLsc	0.915419	103737	103737	PLlc up vs PLsc	124909	117978	314838	1
10535	hp_hsa-let-7a-1_x_st	0.0010248	Homo sapiens	0.817407	102328	102328	BIO up vs PL	0.00049182	0.611867	-163434	BIO down vs PLlc	0.0354544	0.749079	-133497	BIO down vs PLsc	0.000348904	0.597947	-167239	PL down vs PLlc	0.0254454	0.732038	-136605	PL down vs PLsc	0.119637	122425	122425	PLlc up vs PLsc	124734	146803	0.392309	1
14056	hsa-miR-3162-3p_st	0.00102549	Homo sapiens	0.422173	0.700636	-142727	BIO down vs PL	0.0639682	0.412686	-242315	BIO down vs PLlc	0.000158908	0.0472614	-211589	BIO down vs PLsc	0.24145	0.589016	-169775	PL down vs PLlc	0.000413619	0.067455	-148247	PL down vs PLsc	0.00194129	0.114521	-873199	PLlc down vs PLsc	124712	281414	752168	1
13568	hsa-miR-107_st	0.00105061	Homo sapiens	0.533426	0.666872	-149954	BIO down vs PL	0.292387	0.497521	-200996	BIO down vs PLlc	0.000714359	404143	404143	BIO up vs PLsc	0.650919	0.746052	-134039	PL down vs PLlc	0.000330476	606028	606028	PL up vs PLsc	0.000193978	812314	812314	PLlc up vs PLsc	123932	610621	164235	1
11707	hp_hsa-mir-4758_x_st	0.00105599	Homo sapiens	0.000118287	415295	415295	BIO up vs PL	0.0109077	207473	207473	BIO up vs PLlc	0.0185966	223539	223539	BIO up vs PLsc	0.0141655	0.49958	-200168	PL down vs PLlc	0.0560381	0.538267	-185782	PL down vs PLsc	0.799996	107744	107744	PLlc up vs PLsc	123768	846744	228045	1
11668	hp_hsa-mir-4721_st	0.00106975	Homo sapiens	0.571691	0.941217	-106245	BIO down vs PL	0.012076	0.728416	-137284	BIO down vs PLlc	0.000251628	0.49584	-201678	BIO down vs PLsc	0.0328933	0.773909	-129214	PL down vs PLlc	0.000498632	0.526808	-189823	PL down vs PLsc	0.0126547	0.68071	-146906	PLlc down vs PLsc	123353	165363	0.446856	1
1974	ENSG00000253014_x_st	0.00107131	Homo sapiens	0.100715	0.379585	-263445	BIO down vs PL	0.157029	0.440584	-226972	BIO down vs PLlc	0.000133868	0.019636	-50927	BIO down vs PLsc	0.786558	11607	11607	PL up vs PLlc	0.00111903	0.05173	-193311	PL down vs PLsc	0.000791035	0.0445681	-224376	PLlc down vs PLsc	123307	441978	119479	1
578	ENSG00000202498_x_st	0.00107701	Homo sapiens	0.00353168	0.0674778	-148197	BIO down vs PL	0.0058392	0.0837388	-119419	BIO down vs PLlc	0.000162948	0.00616715	-162149	BIO down vs PLsc	0.767596	124098	124098	PL up vs PLlc	0.0205579	0.0913952	-109415	PL down vs PLsc	0.0134422	0.0736475	-135782	PLlc down vs PLsc	123137	777271	210409	1
14500	hsa-miR-4459_st	0.00108597	Homo sapiens	0.000128427	272346	272346	BIO up vs PL	0.00421118	755627	755627	BIO up vs PLlc	0.025004	587216	587216	BIO up vs PLsc	0.0416099	0.277451	-360424	PL down vs PLlc	0.0455815	0.215614	-463793	PL down vs PLsc	0.715384	0.777123	-12868	PLlc down vs PLsc	122872	462161	125377	1
1631	ENSG00000251833_st	0.00108752	Homo sapiens	0.000129936	0.668029	-149694	BIO down vs PL	0.00517626	0.787487	-126986	BIO down vs PLlc	0.0116553	0.776431	-128794	BIO down vs PLsc	0.0341484	117882	117882	PL up vs PLlc	0.097195	116227	116227	PL up vs PLsc	0.86682	0.98596	-101424	PLlc down vs PLsc	122826	0.690576	0.187413	1
14530	hsa-miR-4487_st	0.00109545	Homo sapiens	0.00862611	0.175376	-570205	BIO down vs PL	0.214908	20297	20297	BIO up vs PLlc	0.0175982	641307	641307	BIO up vs PLsc	0.00100967	115734	115734	PL up vs PLlc	0.000262814	365677	365677	PL up vs PLsc	0.109407	315962	315962	PLlc up vs PLsc	122595	437521	118961	1
1566	ENSG00000239154_x_st	0.00111333	Homo sapiens	0.00199888	0.110285	-906744	BIO down vs PL	0.0512403	0.307984	-324692	BIO down vs PLlc	0.000222324	0.0257313	-388632	BIO down vs PLsc	0.0823838	279263	279263	PL up vs PLlc	0.0495406	0.233317	-428602	PL down vs PLsc	0.00343076	0.0835474	-119693	PLlc down vs PLsc	122079	431506	117821	1
828	ENSG00000221090_st	0.00112238	Homo sapiens	0.00165551	0.761665	-131291	BIO down vs PL	0.000563951	0.728161	-137332	BIO down vs PLlc	0.94362	0.994344	-100569	BIO down vs PLsc	0.497273	0.956012	-104601	PL down vs PLlc	0.00667953	130549	130549	PL up vs PLsc	0.00258745	136556	136556	PLlc up vs PLsc	121822	0.620517	0.169788	1
11241	hp_hsa-mir-376a-2_x_st	0.00113516	Homo sapiens	0.747897	0.971631	-10292	BIO down vs PL	0.164757	113947	113947	BIO up vs PLlc	0.000816149	0.604396	-165454	BIO down vs PLsc	0.0972638	117274	117274	PL up vs PLlc	0.0012343	0.622043	-16076	PL down vs PLsc	0.000142348	0.530419	-18853	PLlc down vs PLsc	121464	115072	0.315793	1
14081	hsa-miR-3183_st	0.00115411	Homo sapiens	0.00324562	0.800022	-124997	BIO down vs PL	0.0148269	0.843187	-118598	BIO down vs PLlc	0.000172315	0.661967	-151065	BIO down vs PLsc	0.386601	105396	105396	PL up vs PLlc	0.0237194	0.827437	-120855	PL down vs PLsc	0.00673058	0.785077	-127376	PLlc down vs PLsc	12094	0.508914	0.140266	1
2251	U50B_x_st	0.00116116	Homo sapiens	0.000243628	298156	298156	BIO up vs PL	0.0015139	233979	233979	BIO up vs PLlc	0.00250623	262421	262421	BIO up vs PLsc	0.246233	0.784752	-127429	PL down vs PLlc	0.607876	0.880147	-113617	PL down vs PLsc	0.644311	112156	112156	PLlc up vs PLsc	120748	583954	161204	1
12162	hp_hsa-mir-9-3_st	0.00116948	Homo sapiens	0.000517327	0.432331	-231304	BIO down vs PL	0.00256846	0.514082	-194521	BIO down vs PLlc	0.968118	100841	100841	BIO up vs PLsc	0.323723	118909	118909	PL up vs PLlc	0.00199742	233249	233249	PL up vs PLsc	0.00805427	196157	196157	PLlc up vs PLsc	120524	419023	11589	1
140	ACA49_st	0.00121029	Homo sapiens	0.000948423	199301	199301	BIO up vs PL	0.000336716	221268	221268	BIO up vs PLlc	0.00225647	210335	210335	BIO up vs PLsc	0.499498	111022	111022	PL up vs PLlc	0.774159	105536	105536	PL up vs PLsc	0.787231	0.95059	-105198	PLlc down vs PLsc	119448	332177	0.92698	1
1832	ENSG00000252505_st	0.00123783	Homo sapiens	0.691183	139934	139934	BIO up vs PL	0.000638093	0.0180854	-552934	BIO down vs PLlc	0.0653373	0.124631	-802372	BIO down vs PLsc	0.000351031	0.0129242	-773744	PL down vs PLlc	0.0370973	0.0890636	-112279	PL down vs PLsc	0.0840444	689124	689124	PLlc up vs PLsc	118746	100097	280984	1
14446	hsa-miR-4327_st	0.00125345	Homo sapiens	0.000200709	438668	438668	BIO up vs PL	0.178156	145683	145683	BIO up vs PLlc	0.0276561	226892	226892	BIO up vs PLsc	0.00170839	0.332102	-301112	PL down vs PLlc	0.0650694	0.51723	-193338	PL down vs PLsc	0.193984	155744	155744	PLlc up vs PLsc	118356	997613	280963	1
14557	hsa-miR-4508_st	0.00125717	Homo sapiens	0.00890721	93718	93718	BIO up vs PL	0.030541	569593	569593	BIO up vs PLlc	0.000155257	145.08	145.08	BIO up vs PLsc	0.487757	0.607774	-164535	PL down vs PLlc	0.00892576	154805	154805	PL up vs PLsc	0.00334887	254707	254707	PLlc up vs PLsc	118264	705575	198869	1
13807	hsa-miR-191-star_st	0.0012655	Homo sapiens	0.186226	231023	231023	BIO up vs PL	0.783418	118127	118127	BIO up vs PLlc	0.000957335	0.0356169	-280766	BIO down vs PLsc	0.282082	0.511322	-195571	PL down vs PLlc	0.000179143	0.015417	-648633	PL down vs PLsc	0.000675478	0.0301513	-33166	PLlc down vs PLsc	11806	513183	144894	1
14761	hsa-miR-4728-5p_st	0.00130292	Homo sapiens	0.00199224	977752	977752	BIO up vs PL	0.311488	0.556427	-179718	BIO down vs PLlc	0.298048	0.477423	-209458	BIO down vs PLsc	0.000394327	0.0569088	-17572	PL down vs PLlc	0.00117347	0.0488287	-204798	PL down vs PLsc	0.824725	0.858016	-116548	PLlc down vs PLsc	11716	44248	125891	1
962	ENSG00000238388_st	0.00131683	Homo sapiens	0.00427206	0.0972946	-102781	BIO down vs PL	0.0367279	0.217193	-46042	BIO down vs PLlc	0.000196325	0.0119127	-83944	BIO down vs PLsc	0.233846	223232	223232	PL up vs PLlc	0.0221005	0.122439	-81673	PL down vs PLsc	0.0038457	0.0548485	-18232	PLlc down vs PLsc	116833	586068	16721	1
13660	hsa-miR-1273f_st	0.00134355	Homo sapiens	0.00042949	107513	107513	BIO up vs PL	0.000704316	921263	921263	BIO up vs PLlc	0.0033008	870426	870426	BIO up vs PLsc	0.744467	0.856888	-116701	PL down vs PLlc	0.716088	0.809604	-123517	PL down vs PLsc	0.921889	0.944819	-10584	PLlc down vs PLsc	116217	308292	884245	1
138	ACA48_st	0.00136946	Homo sapiens	0.00104078	337904	337904	BIO up vs PL	0.00116558	331343	331343	BIO up vs PLlc	0.000660663	490031	490031	BIO up vs PLsc	0.942897	0.980583	-10198	PL down vs PLlc	0.282114	145021	145021	PL up vs PLsc	0.258984	147892	147892	PLlc up vs PLsc	115633	102919	296681	1
14168	hsa-miR-3613-3p_st	0.0013741	Homo sapiens	0.00310965	0.0609151	-164163	BIO down vs PL	0.00242934	0.0545581	-183291	BIO down vs PLlc	0.000287728	0.00813705	-122895	BIO down vs PLsc	0.881886	0.895643	-111652	PL down vs PLlc	0.0463255	0.13358	-748614	PL down vs PLsc	0.0571942	0.149144	-670491	PLlc down vs PLsc	11553	754355	21765	1
14086	hsa-miR-3187-3p_st	0.00137884	Homo sapiens	0.00027076	679696	679696	BIO up vs PL	0.00431858	361229	361229	BIO up vs PLlc	0.00202748	588529	588529	BIO up vs PLsc	0.101025	0.531458	-188162	PL down vs PLlc	0.743818	0.865872	-115491	PL down vs PLsc	0.281344	162924	162924	PLlc up vs PLsc	115425	176555	509868	1
13578	hsa-miR-1183_st	0.00139554	Homo sapiens	0.000174348	302543	302543	BIO up vs PL	0.00386103	204244	204244	BIO up vs PLlc	0.0244209	185802	185802	BIO up vs PLsc	0.066788	0.675092	-148128	PL down vs PLlc	0.0638263	0.614135	-162831	PL down vs PLsc	0.694426	0.909706	-109926	PLlc down vs PLsc	115059	524545	151964	1
69	ACA11_st	0.00140022	Homo sapiens	0.000660507	281028	281028	BIO up vs PL	0.000602785	28472	28472	BIO up vs PLlc	0.00221753	289207	289207	BIO up vs PLsc	0.952255	101314	101314	PL up vs PLlc	0.914439	10291	10291	PL up vs PLsc	0.953291	101576	101576	PLlc up vs PLsc	114957	648694	188097	1
2009	HBI-61_x_st	0.00140421	Homo sapiens	0.000866427	178194	178194	BIO up vs PL	0.000389159	190486	190486	BIO up vs PLlc	0.00366241	176799	176799	BIO up vs PLsc	0.600717	106898	106898	PL up vs PLlc	0.959536	0.992167	-100789	PL down vs PLsc	0.632456	0.928147	-107742	PLlc down vs PLsc	114871	218513	0.634083	1
2117	HBII-85-26_st	0.00140952	Homo sapiens	0.00394518	0.0664109	-150578	BIO down vs PL	0.00280045	0.0570062	-17542	BIO down vs PLlc	0.000268973	0.00754128	-132603	BIO down vs PLsc	0.838093	0.858386	-116498	PL down vs PLlc	0.0348739	0.113555	-880631	PL down vs PLsc	0.0467019	0.132289	-755921	PLlc down vs PLsc	114756	759733	22068	1
11681	hp_hsa-mir-4734_st	0.00141258	Homo sapiens	0.000605965	606705	606705	BIO up vs PL	0.000614446	604629	604629	BIO up vs PLlc	0.00257679	598488	598488	BIO up vs PLsc	0.992723	0.996578	-100343	PL down vs PLlc	0.976364	0.986456	-101373	PL down vs PLsc	0.982304	0.989843	-101026	PLlc down vs PLsc	114691	192418	559237	1
12102	hp_hsa-mir-657_st	0.00141811	Homo sapiens	0.000311168	181247	181247	BIO up vs PL	0.000848496	168062	168062	BIO up vs PLlc	0.0326616	139879	139879	BIO up vs PLsc	0.510142	0.927254	-107845	PL down vs PLlc	0.0847999	0.771758	-129574	PL down vs PLsc	0.205158	0.832304	-120148	PLlc down vs PLsc	114573	174983	0.509089	1
13609	hsa-miR-1238_st	0.00142396	Homo sapiens	0.0410502	212201	212201	BIO up vs PL	0.805412	0.922015	-108458	BIO down vs PLlc	0.00277866	0.212577	-470417	BIO down vs PLsc	0.0266238	0.434501	-230149	PL down vs PLlc	0.000160927	0.100177	-998229	PL down vs PLsc	0.00389362	0.230558	-433731	PLlc down vs PLsc	114448	147232	42882	1
1748	ENSG00000252227_st	0.00143581	Homo sapiens	0.000198885	0.828384	-120717	BIO down vs PL	0.00925378	0.899214	-111208	BIO down vs PLlc	0.221075	0.948551	-105424	BIO down vs PLsc	0.0323805	10855	10855	PL up vs PLlc	0.00740067	114506	114506	PL up vs PLsc	0.216296	105487	105487	PLlc up vs PLsc	114197	0.155716	0.0454523	1
128	ACA41_x_st	0.00145594	Homo sapiens	0.000937126	384992	384992	BIO up vs PL	0.000520324	431609	431609	BIO up vs PLlc	0.00202311	437214	437214	BIO up vs PLsc	0.702917	112109	112109	PL up vs PLlc	0.728757	113564	113564	PL up vs PLsc	0.971854	101299	101299	PLlc up vs PLsc	113777	120485	352984	1
11030	hp_hsa-mir-3154_st	0.00147686	Homo sapiens	0.0544248	144048	144048	BIO up vs PL	0.00828146	173277	173277	BIO up vs PLlc	0.0211676	0.570964	-175142	BIO down vs PLsc	0.296076	120291	120291	PL up vs PLlc	0.00112719	0.39637	-252289	PL down vs PLsc	0.000297495	0.329509	-303482	PLlc down vs PLsc	113348	397477	11689	1
2310	U76_st	0.00148465	Homo sapiens	0.00149176	194357	194357	BIO up vs PL	0.000421102	221026	221026	BIO up vs PLlc	0.00194335	218676	218676	BIO up vs PLsc	0.421787	113722	113722	PL up vs PLlc	0.544657	112512	112512	PL up vs PLsc	0.955767	0.989365	-101075	PLlc down vs PLsc	11319	333079	0.980882	1
13816	hsa-miR-1915_st	0.00151706	Homo sapiens	0.00045148	695489	695489	BIO up vs PL	0.0446306	238585	238585	BIO up vs PLlc	0.703107	0.833587	-119963	BIO down vs PLsc	0.0180435	0.343046	-291506	PL down vs PLlc	0.00102354	0.119856	-834333	PL down vs PLsc	0.0468783	0.349388	-286215	PLlc down vs PLsc	112543	201762	597583	1
1150	ENSG00000238629_x_st	0.00157779	Homo sapiens	0.931126	102243	102243	BIO up vs PL	0.000632829	0.294075	-340049	BIO down vs PLlc	0.0556691	0.514987	-19418	BIO down vs PLsc	0.000554864	0.287623	-347677	PL down vs PLlc	0.0492515	0.503688	-198536	PL down vs PLsc	0.0975445	175121	175121	PLlc up vs PLsc	111375	871456	260817	1
14634	hsa-miR-4652-3p_st	0.00159864	Homo sapiens	0.387034	114386	114386	BIO up vs PL	0.866642	0.97472	-102594	BIO down vs PLlc	0.000738659	0.418467	-238967	BIO down vs PLsc	0.306889	0.852132	-117353	PL down vs PLlc	0.00025285	0.365838	-273345	PL down vs PLsc	0.000914082	0.42932	-232926	PLlc down vs PLsc	110986	306102	0.919339	1
14144	hsa-miR-345_st	0.0016015	Homo sapiens	0.00177289	79594	79594	BIO up vs PL	0.670667	124029	124029	BIO up vs PLlc	0.00158473	132411	132411	BIO up vs PLsc	0.00359306	0.155827	-641738	PL down vs PLlc	0.417686	166358	166358	PL up vs PLsc	0.00280685	106758	106758	PLlc up vs PLsc	110933	334808	100603	1
13601	hsa-miR-1228_st	0.00160475	Homo sapiens	0.0801413	0.395652	-252748	BIO down vs PL	0.0199295	0.267898	-373276	BIO down vs PLlc	0.000195922	0.035805	-27929	BIO down vs PLsc	0.431985	0.677106	-147687	PL down vs PLlc	0.00208021	0.0904964	-110502	PL down vs PLsc	0.00622074	0.133652	-748214	PLlc down vs PLsc	110874	314013	944057	1
13975	hsa-miR-30a-star_st	0.00162534	Homo sapiens	0.000393133	436394	436394	BIO up vs PL	0.00396371	286238	286238	BIO up vs PLlc	0.00165835	437057	437057	BIO up vs PLsc	0.166438	0.655916	-152458	PL down vs PLlc	0.996586	100152	100152	PL up vs PLsc	0.249377	15269	15269	PLlc up vs PLsc	110497	110179	332372	1
13936	hsa-miR-27b_st	0.00163693	Homo sapiens	0.00369042	175916	175916	BIO up vs PL	0.177037	302248	302248	BIO up vs PLlc	0.000384306	131376	131376	BIO up vs PLsc	0.0432988	0.171813	-582027	PL down vs PLlc	0.0565189	746811	746811	PL up vs PLsc	0.00234569	434664	434664	PLlc up vs PLsc	110288	798792	241426	1
14851	hsa-miR-4786-3p_st	0.00166692	Homo sapiens	0.418311	133077	133077	BIO up vs PL	0.00116968	0.219096	-456421	BIO down vs PLlc	0.497574	0.746908	-133885	BIO down vs PLsc	0.000333288	0.164639	-60739	PL down vs PLlc	0.19377	0.561261	-17817	PL down vs PLsc	0.0143315	340904	340904	PLlc up vs PLsc	109755	157056	476992	1
12149	hp_hsa-mir-890_st	0.00166856	Homo sapiens	0.000316946	0.694251	-14404	BIO down vs PL	0.371018	0.938274	-106579	BIO down vs PLlc	0.0787778	0.849529	-117712	BIO down vs PLsc	0.00127814	135149	135149	PL up vs PLlc	0.0358892	122366	122366	PL up vs PLsc	0.260546	0.905417	-110446	PLlc down vs PLsc	109726	0.634063	0.19262	1
14529	hsa-miR-4486_st	0.00167635	Homo sapiens	0.000370162	152031	152031	BIO up vs PL	0.0025469	790521	790521	BIO up vs PLlc	0.00258343	125108	125108	BIO up vs PLsc	0.235234	0.519974	-192317	PL down vs PLlc	0.764885	0.822913	-12152	PL down vs PLsc	0.48571	15826	15826	PLlc up vs PLsc	109589	366918	111604	1
11424	hp_hsa-mir-4428_st	0.00176459	Homo sapiens	0.000830945	176422	176422	BIO up vs PL	0.0187948	140159	140159	BIO up vs PLlc	0.00069011	204112	204112	BIO up vs PLsc	0.0854326	0.794452	-125873	PL down vs PLlc	0.34681	115695	115695	PL up vs PLsc	0.0290911	145629	145629	PLlc up vs PLsc	108094	196252	0.605187	1
1261	ENSG00000238775_x_st	0.0017703	Homo sapiens	0.000277884	0.544627	-183612	BIO down vs PL	0.0164436	0.725833	-137773	BIO down vs PLlc	0.00419931	0.604868	-165325	BIO down vs PLsc	0.0274344	133272	133272	PL up vs PLlc	0.459488	111061	111061	PL up vs PLsc	0.210864	0.833342	-119999	PLlc down vs PLsc	108001	167203	0.516056	1
11901	hp_hsa-mir-548ak_x_st	0.00181472	Homo sapiens	0.0745346	0.919113	-108801	BIO down vs PL	0.00410322	0.854873	-116976	BIO down vs PLlc	0.0489648	112329	112329	BIO up vs PLsc	0.11804	0.930106	-107515	PL down vs PLlc	0.00313017	122215	122215	PL up vs PLsc	0.000366925	131399	131399	PLlc up vs PLsc	107284	0.240524	0.074731	1
14664	hsa-miR-4668-5p_st	0.00189444	Homo sapiens	0.00562733	0.073729	-135632	BIO down vs PL	0.00245503	0.0506564	-197408	BIO down vs PLlc	0.000407988	0.00891637	-112153	BIO down vs PLsc	0.624276	0.687062	-145547	PL down vs PLlc	0.0426065	0.120934	-826895	PL down vs PLsc	0.0852494	0.176017	-568128	PLlc down vs PLsc	10605	730607	229643	1
11627	hp_hsa-mir-4679-2_x_st	0.00189832	Homo sapiens	0.0036448	0.665835	-150187	BIO down vs PL	0.0072268	0.696038	-14367	BIO down vs PLlc	0.000338369	0.49548	-201825	BIO down vs PLsc	0.689374	104536	104536	PL up vs PLlc	0.0491507	0.744149	-134382	PL down vs PLsc	0.0276883	0.711858	-140477	PLlc down vs PLsc	105991	153823	0.483762	1
13551	hsa-let-7g-star_st	0.00191317	Homo sapiens	0.000546104	195473	195473	BIO up vs PL	0.00234475	172175	172175	BIO up vs PLlc	0.0020099	197643	197643	BIO up vs PLsc	0.367094	0.880811	-113532	PL down vs PLlc	0.947838	10111	10111	PL up vs PLsc	0.421394	114792	114792	PLlc up vs PLsc	105769	238399	0.751323	1
1685	ENSG00000252014_st	0.00193092	Homo sapiens	0.314615	0.922271	-108428	BIO down vs PL	0.951946	0.995289	-100473	BIO down vs PLlc	0.000428544	0.617248	-16201	BIO down vs PLsc	0.342294	107917	107917	PL up vs PLlc	0.00158576	0.669269	-149417	PL down vs PLsc	0.000461195	0.620169	-161246	PLlc down vs PLsc	105505	0.769579	0.243141	1
14422	hsa-miR-4306_st	0.00194111	Homo sapiens	0.00508958	283103	283103	BIO up vs PL	0.374376	0.762634	-131125	BIO down vs PLlc	0.00713943	332789	332789	BIO up vs PLsc	0.00114218	0.269384	-371218	PL down vs PLlc	0.66021	11755	11755	PL up vs PLsc	0.00205178	436368	436368	PLlc up vs PLsc	105356	11175	353564	1
13924	hsa-miR-2681-star_st	0.00197872	Homo sapiens	0.59664	113502	113502	BIO up vs PL	0.662335	0.900989	-110989	BIO down vs PLlc	0.00068149	0.253206	-394935	BIO down vs PLsc	0.342481	0.793805	-125975	PL down vs PLlc	0.000354428	0.223084	-448261	PL down vs PLsc	0.00119258	0.281031	-355832	PLlc down vs PLsc	104811	702768	223504	1
14641	hsa-miR-4656_st	0.00198166	Homo sapiens	0.0022817	126266	126266	BIO up vs PL	0.23649	0.45551	-219534	BIO down vs PLlc	0.195159	289136	289136	BIO up vs PLsc	0.000337402	0.0360755	-277197	PL down vs PLlc	0.0827563	0.22899	-436701	PL down vs PLsc	0.0362654	634752	634752	PLlc up vs PLsc	104768	510067	162284	1
77	ACA15_s_st	0.00198452	Homo sapiens	0.00220068	223482	223482	BIO up vs PL	0.000490156	270979	270979	BIO up vs PLlc	0.00293942	256416	256416	BIO up vs PLsc	0.350827	121253	121253	PL up vs PLlc	0.581233	114737	114737	PL up vs PLsc	0.823453	0.946261	-105679	PLlc down vs PLsc	104728	507109	161406	1
12141	hp_hsa-mir-874_st	0.00199775	Homo sapiens	0.257608	110752	110752	BIO up vs PL	0.0238784	125399	125399	BIO up vs PLlc	0.000303663	17543	17543	BIO up vs PLsc	0.17498	113224	113224	PL up vs PLlc	0.00130513	158398	158398	PL up vs PLsc	0.00913682	139898	139898	PLlc up vs PLsc	10454	0.944767	0.301247	1
2303	U71d_x_st	0.00201242	Homo sapiens	0.000782976	292806	292806	BIO up vs PL	0.000594924	305219	305219	BIO up vs PLlc	0.0184875	217857	217857	BIO up vs PLsc	0.858089	104239	104239	PL up vs PLlc	0.311114	0.74403	-134403	PL down vs PLsc	0.251666	0.713771	-140101	PLlc down vs PLsc	104333	667179	213158	1
11747	hp_hsa-mir-4787_st	0.00201297	Homo sapiens	0.000286419	213733	213733	BIO up vs PL	0.0195277	14742	14742	BIO up vs PLlc	0.309062	120128	120128	BIO up vs PLsc	0.023965	0.689738	-144983	PL down vs PLlc	0.00715854	0.562047	-177921	PL down vs PLsc	0.259159	0.814871	-122719	PLlc down vs PLsc	104325	254351	0.812689	1
2129	HBII-85-8_x_st	0.00204483	Homo sapiens	0.0128495	0.403827	-247631	BIO down vs PL	0.0292584	0.466385	-214415	BIO down vs PLlc	0.000255078	0.131605	-759852	BIO down vs PLsc	0.641548	115491	115491	PL up vs PLlc	0.0122307	0.325893	-306849	PL down vs PLsc	0.0063004	0.28218	-354384	PLlc down vs PLsc	103882	116793	374763	1
14154	hsa-miR-3545-5p_st	0.00206239	Homo sapiens	0.556318	0.948507	-105429	BIO down vs PL	0.455154	0.934741	-106981	BIO down vs PLlc	0.000377923	0.572593	-174644	BIO down vs PLsc	0.869687	0.985487	-101473	PL down vs PLlc	0.000786584	0.603678	-165651	PL down vs PLsc	0.000969376	0.612569	-163247	PLlc down vs PLsc	103641	0.976399	0.314031	1
13823	hsa-miR-193b_st	0.0020841	Homo sapiens	0.000879869	729638	729638	BIO up vs PL	0.000795074	750683	750683	BIO up vs PLlc	0.00454536	666127	666127	BIO up vs PLsc	0.948035	102884	102884	PL up vs PLlc	0.864763	0.912956	-109534	PL down vs PLsc	0.823246	0.887361	-112694	PLlc down vs PLsc	103347	233667	753661	1
1105	ENSG00000238570_x_st	0.00211009	Homo sapiens	0.000464501	0.621083	-161009	BIO down vs PL	0.0124103	0.752635	-132867	BIO down vs PLlc	0.00213799	0.625478	-159878	BIO down vs PLsc	0.0667398	121181	121181	PL up vs PLlc	0.952065	100708	100708	PL up vs PLsc	0.136785	0.831051	-120329	PLlc down vs PLsc	10.3	112217	0.363162	1
15168	hsa-miR-650_st	0.00213769	Homo sapiens	0.000632996	437337	437337	BIO up vs PL	0.000976329	401065	401065	BIO up vs PLlc	0.00789733	339699	339699	BIO up vs PLsc	0.780043	0.91706	-109044	PL down vs PLlc	0.509781	0.776743	-128743	PL down vs PLsc	0.662794	0.846992	-118065	PLlc down vs PLsc	102637	116731	379106	1
13751	hsa-miR-149_st	0.00213941	Homo sapiens	0.00157987	194977	194977	BIO up vs PL	0.00364334	179841	179841	BIO up vs PLlc	0.679513	0.922143	-108443	BIO down vs PLsc	0.61471	0.922369	-108417	PL down vs PLlc	0.00281882	0.47295	-211439	PL down vs PLsc	0.00566816	0.512756	-195025	PLlc down vs PLsc	102614	310068	100723	1
151	ACA58_st	0.00214926	Homo sapiens	0.0224585	122586	122586	BIO up vs PL	0.00923961	127493	127493	BIO up vs PLlc	0.00028666	165334	165334	BIO up vs PLsc	0.614616	104003	104003	PL up vs PLlc	0.00895932	134872	134872	PL up vs PLsc	0.0184826	129681	129681	PLlc up vs PLsc	102486	0.730103	0.237464	1
13922	hsa-miR-25-star_st	0.00215301	Homo sapiens	0.000616877	379974	379974	BIO up vs PL	0.000900044	354897	354897	BIO up vs PLlc	0.0137049	270311	270311	BIO up vs PLsc	0.806929	0.934004	-107066	PL down vs PLlc	0.330875	0.711394	-140569	PL down vs PLsc	0.432918	0.761661	-131292	PLlc down vs PLsc	102438	946867	308112	1
15179	hsa-miR-660_st	0.00215548	Homo sapiens	0.000578315	823469	823469	BIO up vs PL	0.0103388	382466	382466	BIO up vs PLlc	0.00157777	938916	938916	BIO up vs PLsc	0.101955	0.464457	-215305	PL down vs PLlc	0.806504	11402	11402	PL up vs PLsc	0.115856	24549	24549	PLlc up vs PLsc	102406	231984	755113	1
14329	hsa-miR-3934_st	0.00217296	Homo sapiens	0.00082874	2551	2551	BIO up vs PL	0.000826573	255188	255188	BIO up vs PLlc	0.00598497	232996	232996	BIO up vs PLsc	0.998656	100034	100034	PL up vs PLlc	0.717505	0.913351	-109487	PL down vs PLsc	0.716488	0.913037	-109525	PLlc down vs PLsc	102181	504435	164557	1
13730	hsa-miR-143-star_st	0.00227487	Homo sapiens	0.000803936	568417	568417	BIO up vs PL	0.000784224	571857	571857	BIO up vs PLlc	0.0114284	401733	401733	BIO up vs PLsc	0.987219	100605	100605	PL up vs PLlc	0.458314	0.706758	-141491	PL down vs PLsc	0.45076	0.702506	-142347	PLlc down vs PLsc	100911	170069	561775	1
802	ENSG00000212590_x_st	0.00233119	Homo sapiens	0.00293904	0.841621	-118818	BIO down vs PL	0.00279391	0.840463	-118982	BIO down vs PLlc	0.000657887	0.768709	-130088	BIO down vs PLsc	0.975723	0.998623	-100138	PL down vs PLlc	0.124773	0.913366	-109485	PL down vs PLsc	0.129951	0.914626	-109334	PLlc down vs PLsc	100239	0.244111	0.0811766	1
11896	hp_hsa-mir-548ai_x_st	0.0023379	Homo sapiens	0.00381505	0.0903727	-110653	BIO down vs PL	0.00659664	0.111655	-895616	BIO down vs PLlc	0.000457277	0.018004	-555432	BIO down vs PLsc	0.748605	123549	123549	PL up vs PLlc	0.0672528	0.19922	-501959	PL down vs PLsc	0.0426805	0.161247	-620167	PLlc down vs PLsc	10016	515338	171505	1
13912	hsa-miR-23a-star_st	0.00235741	Homo sapiens	0.000671892	414932	414932	BIO up vs PL	0.208574	148353	148353	BIO up vs PLlc	0.00454424	369781	369781	BIO up vs PLsc	0.00567643	0.357536	-279692	PL down vs PLlc	0.755128	0.891183	-11221	PL down vs PLsc	0.0292902	249257	249257	PLlc up vs PLsc	999322	107446	358397	1
11974	hp_hsa-mir-550a-3_s_st	0.0023611	Homo sapiens	0.000687429	0.176461	-566698	BIO down vs PL	0.0246789	0.387602	-257996	BIO down vs PLlc	0.830982	110108	110108	BIO up vs PLsc	0.0530739	219653	219653	PL up vs PLlc	0.00192956	623977	623977	PL up vs PLsc	0.0388963	284074	284074	PLlc up vs PLsc	998894	160618	535987	1
125	ACA3_st	0.00237043	Homo sapiens	0.00234554	327794	327794	BIO up vs PL	0.000831002	398363	398363	BIO up vs PLlc	0.00202252	442515	442515	BIO up vs PLsc	0.521592	121529	121529	PL up vs PLlc	0.423408	134998	134998	PL up vs PLsc	0.776001	111083	111083	PLlc up vs PLsc	997815	107388	358743	1
13735	hsa-miR-145_st	0.00240521	Homo sapiens	0.00310483	581891	581891	BIO up vs PL	0.0462751	10881	10881	BIO up vs PLlc	0.000498333	661624	661624	BIO up vs PLsc	0.141325	0.186994	-534775	PL down vs PLlc	0.0879592	113702	113702	PL up vs PLsc	0.00957673	608052	608052	PLlc up vs PLsc	993837	136787	458784	1
14838	hsa-miR-4777-5p_st	0.00245113	Homo sapiens	0.0003786	0.69747	-143375	BIO down vs PL	0.210947	0.912196	-109626	BIO down vs PLlc	0.111743	0.863412	-11582	BIO down vs PLsc	0.00294324	130786	130786	PL up vs PLlc	0.029634	123792	123792	PL up vs PLsc	0.528658	0.946521	-10565	PLlc down vs PLsc	98869	0.583653	0.196776	1
119	ACA36_x_st	0.00252691	Homo sapiens	0.0353295	144875	144875	BIO up vs PL	0.000978628	201641	201641	BIO up vs PLlc	0.00124902	229196	229196	BIO up vs PLsc	0.0552632	139183	139183	PL up vs PLlc	0.0338444	158202	158202	PL up vs PLsc	0.508237	113665	113665	PLlc up vs PLsc	980443	284481	0.967185	1
14078	hsa-miR-3180_st	0.00255562	Homo sapiens	0.00104262	618251	618251	BIO up vs PL	0.000820407	658299	658299	BIO up vs PLlc	0.00925217	482202	482202	BIO up vs PLsc	0.878294	106478	106478	PL up vs PLlc	0.62253	0.779946	-128214	PL down vs PLsc	0.538945	0.732497	-136519	PLlc down vs PLsc	977396	194833	664464	1
14783	hsa-miR-4743_st	0.00256735	Homo sapiens	0.00286786	293614	293614	BIO up vs PL	0.367882	0.771713	-129582	BIO down vs PLlc	0.0477451	213621	213621	BIO up vs PLsc	0.000658727	0.262833	-38047	PL down vs PLlc	0.3669	0.727558	-137446	PL down vs PLsc	0.0127786	276814	276814	PLlc up vs PLsc	976163	920515	314331	1
14495	hsa-miR-4454_st	0.00258748	Homo sapiens	0.0115015	123264	123264	BIO up vs PL	0.335267	227876	227876	BIO up vs PLlc	0.000543961	144633	144633	BIO up vs PLsc	0.0647637	0.184869	-540923	PL down vs PLlc	0.0330417	117336	117336	PL up vs PLsc	0.0019328	634698	634698	PLlc up vs PLsc	974061	80528	275575	1
14097	hsa-miR-3195_st	0.0025885	Homo sapiens	0.000824661	594633	594633	BIO up vs PL	0.00203692	477294	477294	BIO up vs PLlc	0.00304396	604228	604228	BIO up vs PLsc	0.574003	0.802669	-124584	PL down vs PLlc	0.973117	101613	101613	PL up vs PLsc	0.621753	126594	126594	PLlc up vs PLsc	973956	174007	595534	1
421	ENSG00000200492_x_st	0.00259143	Homo sapiens	0.0868989	0.828861	-120647	BIO down vs PL	0.525846	0.937069	-106716	BIO down vs PLlc	0.000432474	0.536037	-186554	BIO down vs PLsc	0.243001	113055	113055	PL up vs PLlc	0.00485923	0.646715	-154628	PL down vs PLsc	0.000962721	0.572036	-174814	PLlc down vs PLsc	973652	118911	0.407095	1
11978	hp_hsa-mir-551b_st	0.00261374	Homo sapiens	0.640718	104293	104293	BIO up vs PL	0.00139097	0.682469	-146527	BIO down vs PLlc	0.680717	0.955679	-104638	BIO down vs PLsc	0.000666431	0.654377	-152817	PL down vs PLlc	0.433145	0.916341	-10913	PL down vs PLsc	0.0103791	140033	140033	PLlc up vs PLsc	971351	0.925523	0.317607	1
14133	hsa-miR-338-5p_st	0.00262736	Homo sapiens	0.000509649	196469	196469	BIO up vs PL	0.0025883	170597	170597	BIO up vs PLlc	0.00828711	171384	171384	BIO up vs PLsc	0.31715	0.868315	-115166	PL down vs PLlc	0.424989	0.872318	-114637	PL down vs PLsc	0.978208	100461	100461	PLlc up vs PLsc	969957	217835	0.748607	1
386	ENSG00000200051_x_st	0.00269514	Homo sapiens	0.00377147	0.759211	-131716	BIO down vs PL	0.362439	0.932334	-107258	BIO down vs PLlc	0.00106925	0.664617	-150463	BIO down vs PLsc	0.0188687	122803	122803	PL up vs PLlc	0.169722	0.875405	-114233	PL down vs PLsc	0.00369696	0.712853	-140281	PLlc down vs PLsc	96315	0.648391	0.224399	1
13567	hsa-miR-106b_st	0.00269558	Homo sapiens	0.158286	360209	360209	BIO up vs PL	0.91613	0.913228	-109502	BIO down vs PLlc	0.000677298	146374	146374	BIO up vs PLsc	0.133556	0.253527	-394435	PL down vs PLlc	0.004855	406359	406359	PL up vs PLsc	0.000593903	160282	160282	PLlc up vs PLsc	963106	849543	294029	1
14862	hsa-miR-4793-3p_st	0.00275973	Homo sapiens	0.00402161	428573	428573	BIO up vs PL	0.000594525	690977	690977	BIO up vs PLlc	0.00415342	588833	588833	BIO up vs PLsc	0.250948	161227	161227	PL up vs PLlc	0.523066	137394	137394	PL up vs PLsc	0.74584	0.852175	-117347	PLlc down vs PLsc	956851	18357	639495	1
11895	hp_hsa-mir-548ai_st	0.00284578	Homo sapiens	0.00448619	0.0549689	-181921	BIO down vs PL	0.00447797	0.0549205	-182081	BIO down vs PLlc	0.000648234	0.00866795	-115368	BIO down vs PLsc	0.999138	0.999119	-100088	PL down vs PLlc	0.0872096	0.157688	-634163	PL down vs PLsc	0.0873397	0.157827	-633604	PLlc down vs PLsc	948728	749749	263423	1
14503	hsa-miR-4462_st	0.00291494	Homo sapiens	0.00120535	622095	622095	BIO up vs PL	0.00304265	490133	490133	BIO up vs PLlc	0.725722	119829	119829	BIO up vs PLsc	0.573151	0.787875	-126924	PL down vs PLlc	0.00821335	0.192622	-519152	PL down vs PLsc	0.01848	0.244483	-409027	PLlc down vs PLsc	94241	197182	69744	1
14640	hsa-miR-4655-5p_st	0.00293062	Homo sapiens	0.000546434	61949	61949	BIO up vs PL	0.00238891	436791	436791	BIO up vs PLlc	0.0176161	35629	35629	BIO up vs PLsc	0.361679	0.705082	-141827	PL down vs PLlc	0.244908	0.575135	-173872	PL down vs PLsc	0.658846	0.815699	-122594	PLlc down vs PLsc	941002	157055	556338	1
14287	hsa-miR-378b_st	0.00298317	Homo sapiens	0.00199562	163191	163191	BIO up vs PL	0.0630345	128023	128023	BIO up vs PLlc	0.000965232	194857	194857	BIO up vs PLsc	0.0670371	0.784502	-127469	PL down vs PLlc	0.248444	119404	119404	PL up vs PLsc	0.015758	152204	152204	PLlc up vs PLsc	93635	163238	0.581115	1
672	ENSG00000207444_x_st	0.00298439	Homo sapiens	0.00347807	0.842969	-118628	BIO down vs PL	0.827852	101008	101008	BIO up vs PLlc	0.17471	108373	108373	BIO up vs PLsc	0.00242052	119824	119824	PL up vs PLlc	0.00103448	128561	128561	PL up vs PLsc	0.229866	107291	107291	PLlc up vs PLsc	936244	0.236111	0.0840632	1
1401	ENSG00000238956_s_st	0.00303288	Homo sapiens	0.00204199	29986	29986	BIO up vs PL	0.00100035	338506	338506	BIO up vs PLlc	0.0038136	338532	338532	BIO up vs PLsc	0.658139	112888	112888	PL up vs PLlc	0.717258	112897	112897	PL up vs PLsc	0.999817	100008	100008	PLlc up vs PLsc	932039	822644	294209	1
10730	hp_hsa-mir-1306_st	0.00307992	Homo sapiens	0.279594	113899	113899	BIO up vs PL	0.0408124	0.765478	-130637	BIO down vs PLlc	0.00370369	0.591743	-168992	BIO down vs PLsc	0.00581614	0.672066	-148795	PL down vs PLlc	0.000846137	0.519531	-192481	PL down vs PLsc	0.0946202	0.773037	-12936	PLlc down vs PLsc	928037	150208	0.539519	1
2244	U48_st	0.00310184	Homo sapiens	0.00138718	415892	415892	BIO up vs PL	0.00164115	401636	401636	BIO up vs PLlc	0.00323138	463894	463894	BIO up vs PLsc	0.916846	0.965722	-103549	PL down vs PLlc	0.789811	111542	111542	PL up vs PLsc	0.725445	115501	115501	PLlc up vs PLsc	926197	122727	441688	1
13562	hsa-miR-105-star_st	0.00316559	Homo sapiens	0.0015149	0.729538	-137073	BIO down vs PL	0.882624	0.989003	-101112	BIO down vs PLlc	0.658542	104156	104156	BIO up vs PLsc	0.00192472	135566	135566	PL up vs PLlc	0.00259231	14277	14277	PL up vs PLsc	0.575347	105314	105314	PLlc up vs PLsc	920933	0.61303	0.221887	1
13776	hsa-miR-181a-2-star_st	0.00321354	Homo sapiens	0.00135546	357249	357249	BIO up vs PL	0.00358623	299529	299529	BIO up vs PLlc	0.00191196	440119	440119	BIO up vs PLsc	0.556987	0.838434	-11927	PL down vs PLlc	0.570013	123197	123197	PL up vs PLsc	0.304046	146937	146937	PLlc up vs PLsc	917057	963266	35013	1
2127	HBII-85-6_x_st	0.00323235	Homo sapiens	0.00732315	0.0698235	-143218	BIO down vs PL	0.00781499	0.0719932	-138902	BIO down vs PLlc	0.000577906	0.00812475	-123081	BIO down vs PLsc	0.970006	103107	103107	PL up vs PLlc	0.0513267	0.116361	-859392	PL down vs PLsc	0.0486593	0.112854	-886097	PLlc down vs PLsc	915555	720373	262272	1
454	ENSG00000201009_s_st	0.00331533	Homo sapiens	0.0014749	13703	13703	BIO up vs PL	0.00163236	131797	131797	BIO up vs PLlc	0.00374676	160687	160687	BIO up vs PLsc	0.949838	0.961809	-103971	PL down vs PLlc	0.833776	117264	117264	PL up vs PLsc	0.794085	12192	12192	PLlc up vs PLsc	909052	413678	151688	1
14131	hsa-miR-337-5p_st	0.00333745	Homo sapiens	0.000703785	424306	424306	BIO up vs PL	0.00622126	281495	281495	BIO up vs PLlc	0.00438365	383738	383738	BIO up vs PLsc	0.201249	0.663426	-150733	PL down vs PLlc	0.789991	0.904392	-110572	PL down vs PLsc	0.418695	136321	136321	PLlc up vs PLsc	907352	101942	374505	1
13869	hsa-miR-21-star_st	0.00335091	Homo sapiens	0.000809654	793092	793092	BIO up vs PL	0.0029694	551933	551933	BIO up vs PLlc	0.00570535	655104	655104	BIO up vs PLsc	0.427391	0.695926	-143693	PL down vs PLlc	0.729127	0.826013	-121063	PL down vs PLsc	0.756069	118693	118693	PLlc up vs PLsc	906324	217345	799363	1
13752	hsa-miR-150-star_st	0.00339083	Homo sapiens	0.000591851	808714	808714	BIO up vs PL	0.290173	160495	160495	BIO up vs PLlc	0.0577129	304021	304021	BIO up vs PLsc	0.00338576	0.198456	-503889	PL down vs PLlc	0.0886701	0.375931	-266006	PL down vs PLsc	0.246349	189428	189428	PLlc up vs PLsc	903303	202409	74692	1
14723	hsa-miR-4707-5p_st	0.00341214	Homo sapiens	0.00174531	257446	257446	BIO up vs PL	0.0461695	573892	573892	BIO up vs PLlc	0.00126444	648128	648128	BIO up vs PLsc	0.0791735	0.222918	-448596	PL down vs PLlc	0.349458	251753	251753	PL up vs PLsc	0.0275431	112935	112935	PLlc up vs PLsc	901708	664187	245529	1
11247	hp_hsa-mir-378_x_st	0.00345994	Homo sapiens	0.0040401	132221	132221	BIO up vs PL	0.0412003	119281	119281	BIO up vs PLlc	0.1605	0.869562	-1.15	BIO down vs PLsc	0.201202	0.902127	-110849	PL down vs PLlc	0.00106607	0.657655	-152055	PL down vs PLsc	0.00645894	0.729006	-137173	PLlc down vs PLsc	898174	0.635678	0.235915	1
139	ACA48_x_st	0.00355879	Homo sapiens	0.000806426	244547	244547	BIO up vs PL	0.00190487	220227	220227	BIO up vs PLlc	0.0405872	172379	172379	BIO up vs PLsc	0.591853	0.900551	-111043	PL down vs PLlc	0.162038	0.704891	-141866	PL down vs PLsc	0.315144	0.782733	-127758	PLlc down vs PLsc	891046	398035	148902	1
2032	HBII-295_st	0.00359917	Homo sapiens	0.00123478	475612	475612	BIO up vs PL	0.0022319	417029	417029	BIO up vs PLlc	0.00445092	479295	479295	BIO up vs PLsc	0.715411	0.876827	-114048	PL down vs PLlc	0.986012	100774	100774	PL up vs PLsc	0.752427	114931	114931	PLlc up vs PLsc	888203	136203	511157	1
459	ENSG00000201042_s_st	0.0036171	Homo sapiens	0.000670697	291477	291477	BIO up vs PL	0.0139143	192751	192751	BIO up vs PLlc	0.00507309	262484	262484	BIO up vs PLsc	0.0902373	0.661292	-151219	PL down vs PLlc	0.706232	0.900531	-111046	PL down vs PLsc	0.279589	136177	136177	PLlc up vs PLsc	886952	538758	202476	1
667	ENSG00000207410_x_st	0.00367618	Homo sapiens	0.0473667	0.869139	-115056	BIO down vs PL	0.021891	118323	118323	BIO up vs PLlc	0.327621	0.924755	-108137	BIO down vs PLsc	0.000560706	136138	136138	PL up vs PLlc	0.43347	106399	106399	PL up vs PLsc	0.00882652	0.781552	-127951	PLlc down vs PLsc	882883	0.424617	0.160314	1
12030	hp_hsa-mir-596_st	0.00369205	Homo sapiens	0.0453213	0.800359	-124944	BIO down vs PL	0.0344461	126917	126917	BIO up vs PLlc	0.114274	0.81348	-122929	BIO down vs PLsc	0.000800789	158574	158574	PL up vs PLlc	0.8943	101639	101639	PL up vs PLsc	0.0039231	0.640957	-156017	PLlc down vs PLsc	881804	104506	0.395046	1
10609	hp_hsa-mir-1234_st	0.00369211	Homo sapiens	0.316697	114001	114001	BIO up vs PL	0.352312	0.885785	-112894	BIO down vs PLlc	0.00199139	0.531868	-188017	BIO down vs PLsc	0.0698646	0.776999	-1287	PL down vs PLlc	0.000531844	0.466547	-214341	PL down vs PLsc	0.00736657	0.600448	-166542	PLlc down vs PLsc	8818	170212	0.643427	1
14048	hsa-miR-3157-3p_st	0.00371838	Homo sapiens	0.0687856	0.370641	-269803	BIO down vs PL	0.260309	0.559396	-178764	BIO down vs PLlc	0.000510118	0.049678	-201296	BIO down vs PLsc	0.417583	150926	150926	PL up vs PLlc	0.00711358	0.134032	-746088	PL down vs PLsc	0.00228277	0.0888065	-112604	PLlc down vs PLsc	880026	260451	98653	1
14604	hsa-miR-455-3p_st	0.00373045	Homo sapiens	0.00875724	0.130817	-764425	BIO down vs PL	0.455537	0.614953	-162614	BIO down vs PLlc	0.00114975	0.0317792	-314671	BIO down vs PLsc	0.0330364	470086	470086	PL up vs PLlc	0.094871	0.242928	-411644	PL down vs PLsc	0.00314791	0.0516775	-193508	PLlc down vs PLsc	879215	43.07	16329	1
14201	hsa-miR-3656_st	0.00378962	Homo sapiens	0.00348163	202342	202342	BIO up vs PL	0.00427059	183407	183407	BIO up vs PLlc	0.00120228	758928	758928	BIO up vs PLsc	0.903639	0.906419	-110324	PL down vs PLlc	0.202446	375072	375072	PL up vs PLsc	0.173509	413795	413795	PLlc up vs PLsc	875287	684371	260627	1
1973	ENSG00000253014_st	0.00379413	Homo sapiens	0.189373	0.485357	-206034	BIO down vs PL	0.111354	0.408054	-245066	BIO down vs PLlc	0.000483866	0.0412465	-242445	BIO down vs PLsc	0.742368	0.840729	-118944	PL down vs PLlc	0.00285935	0.0849817	-117672	PL down vs PLsc	0.00449528	0.101081	-989307	PLlc down vs PLsc	874991	287907	10968	1
1222	ENSG00000238718_x_st	0.00379939	Homo sapiens	0.029429	0.660974	-151292	BIO down vs PL	0.34526	0.850821	-117534	BIO down vs PLlc	0.000647742	0.377736	-264735	BIO down vs PLsc	0.152632	128722	128722	PL up vs PLlc	0.0187573	0.571484	-174983	PL down vs PLsc	0.00226757	0.443966	-225242	PLlc down vs PLsc	874646	290534	110724	1
14585	hsa-miR-4526_st	0.00385371	Homo sapiens	0.000511805	225147	225147	BIO up vs PL	0.0108179	165465	165465	BIO up vs PLlc	0.0218684	170837	170837	BIO up vs PLsc	0.0851996	0.73492	-136069	PL down vs PLlc	0.192419	0.75878	-131791	PL down vs PLsc	0.874699	103247	103247	PLlc up vs PLsc	871115	282863	108238	1
13931	hsa-miR-26b-star_st	0.00387717	Homo sapiens	0.258117	0.898767	-111264	BIO down vs PL	0.000643461	0.647772	-154375	BIO down vs PLlc	0.0636616	0.796691	-125519	BIO down vs PLsc	0.0042513	0.720734	-138747	PL down vs PLlc	0.294663	0.886427	-112812	PL down vs PLsc	0.0868758	122989	122989	PLlc up vs PLsc	869608	0.860351	0.329785	1
14134	hsa-miR-339-3p_st	0.00394417	Homo sapiens	0.0131024	555962	555962	BIO up vs PL	0.661904	0.773564	-129272	BIO down vs PLlc	0.0039379	134652	134652	BIO up vs PLsc	0.00610986	0.13914	-718702	PL down vs PLlc	0.233687	242196	242196	PL up vs PLsc	0.00216654	174067	174067	PLlc up vs PLsc	865366	350887	135159	1
11660	hp_hsa-mir-4713_st	0.0039455	Homo sapiens	0.587663	105935	105935	BIO up vs PL	0.329483	111126	111126	BIO up vs PLlc	0.0026446	0.606318	-16493	BIO down vs PLsc	0.651984	1049	1049	PL up vs PLlc	0.00127986	0.57235	-174718	PL down vs PLsc	0.000716406	0.545613	-18328	PLlc down vs PLsc	865282	114446	0.44088	1
13674	hsa-miR-1287_st	0.00394639	Homo sapiens	0.00068964	188945	188945	BIO up vs PL	0.00973755	152104	152104	BIO up vs PLlc	0.00710218	172246	172246	BIO up vs PLsc	0.130551	0.805015	-124221	PL down vs PLlc	0.578806	0.91162	-109695	PL down vs PLsc	0.458468	113243	113243	PLlc up vs PLsc	865227	187357	0.721804	1
10762	hp_hsa-mir-143_st	0.00395698	Homo sapiens	0.0141375	147089	147089	BIO up vs PL	0.000536603	191662	191662	BIO up vs PLlc	0.173994	126264	126264	BIO up vs PLsc	0.069255	130303	130303	PL up vs PLlc	0.360552	0.858416	-116494	PL down vs PLsc	0.0256172	0.658783	-151795	PLlc down vs PLsc	864564	182715	0.70446	1
13765	hsa-miR-155_st	0.0039934	Homo sapiens	0.006801	165214	165214	BIO up vs PL	0.154023	357242	357242	BIO up vs PLlc	0.000869161	113358	113358	BIO up vs PLsc	0.0932693	0.21623	-46247	PL down vs PLlc	0.0859383	686128	686128	PL up vs PLsc	0.00655348	317314	317314	PLlc up vs PLsc	862302	733891	283694	1
11022	hp_hsa-mir-3150a_x_st	0.0040386	Homo sapiens	0.857556	0.981127	-101924	BIO down vs PL	0.00686034	0.704027	-14204	BIO down vs PLlc	0.00282527	0.607859	-164512	BIO down vs PLsc	0.00936327	0.71757	-139359	PL down vs PLlc	0.00361072	0.619552	-161407	PL down vs PLsc	0.273316	0.863403	-115821	PLlc down vs PLsc	859529	114884	0.44553	1
14593	hsa-miR-4532_st	0.0040502	Homo sapiens	0.01278	700265	700265	BIO up vs PL	0.523505	153004	153004	BIO up vs PLlc	0.00115791	344371	344371	BIO up vs PLsc	0.0396681	0.218495	-457677	PL down vs PLlc	0.0707966	491773	491773	PL up vs PLsc	0.00272184	225073	225073	PLlc up vs PLsc	858824	443906	172292	1
14428	hsa-miR-4311_st	0.00407035	Homo sapiens	0.381043	0.943873	-105946	BIO down vs PL	0.445654	105132	105132	BIO up vs PLlc	0.001705	0.720604	-138772	BIO down vs PLsc	0.117996	111384	111384	PL up vs PLlc	0.00576478	0.763455	-130984	PL down vs PLsc	0.000630129	0.685427	-145894	PLlc down vs PLsc	857604	0.42556	0.165407	1
14076	hsa-miR-3180-3p_st	0.00415319	Homo sapiens	0.000679669	102879	102879	BIO up vs PL	0.00419879	589989	589989	BIO up vs PLlc	0.0418344	395747	395747	BIO up vs PLsc	0.274956	0.573481	-174374	PL down vs PLlc	0.136238	0.384673	-259961	PL down vs PLsc	0.513602	0.670769	-149083	PLlc down vs PLsc	852664	246795	964802	1
15043	hsa-miR-548q_st	0.00421056	Homo sapiens	0.00169143	177837	177837	BIO up vs PL	0.00167593	177977	177977	BIO up vs PLlc	0.00739932	174266	174266	BIO up vs PLsc	0.995466	100079	100079	PL up vs PLlc	0.905119	0.979919	-102049	PL down vs PLsc	0.901448	0.979145	-10213	PLlc down vs PLsc	849311	194681	0.764075	1
2328	U87_st	0.00421195	Homo sapiens	0.00205107	13212	13212	BIO up vs PL	0.00218905	131757	131757	BIO up vs PLlc	0.00373355	136422	136422	BIO up vs PLsc	0.968325	0.997256	-100275	PL down vs PLlc	0.706342	103256	103256	PL up vs PLsc	0.68268	10354	10354	PLlc up vs PLsc	84923	0.482879	0.189536	1
127	ACA41_st	0.00424006	Homo sapiens	0.00334532	154858	154858	BIO up vs PL	0.00239111	158568	158568	BIO up vs PLlc	0.00224322	17686	17686	BIO up vs PLsc	0.840136	102395	102395	PL up vs PLlc	0.365131	114207	114207	PL up vs PLsc	0.453645	111536	111536	PLlc up vs PLsc	847608	138369	0.544154	1
1328	ENSG00000238865_st	0.0043501	Homo sapiens	0.527844	0.835295	-119718	BIO down vs PL	0.402659	0.786252	-127186	BIO down vs PLlc	0.000753034	0.200139	-499654	BIO down vs PLsc	0.830379	0.941286	-106238	PL down vs PLlc	0.00171775	0.239602	-417358	PL down vs PLsc	0.00228667	0.254548	-392853	PLlc down vs PLsc	841379	795603	315198	1
1564	ENSG00000239153_x_st	0.00436038	Homo sapiens	0.972436	0.984115	-101614	BIO down vs PL	0.747778	0.86121	-116116	BIO down vs PLlc	0.00111289	0.0820365	-121897	BIO down vs PLsc	0.773909	0.875111	-114271	PL down vs PLlc	0.00116376	0.0833607	-119961	PL down vs PLsc	0.0016964	0.0952572	-104979	PLlc down vs PLsc	840807	214498	850367	1
161	ACA61_st	0.00436364	Homo sapiens	0.00134859	653556	653556	BIO up vs PL	0.0031901	519048	519048	BIO up vs PLlc	0.00510921	647125	647125	BIO up vs PLsc	0.601476	0.79419	-125914	PL down vs PLlc	0.985295	0.99016	-100994	PL down vs PLsc	0.682347	124675	124675	PLlc up vs PLsc	840626	191656	759972	1
14777	hsa-miR-4739_st	0.00439295	Homo sapiens	0.000675756	499219	499219	BIO up vs PL	0.201172	301689	301689	BIO up vs PLlc	0.0628575	791087	791087	BIO up vs PLsc	0.00594753	0.0604322	-165475	PL down vs PLlc	0.0919257	0.158465	-631055	PL down vs PLsc	0.35239	262219	262219	PLlc up vs PLsc	839004	682364	271101	1
14662	hsa-miR-4667-5p_st	0.00442035	Homo sapiens	0.00195231	313664	313664	BIO up vs PL	0.00135981	334077	334077	BIO up vs PLlc	0.0117331	281599	281599	BIO up vs PLsc	0.823196	106508	106508	PL up vs PLlc	0.755316	0.897775	-111387	PL down vs PLsc	0.622733	0.842917	-118636	PLlc down vs PLsc	8375	790218	314515	1
1608	ENSG00000251762_x_st	0.00444051	Homo sapiens	0.472478	0.941874	-106171	BIO down vs PL	0.255179	0.907724	-110166	BIO down vs PLlc	0.000705641	0.62303	-160506	BIO down vs PLsc	0.655042	0.963743	-103762	PL down vs PLlc	0.00180807	0.66148	-151176	PL down vs PLsc	0.0033124	0.686365	-145695	PLlc down vs PLsc	836401	0.671936	0.267789	1
399	ENSG00000200191_x_st	0.00444434	Homo sapiens	0.285986	0.926935	-107882	BIO down vs PL	0.157538	0.90227	-110832	BIO down vs PLlc	0.000611254	0.666967	-149933	BIO down vs PLsc	0.697082	0.97339	-102734	PL down vs PLlc	0.00254865	0.71954	-138978	PL down vs PLsc	0.00434986	0.73921	-13528	PLlc down vs PLsc	836193	0.473128	0.188604	1
2013	HBII-115_st	0.00447979	Homo sapiens	0.0014364	374219	374219	BIO up vs PL	0.00475243	298911	298911	BIO up vs PLlc	0.00361725	406531	406531	BIO up vs PLsc	0.475619	0.79876	-125194	PL down vs PLlc	0.82798	108634	108634	PL up vs PLsc	0.426857	136004	136004	PLlc up vs PLsc	834276	957475	382557	1
63	14qII-6_x_st	0.00452075	Homo sapiens	0.000541366	0.764221	-130852	BIO down vs PL	0.0370297	0.878583	-11382	BIO down vs PLlc	0.0761425	0.877738	-113929	BIO down vs PLsc	0.0269302	114965	114965	PL up vs PLlc	0.0620275	114854	114854	PL up vs PLsc	0.98864	0.999038	-100096	PLlc down vs PLsc	832083	0.301151	0.120641	1
1738	ENSG00000252193_st	0.00452289	Homo sapiens	0.00101347	0.668682	-149548	BIO down vs PL	0.589466	0.952177	-105023	BIO down vs PLlc	0.202466	0.863419	-115819	BIO down vs PLsc	0.0024357	142396	142396	PL up vs PLlc	0.0390088	129122	129122	PL up vs PLsc	0.3848	0.906784	-11028	PLlc down vs PLsc	83197	0.802859	0.32167	1
11152	hp_hsa-mir-3619_st	0.00454551	Homo sapiens	0.000882831	195866	195866	BIO up vs PL	0.33383	115746	115746	BIO up vs PLlc	0.468474	114214	114214	BIO up vs PLsc	0.0044399	0.590942	-169221	PL down vs PLlc	0.0120809	0.583122	-171491	PL down vs PLsc	0.941279	0.986767	-101341	PLlc down vs PLsc	83077	215132	0.863182	1
13795	hsa-miR-187_st	0.00460791	Homo sapiens	0.00442944	0.712239	-140402	BIO down vs PL	0.322091	110156	110156	BIO up vs PLlc	0.929859	0.989787	-101032	BIO down vs PLsc	0.000846506	154661	154661	PL up vs PLlc	0.0160083	138968	138968	PL up vs PLsc	0.368983	0.898533	-111293	PLlc down vs PLsc	827496	0.891029	0.358926	1
14367	hsa-miR-4253_st	0.00462672	Homo sapiens	0.00208739	257769	257769	BIO up vs PL	0.00303276	244395	244395	BIO up vs PLlc	0.00346664	29194	29194	BIO up vs PLsc	0.821499	0.94812	-105472	PL down vs PLlc	0.667945	113257	113257	PL up vs PLsc	0.542161	119454	119454	PLlc up vs PLsc	82652	546025	220211	1
64	14qII-7_st	0.00463919	Homo sapiens	0.00142431	0.697969	-143273	BIO down vs PL	0.00285793	0.723578	-138202	BIO down vs PLlc	0.00661596	0.708268	-141189	BIO down vs PLsc	0.671562	103669	103669	PL up vs PLlc	0.887617	101476	101476	PL up vs PLsc	0.836631	0.978842	-102162	PLlc down vs PLsc	825876	0.701967	0.283322	1
13826	hsa-miR-195-star_st	0.00466153	Homo sapiens	0.00301612	257044	257044	BIO up vs PL	0.00170947	280106	280106	BIO up vs PLlc	0.00462064	294183	294183	BIO up vs PLsc	0.730758	108972	108972	PL up vs PLlc	0.659616	114448	114448	PL up vs PLsc	0.872305	105025	105025	PLlc up vs PLsc	824726	607053	245355	1
14118	hsa-miR-324-5p_st	0.00466936	Homo sapiens	0.00280025	111051	111051	BIO up vs PL	0.805382	116744	116744	BIO up vs PLlc	0.00988297	108078	108078	BIO up vs PLsc	0.00423679	0.105127	-951232	PL down vs PLlc	0.97183	0.973231	-102751	PL down vs PLsc	0.014055	925768	925768	PLlc up vs PLsc	824324	385428	155856	1
13699	hsa-miR-130a_st	0.00470913	Homo sapiens	0.164274	290409	290409	BIO up vs PL	0.160415	0.340616	-293586	BIO down vs PLlc	0.00596802	205598	205598	BIO up vs PLsc	0.0129585	0.117288	-852599	PL down vs PLlc	0.048196	707962	707962	PL up vs PLsc	0.00082478	603608	603608	PLlc up vs PLsc	822298	518119	210029	1
11685	hp_hsa-mir-4737_x_st	0.00471466	Homo sapiens	0.00174579	154242	154242	BIO up vs PL	0.00158727	155198	155198	BIO up vs PLlc	0.015275	144277	144277	BIO up vs PLsc	0.953106	10062	10062	PL up vs PLlc	0.606198	0.935392	-106907	PL down vs PLsc	0.573809	0.92963	-10757	PLlc down vs PLsc	822018	107779	0.437052	1
2270	U59B_x_st	0.00474132	Homo sapiens	0.00317716	22236	22236	BIO up vs PL	0.0011037	255263	255263	BIO up vs PLlc	0.0121421	217133	217133	BIO up vs PLsc	0.520482	114797	114797	PL up vs PLlc	0.92717	0.976493	-102407	PL down vs PLsc	0.53811	0.850625	-117561	PLlc down vs PLsc	820673	440011	17872	1
11569	hp_hsa-mir-4634_st	0.00474232	Homo sapiens	0.000858675	119559	119559	BIO up vs PL	0.0532123	319039	319039	BIO up vs PLlc	0.0080118	849768	849768	BIO up vs PLsc	0.0316973	0.266846	-374748	PL down vs PLlc	0.609964	0.71075	-140697	PL down vs PLsc	0.161755	266352	266352	PLlc up vs PLsc	820622	287233	116673	1
596	ENSG00000206776_st	0.00474833	Homo sapiens	0.334036	0.935755	-106866	BIO down vs PL	0.0574476	0.869016	-115073	BIO down vs PLlc	0.0115675	128027	128027	BIO up vs PLsc	0.284435	0.928679	-10768	PL down vs PLlc	0.00290176	136817	136817	PL up vs PLsc	0.000685665	147325	147325	PLlc up vs PLsc	820321	0.438435	0.178156	1
15113	hsa-miR-602_st	0.00475972	Homo sapiens	0.00274393	354489	354489	BIO up vs PL	0.00128902	412887	412887	BIO up vs PLlc	0.010034	346864	346864	BIO up vs PLsc	0.64457	116474	116474	PL up vs PLlc	0.956932	0.97849	-102198	PL down vs PLsc	0.6667	0.840095	-119034	PLlc down vs PLsc	81975	105243	427949	1
2209	U31_st	0.00478222	Homo sapiens	0.00330692	490422	490422	BIO up vs PL	0.00189012	566368	566368	BIO up vs PLlc	0.00398072	661949	661949	BIO up vs PLsc	0.735788	115486	115486	PL up vs PLlc	0.568162	134975	134975	PL up vs PLsc	0.765239	116876	116876	PLlc up vs PLsc	818627	176009	716685	1
12163	hp_hsa-mir-9-3_x_st	0.00481261	Homo sapiens	0.00182504	0.566292	-176587	BIO down vs PL	0.0312444	0.712562	-140339	BIO down vs PLlc	0.663186	107722	107722	BIO up vs PLsc	0.120453	125829	125829	PL up vs PLlc	0.00306363	190224	190224	PL up vs PLsc	0.0318229	151176	151176	PLlc up vs PLsc	81712	186943	0.762611	1
15268	hsa-miR-99b-star_st	0.00481602	Homo sapiens	0.00132776	279213	279213	BIO up vs PL	0.00392088	238541	238541	BIO up vs PLlc	0.00608587	268894	268894	BIO up vs PLsc	0.514884	0.854335	-11705	PL down vs PLlc	0.897716	0.963045	-103837	PL down vs PLsc	0.683784	112724	112724	PLlc up vs PLsc	816952	554716	226336	1
11835	hp_hsa-mir-518d_x_st	0.00483796	Homo sapiens	0.0508246	0.791739	-126304	BIO down vs PL	0.0351695	0.773927	-129211	BIO down vs PLlc	0.000600129	0.529953	-188696	BIO down vs PLsc	0.833209	0.977503	-102301	PL down vs PLlc	0.0109875	0.669353	-149398	PL down vs PLsc	0.0148514	0.684758	-146037	PLlc down vs PLsc	815872	112894	0.46124	1
617	ENSG00000206913_s_st	0.00485921	Homo sapiens	0.00111181	410654	410654	BIO up vs PL	0.00638884	292665	292665	BIO up vs PLlc	0.00602558	377569	377569	BIO up vs PLsc	0.304078	0.712681	-140315	PL down vs PLlc	0.830786	0.919434	-108763	PL down vs PLsc	0.520965	129011	129011	PLlc up vs PLsc	814832	994734	406928	1
14031	hsa-miR-3146_st	0.0049234	Homo sapiens	0.258871	0.914037	-109405	BIO down vs PL	0.0737798	116175	116175	BIO up vs PLlc	0.0117444	0.753704	-132678	BIO down vs PLsc	0.00959022	127101	127101	PL up vs PLlc	0.0623531	0.824588	-121273	PL down vs PLsc	0.000834979	0.648766	-154139	PLlc down vs PLsc	811722	0.571484	0.23468	1
895	ENSG00000238309_x_st	0.00493996	Homo sapiens	0.0763837	0.895371	-111686	BIO down vs PL	0.00449272	0.815529	-12262	BIO down vs PLlc	0.193091	110031	110031	BIO up vs PLsc	0.125889	0.910829	-10979	PL down vs PLlc	0.013144	122888	122888	PL up vs PLsc	0.00139404	134919	134919	PLlc up vs PLsc	810928	0.316799	0.130221	1
1977	ENSG00000253036_st	0.00496562	Homo sapiens	0.000689705	0.548149	-182432	BIO down vs PL	0.0273478	0.725285	-137877	BIO down vs PLlc	0.0170358	0.646999	-15456	BIO down vs PLsc	0.048135	132315	132315	PL up vs PLlc	0.302112	118034	118034	PL up vs PLsc	0.470797	0.892062	-1121	PLlc down vs PLsc	809704	156539	0.644429	1
838	ENSG00000221252_st	0.0049728	Homo sapiens	0.00106618	339922	339922	BIO up vs PL	0.00922001	237747	237747	BIO up vs PLlc	0.00584084	315832	315832	BIO up vs PLsc	0.213674	0.699417	-142976	PL down vs PLlc	0.828062	0.929131	-107627	PL down vs PLsc	0.409197	132843	132843	PLlc up vs PLsc	809362	732458	301661	1
1192	ENSG00000238687_x_st	0.00497564	Homo sapiens	0.217434	0.924374	-108181	BIO down vs PL	0.00393509	0.800432	-124932	BIO down vs PLlc	0.00194745	0.737562	-135582	BIO down vs PLsc	0.0366938	0.865918	-115484	PL down vs PLlc	0.0115295	0.797905	-125328	PL down vs PLsc	0.289702	0.921455	-108524	PLlc down vs PLsc	809228	0.360669	0.148565	1
11165	hp_hsa-mir-3648_st	0.00497951	Homo sapiens	0.00198428	468823	468823	BIO up vs PL	0.00400623	398948	398948	BIO up vs PLlc	0.00358405	561552	561552	BIO up vs PLsc	0.673952	0.850957	-117515	PL down vs PLlc	0.700651	119779	119779	PL up vs PLsc	0.47081	140758	140758	PLlc up vs PLsc	809044	140135	577368	1
10625	hp_hsa-mir-1245_st	0.00498085	Homo sapiens	0.00663145	0.831081	-120325	BIO down vs PL	0.00290406	0.808872	-123629	BIO down vs PLlc	0.00189267	0.757693	-13198	BIO down vs PLsc	0.628201	0.973277	-102746	PL down vs PLlc	0.194065	0.911696	-109686	PL down vs PLsc	0.348205	0.936728	-106755	PLlc down vs PLsc	80898	0.297023	0.122386	1
14332	hsa-miR-3937_st	0.00503249	Homo sapiens	0.00119018	113952	113952	BIO up vs PL	0.0274805	406503	406503	BIO up vs PLlc	0.00418534	116704	116704	BIO up vs PLsc	0.0872995	0.356733	-280322	PL down vs PLlc	0.97212	102416	102416	PL up vs PLsc	0.144431	287093	287093	PLlc up vs PLsc	806548	297925	123128	1
13701	hsa-miR-130b_st	0.00504201	Homo sapiens	0.35683	190162	190162	BIO up vs PL	0.785713	0.830422	-120421	BIO down vs PLlc	0.00140373	351365	351365	BIO up vs PLsc	0.241419	0.436692	-228995	PL down vs PLlc	0.00501871	184772	184772	PL up vs PLsc	0.000986254	423117	423117	PLlc up vs PLsc	806102	445627	184272	1
1238	ENSG00000238747_st	0.00505216	Homo sapiens	0.0888873	0.834471	-119836	BIO down vs PL	0.0046339	0.705866	-14167	BIO down vs PLlc	0.184425	118256	118256	BIO up vs PLsc	0.111962	0.845884	-11822	PL down vs PLlc	0.0141854	141714	141714	PL up vs PLsc	0.00136184	167533	167533	PLlc up vs PLsc	805629	0.927837	0.383898	1
11313	hp_hsa-mir-3960_st	0.00506049	Homo sapiens	0.00210272	317063	317063	BIO up vs PL	0.00188654	323177	323177	BIO up vs PLlc	0.00894627	303962	303962	BIO up vs PLsc	0.947076	101928	101928	PL up vs PLlc	0.904704	0.958678	-10431	PL down vs PLsc	0.861996	0.940542	-106322	PLlc down vs PLsc	805241	791792	327766	1
13984	hsa-miR-30e-star_st	0.00509209	Homo sapiens	0.00146704	220255	220255	BIO up vs PL	0.0031156	202166	202166	BIO up vs PLlc	0.00815826	208136	208136	BIO up vs PLsc	0.64776	0.917874	-108947	PL down vs PLlc	0.804674	0.944979	-105822	PL down vs PLsc	0.898684	102953	102953	PLlc up vs PLsc	803777	332312	137813	1
14952	hsa-miR-517b_st	0.00511801	Homo sapiens	0.00172957	0.732359	-136545	BIO down vs PL	0.00242084	0.743795	-134446	BIO down vs PLlc	0.00871185	0.746171	-134018	BIO down vs PLsc	0.837371	101562	101562	PL up vs PLlc	0.839843	101886	101886	PL up vs PLsc	0.972453	100319	100319	PLlc up vs PLsc	802584	0.54215	0.225169	1
14568	hsa-miR-4516_st	0.00512994	Homo sapiens	0.00852266	139185	139185	BIO up vs PL	0.0112382	122042	122042	BIO up vs PLlc	0.00098854	937061	937061	BIO up vs PLsc	0.873836	0.876829	-114047	PL down vs PLlc	0.0824712	673248	673248	PL up vs PLsc	0.0660826	767822	767822	PLlc up vs PLsc	802037	652058	271001	1
11034	hp_hsa-mir-3155b_x_st	0.00515897	Homo sapiens	0.00101634	181647	181647	BIO up vs PL	0.156505	12212	12212	BIO up vs PLlc	0.755386	105249	105249	BIO up vs PLsc	0.0123727	0.672291	-148745	PL down vs PLlc	0.00658795	0.579413	-172589	PL down vs PLsc	0.373926	0.861848	-11603	PLlc down vs PLsc	800714	170114	0.708177	1
13595	hsa-miR-1225-3p_st	0.00517349	Homo sapiens	0.692138	120298	120298	BIO up vs PL	0.746826	0.860311	-116237	BIO down vs PLlc	0.00168858	0.0944238	-105905	BIO down vs PLsc	0.476596	0.715153	-13983	PL down vs PLlc	0.00100572	0.0784919	-127402	PL down vs PLsc	0.00260365	0.109755	-911116	PLlc down vs PLsc	800055	205348	855557	1
14510	hsa-miR-4469_st	0.00518609	Homo sapiens	0.118114	0.596736	-167578	BIO down vs PL	0.0836744	0.559854	-178618	BIO down vs PLlc	0.000635133	0.16407	-609496	BIO down vs PLsc	0.836917	0.938194	-106588	PL down vs PLlc	0.00581124	0.274946	-363708	PL down vs PLsc	0.00776439	0.293058	-341229	PLlc down vs PLsc	799485	910421	379586	1
435	ENSG00000200693_st	0.00520096	Homo sapiens	0.0600927	0.893304	-111944	BIO down vs PL	0.196882	107638	107638	BIO up vs PLlc	0.0190272	119974	119974	BIO up vs PLsc	0.00570819	120495	120495	PL up vs PLlc	0.00110282	134303	134303	PL up vs PLsc	0.127099	11146	11146	PLlc up vs PLsc	798814	0.282742	0.117984	1
