# Supplementary material for: Assessing an Improved Protocol for Plasma microRNA Extraction
Source: PLoS One. 2013 Dec 23;8(12):e82753. doi: 10.1371/journal.pone.0082753 (PMC3871541; doi:10.1371/journal.pone.0082753)
Supplement: Table S4 — ANOVA contrast of each category two by two. Lists are generated by p<0.05 and Fold Changes ≥2. Those lists were used for Venn diagram generation and overlapping lists. (XLS) [file pone.0082753.s007.xls]

## Sheet: ANOVAResults 14 contrastsT
Column #	Column ID	p-value(Sample type)	Species Scientific Name	p-value(BIO vs. PL)	Ratio(BIO vs. PL)	Fold-Change(BIO vs. PL)	Fold-Change(BIO vs. PL) (Description)	p-value(BIO vs. PLlc)	Ratio(BIO vs. PLlc)	Fold-Change(BIO vs. PLlc)	Fold-Change(BIO vs. PLlc) (Description)	p-value(BIO vs. PLsc)	Ratio(BIO vs. PLsc)	Fold-Change(BIO vs. PLsc)	Fold-Change(BIO vs. PLsc) (Description)	p-value(PL vs. PLlc)	Ratio(PL vs. PLlc)	Fold-Change(PL vs. PLlc)	Fold-Change(PL vs. PLlc) (Description)	p-value(PL vs. PLsc)	Ratio(PL vs. PLsc)	Fold-Change(PL vs. PLsc)	Fold-Change(PL vs. PLsc) (Description)	p-value(PLlc vs. PLsc)	Ratio(PLlc vs. PLsc)	Fold-Change(PLlc vs. PLsc)	Fold-Change(PLlc vs. PLsc) (Description)	F(Sample type)	SS(Sample type)	SS(Error)	F(Error)
2307	U74_x_st	1.60975e-08	Homo sapiens	9.1665e-10	106994	106994	BIO up vs PL	1.06089e-08	99961	99961	BIO up vs PLlc	4.20538e-08	135864	135864	BIO up vs PLsc	0.440214	0.934266	-107036	PL down vs PLlc	0.0438287	126983	126983	PL up vs PLsc	0.0142403	135917	135917	PLlc up vs PLsc	1468.79	131.26	0.297887	1
13824	hsa-miR-194-star_st	4.74254e-07	Homo sapiens	2.35858e-07	463014	463014	BIO up vs PL	2.76493e-07	435688	435688	BIO up vs PLlc	1.91724e-06	448548	448548	BIO up vs PLsc	0.541363	0.940982	-106272	PL down vs PLlc	0.7931	0.968757	-103225	PL down vs PLsc	0.809988	102952	102952	PLlc up vs PLsc	744.86	860899	0.385262	1
2202	U29_st	5.36765e-07	Homo sapiens	3.07063e-07	194557	194557	BIO up vs PL	3.14681e-07	192048	192048	BIO up vs PLlc	1.64821e-06	232795	232795	BIO up vs PLsc	0.925721	0.987103	-101307	PL down vs PLlc	0.305878	119654	119654	PL up vs PLsc	0.274094	121218	121218	PLlc up vs PLsc	726553	167.25	0.767322	1
13847	hsa-miR-200a-star_st	1.41013e-06	Homo sapiens	6.43535e-07	219036	219036	BIO up vs PL	9.10314e-07	197012	197012	BIO up vs PLlc	5.58784e-06	208998	208998	BIO up vs PLsc	0.244298	0.899452	-111179	PL down vs PLlc	0.664267	0.95417	-104803	PL down vs PLsc	0.585881	106083	106083	PLlc up vs PLsc	598.29	548196	0.305424	1
2018	HBII-142_x_st	1.56514e-06	Homo sapiens	7.52696e-07	485023	485023	BIO up vs PL	9.63626e-07	416622	416622	BIO up vs PLlc	6.05496e-06	462.69	462.69	BIO up vs PLsc	0.403696	0.858974	-116418	PL down vs PLlc	0.829721	0.953955	-104827	PL down vs PLsc	0.633909	111058	111058	PLlc up vs PLsc	585865	222392	126532	1
14110	hsa-miR-320c_st	3.84841e-06	Homo sapiens	0.749363	0.954306	-104788	BIO down vs PL	0.0263907	144857	144857	BIO up vs PLlc	1.05903e-06	394415	394415	BIO up vs PLsc	0.0150241	151793	151793	PL up vs PLlc	9.80209e-07	413.3	413.3	PL up vs PLsc	1.99788e-06	272278	272278	PLlc up vs PLsc	488792	123793	0.844208	1
2207	U30_st	6.98827e-06	Homo sapiens	5.20621e-06	414129	414129	BIO up vs PL	3.01346e-06	511643	511643	BIO up vs PLlc	2.39817e-05	497462	497462	BIO up vs PLsc	0.128468	123547	123547	PL up vs PLlc	0.267888	120122	120122	PL up vs PLsc	0.860839	0.972282	-102851	PLlc down vs PLsc	433.41	881161	0.677696	1
2259	U56_st	7.99432e-06	Homo sapiens	4.56128e-06	906828	906828	BIO up vs PL	4.57288e-06	90578	90578	BIO up vs PLlc	2.5055e-06	104149	104149	BIO up vs PLsc	0.994091	0.998844	-100116	PL down vs PLlc	0.475266	11485	11485	PL up vs PLsc	0.471682	114983	114983	PLlc up vs PLsc	421811	122345	0.966825	1
13819	hsa-miR-192_st	8.19406e-06	Homo sapiens	3.64535e-06	1007.43	1007.43	BIO up vs PL	5.88032e-06	727035	727035	BIO up vs PLlc	2.79714e-05	982951	982951	BIO up vs PLsc	0.184041	0.721672	-138567	PL down vs PLlc	0.93171	0.9757	-102491	PL down vs PLsc	0.306652	1352	1352	PLlc up vs PLsc	419716	273851	217489	1
14196	hsa-miR-3651_st	1.6259e-06	Homo sapiens	5.48805e-06	645318	645318	BIO up vs PL	1.30647e-05	454685	454685	BIO up vs PLlc	8.67576e-05	473237	473237	BIO up vs PLsc	0.0349058	0.70459	-141927	PL down vs PLlc	0.108198	0.733339	-136363	PL down vs PLsc	0.824647	10408	10408	PLlc up vs PLsc	365.5	940651	0.857866	1
2017	HBII-142_st	1.88517e-05	Homo sapiens	1.21061e-05	288049	288049	BIO up vs PL	1.1664e-06	294271	294271	BIO up vs PLlc	4.27547e-05	446973	446973	BIO up vs PLsc	0.92145	10216	10216	PL up vs PLlc	0.120471	155173	155173	PL up vs PLsc	0.137421	151892	151892	PLlc up vs PLsc	354737	197883	185943	1
13775	hsa-miR-17_st	2.26773e-05	Homo sapiens	0.0287697	0.672616	-148673	BIO down vs PL	0.00705635	0.591813	-168972	BIO down vs PLlc	1.37402e-05	153698	153698	BIO up vs PLsc	0.4294	0.879867	-113653	PL down vs PLlc	6.49644e-06	228507	228507	PL up vs PLsc	5.15976e-06	259707	259707	PLlc up vs PLsc	341738	103069	100534	1
15256	hsa-miR-93_st	2.3657e-06	Homo sapiens	0.0075498	0.56862	-175864	BIO down vs PL	0.0101355	0.585613	-170761	BIO down vs PLlc	1.53769e-05	226272	226272	BIO up vs PLsc	0.865358	102988	102988	PL up vs PLlc	5.77891e-06	397931	397931	PL up vs PLsc	6.06776e-06	386384	386384	PLlc up vs PLsc	338828	121227	119261	1
13897	hsa-miR-221_st	2.40895e-05	Homo sapiens	0.000236692	0.403108	-248072	BIO down vs PL	0.06099	0.341057	-293206	BIO down vs PLlc	3.5191e-06	121762	121762	BIO up vs PLsc	0.329444	0.846067	-118194	PL down vs PLlc	6.36533e-06	302058	302058	PL up vs PLsc	4.78488e-06	357014	357014	PLlc up vs PLsc	337.59	112085	110672	1
14108	hsa-miR-320a_st	2.61562e-05	Homo sapiens	0.860526	0.973275	-102746	BIO down vs PL	0.0559596	138373	138373	BIO up vs PLlc	7.11056e-06	181941	181941	BIO up vs PLsc	0.0412076	142173	142173	PL up vs PLlc	6.75474e-06	186937	186937	PL up vs PLsc	1.34404e-05	131486	131486	PLlc up vs PLsc	332019	936058	0.939763	1
14109	hsa-miR-320b_st	3.47223e-05	Homo sapiens	0.755052	0.948895	-105386	BIO down vs PL	0.0591071	141663	141663	BIO up vs PLlc	9.58e-011	243938	243938	BIO up vs PLsc	0.0342683	149293	149293	PL up vs PLlc	8.72185e-06	257076	257076	PL up vs PLsc	1.82805e-05	172196	172196	PLlc up vs PLsc	313531	104769	111387	1
2208	U30_x_st	3.50842e-05	Homo sapiens	1.93564e-05	489047	489047	BIO up vs PL	1.96058e-05	486585	486585	BIO up vs PLlc	0.000119051	524845	524845	BIO up vs PLsc	0.974207	0.994966	-100506	PL down vs PLlc	0.712697	10732	10732	PL up vs PLsc	0.693331	107863	107863	PLlc up vs PLsc	312874	905603	0.964822	1
2224	U38B_st	4.00762e-05	Homo sapiens	1.9852e-06	149168	149168	BIO up vs PL	1.93061e-05	151298	151298	BIO up vs PLlc	0.000233985	117711	117711	BIO up vs PLsc	0.943892	101427	101427	PL up vs PLlc	0.348001	0.789112	-126725	PL down vs PLsc	0.321236	0.778007	-128534	PLlc down vs PLsc	304564	146698	160555	1
13915	hsa-miR-23b_st	4.17747e-05	Homo sapiens	0.93563	10146	10146	BIO up vs PL	0.490622	113339	113339	BIO up vs PLlc	1.22885e-05	309169	309169	BIO up vs PLsc	0.541089	111709	111709	PL up vs PLlc	1.25994e-05	304721	304721	PL up vs PLsc	1.5281e-06	272781	272781	PLlc up vs PLsc	302017	115489	127464	1
13577	hsa-miR-1182_st	4.33352e-05	Homo sapiens	0.0676013	168602	168602	BIO up vs PL	0.000420408	0.00857451	-116625	BIO down vs PLlc	9.78096e-05	0.00115244	-867728	BIO down vs PLsc	0.000151994	0.00508564	-196632	PL down vs PLlc	4.71124e-05	0.000683522	-1463.01	PL down vs PLsc	7.55604	0.134402	-744034	PLlc down vs PLsc	299783	243282	270509	1
15845	mgh28S-2411_st	7.82241e-05	Homo sapiens	5.87958e-05	238389	238389	BIO up vs PL	3.20167e-05	291788	291788	BIO up vs PLlc	0.000283851	273157	273157	BIO up vs PLsc	0.176418	1224	1224	PL up vs PLlc	0.442295	114584	114584	PL up vs PLsc	0.706342	0.936148	-106821	PLlc down vs PLsc	265981	641283	0.803671	1
13791	hsa-miR-185_st	0.000121043	Homo sapiens	0.00048153	0.363234	-275304	BIO down vs PL	2.07626	0.224119	-446193	BIO down vs PLlc	0.000283555	115678	115678	BIO up vs PLsc	0.0360818	0.617008	-162072	PL down vs PLlc	4.26544e-05	318467	318467	PL up vs PLsc	1.931e-07	516147	516147	PLlc up vs PLsc	243.44	121072	16578	1
14374	hsa-miR-425_st	0.000125794	Homo sapiens	0.00111016	0.445015	-224712	BIO down vs PL	0.000276172	0.375836	-266074	BIO down vs PLlc	0.000171919	890626	890626	BIO up vs PLsc	0.367907	0.844548	-118407	PL down vs PLlc	3.37579e-05	200134	200134	PL up vs PLsc	2.47804e-05	236972	236972	PLlc up vs PLsc	241545	968316	133628	1
14889	hsa-miR-486-5p_st	0.000127717	Homo sapiens	0.000205365	0.0057779	-173073	BIO down vs PL	8.3519e-05	0.0115316	-867185	BIO down vs PLlc	0.00445979	314832	314832	BIO up vs PLsc	0.0225503	199581	199581	PL up vs PLlc	0.000209027	544.89	544.89	PL up vs PLsc	0.000648851	273018	273018	PLlc up vs PLsc	240802	197893	273936	1
13913	hsa-miR-23a_st	0.000155117	Homo sapiens	0.156906	0.715593	-139744	BIO down vs PL	0.077318	0.650209	-153797	BIO down vs PLlc	7.66262e-05	383622	383622	BIO up vs PLsc	0.67055	0.908629	-110056	PL down vs PLlc	4.47538e-05	536089	536089	PL up vs PLsc	3.8563e-06	589998	589998	PLlc up vs PLsc	231483	138214	199027	1
15245	hsa-miR-92a_st	0.000159319	Homo sapiens	9.77265	0.240305	-416138	BIO down vs PL	0.000898364	0.344359	-290395	BIO down vs PLlc	0.000274881	236751	236751	BIO up vs PLsc	0.147106	143301	143301	PL up vs PLlc	2.82921e-05	985211	985211	PL up vs PLsc	4.79529e-05	687512	687512	PLlc up vs PLsc	230.23	150666	218138	1
13848	hsa-miR-200a_st	0.000164221	Homo sapiens	8.18043e-05	897369	897369	BIO up vs PL	0.000124428	743391	743391	BIO up vs PLlc	0.000399419	108.14	108.14	BIO up vs PLsc	0.377321	0.828412	-120713	PL down vs PLlc	0.471967	120508	120508	PL up vs PLsc	0.164043	145469	145469	PLlc up vs PLsc	228817	118642	172834	1
2305	U73a_st	0.000169175	Homo sapiens	0.000108052	706847	706847	BIO up vs PL	9.05042e-05	763911	763911	BIO up vs PLlc	0.000468577	889707	889707	BIO up vs PLsc	0.703915	108073	108073	PL up vs PLlc	0.366259	12587	12587	PL up vs PLsc	0.544683	116467	116467	PLlc up vs PLsc	227439	111915	164022	1
13818	hsa-miR-192-star_st	0.000189725	Homo sapiens	0.000115463	290612	290612	BIO up vs PL	7.92284e-05	331578	331578	BIO up vs PLlc	0.000951409	277791	277791	BIO up vs PLsc	0.423789	114096	114096	PL up vs PLlc	0.820481	0.955882	-104615	PL down vs PLsc	0.382286	0.837784	-119362	PLlc down vs PLsc	222202	693901	104095	1
14747	hsa-miR-4721_st	0.000208498	Homo sapiens	8.19439e-05	842379	842379	BIO up vs PL	0.000168579	724167	724167	BIO up vs PLlc	0.000718987	808272	808272	BIO up vs PLsc	0.148502	0.859669	-116324	PL down vs PLlc	0.734013	0.95951	-10422	PL down vs PLsc	0.374816	111614	111614	PLlc up vs PLsc	217.98	253914	0.388283	1
14288	hsa-miR-378c_st	0.000211572	Homo sapiens	9.60665e-05	178.33	178.33	BIO up vs PL	0.000160926	136701	136701	BIO up vs PLlc	5.9902e-05	193267	193267	BIO up vs PLsc	0.291572	0.76656	-130453	PL down vs PLlc	0.788858	108376	108376	PL up vs PLsc	0.263722	14138	14138	PLlc up vs PLsc	217333	154.72	237302	1
2023	HBII-202_st	0.000254929	Homo sapiens	0.000220346	17161	17161	BIO up vs PL	0.000109178	212005	212005	BIO up vs PLlc	0.000670072	223342	223342	BIO up vs PLsc	0.16883	123539	123539	PL up vs PLlc	0.162096	130145	130145	PL up vs PLsc	0.771455	105348	105348	PLlc up vs PLsc	209247	530747	0.845489	1
14111	hsa-miR-320d_st	0.000267394	Homo sapiens	0.554304	0.892671	-112023	BIO down vs PL	0.232405	126606	126606	BIO up vs PLlc	8.05756e-05	151944	151944	BIO up vs PLsc	0.0890676	141828	141828	PL up vs PLlc	6.46975e-05	170213	170213	PL up vs PLsc	0.000129142	120014	120014	PLlc up vs PLsc	207224	891152	143348	1
13883	hsa-miR-214_st	0.000267966	Homo sapiens	0.000123322	578458	578458	BIO up vs PL	0.000135228	556896	556896	BIO up vs PLlc	0.00159571	45642	45642	BIO up vs PLsc	0.846907	0.962725	-103872	PL down vs PLlc	0.336714	0.789028	-126738	PL down vs PLsc	0.416628	0.819578	-122014	PLlc down vs PLsc	207134	950841	153016	1
14291	hsa-miR-378f_st	0.000488759	Homo sapiens	0.000234343	925702	925702	BIO up vs PL	0.000317015	80641	80641	BIO up vs PLlc	0.00156673	957042	957042	BIO up vs PLsc	0.559354	0.871133	-114793	PL down vs PLlc	0.907631	103386	103386	PL up vs PLsc	0.554139	118679	118679	PLlc up vs PLsc	183265	119438	217242	1
2339	U95_x_st	0.000505138	Homo sapiens	0.000322908	154841	154841	BIO up vs PL	0.000331355	152791	152791	BIO up vs PLlc	0.000999223	244348	244348	BIO up vs PLsc	0.960565	0.986761	-101342	PL down vs PLlc	0.186912	157806	157806	PL up vs PLsc	0.175447	159923	159923	PLlc up vs PLsc	182037	157111	287692	1
13543	hsa-let-7c_st	0.000615417	Homo sapiens	0.00125677	304285	304285	BIO up vs PL	0.000404263	367789	367789	BIO up vs PLlc	7.70438e-05	913785	913785	BIO up vs PLsc	0.46704	12087	12087	PL up vs PLlc	4.4032e-05	300306	300306	PL up vs PLsc	0.000611789	248453	248453	PLlc up vs PLsc	174848	137231	261621	1
14912	hsa-miR-500a-star_st	0.000656696	Homo sapiens	0.000205883	196392	196392	BIO up vs PL	0.00253407	996753	996753	BIO up vs PLlc	0.000884924	230987	230987	BIO up vs PLsc	0.00101874	0.507533	-197031	PL down vs PLlc	0.392515	117616	117616	PL up vs PLsc	0.000937695	23174	23174	PLlc up vs PLsc	172545	473553	0.914837	1
2215	U35A_st	7.6459e-05	Homo sapiens	3.5342e-05	52929	52929	BIO up vs PL	0.000440688	484293	484293	BIO up vs PLlc	0.00323128	478654	478654	BIO up vs PLsc	0.679545	0.914985	-109291	PL down vs PLlc	0.70247	0.904332	-110579	PL down vs PLsc	0.964382	0.988357	-101178	PLlc down vs PLsc	167267	911117	18157	1
13572	hsa-miR-10b_st	0.000783611	Homo sapiens	0.000398198	179554	179554	BIO up vs PL	0.000523467	165754	165754	BIO up vs PLlc	0.00212548	196098	196098	BIO up vs PLsc	0.614474	0.923142	-108326	PL down vs PLlc	0.649951	109214	109214	PL up vs PLsc	0.393212	118307	118307	PLlc up vs PLsc	166429	491848	0.985102	1
10842	hp_hsa-mir-194-2_x_st	0.000810667	Homo sapiens	5.9218e-05	141271	141271	BIO up vs PL	0.000460474	151413	151413	BIO up vs PLlc	0.00162348	185945	185945	BIO up vs PLsc	0.647131	107179	107179	PL up vs PLlc	0.157763	131623	131623	PL up vs PLsc	0.280201	122806	122806	PLlc up vs PLsc	165278	44558	0.898647	1
13755	hsa-miR-151-5p_st	0.000872423	Homo sapiens	0.000746392	0.329933	-303092	BIO down vs PL	0.000336278	0.290836	-343837	BIO down vs PLlc	0.00182797	954946	954946	BIO up vs PLsc	0.598596	0.8815	-113443	PL down vs PLlc	0.000220262	289437	289437	PL up vs PLsc	0.000177606	328346	328346	PLlc up vs PLsc	162816	109448	224073	1
13570	hsa-miR-10a_st	0.00110777	Homo sapiens	0.000671129	257494	257494	BIO up vs PL	0.000675557	256929	256929	BIO up vs PLlc	0.00256916	319191	319191	BIO up vs PLsc	0.990635	0.997805	-10022	PL down vs PLlc	0.359405	123961	123961	PL up vs PLsc	0.354721	124233	124233	PLlc up vs PLsc	155054	645428	138754	1
14074	hsa-miR-3178_st	0.00123372	Homo sapiens	0.000527066	432532	432532	BIO up vs PL	0.00114996	323384	323384	BIO up vs PLlc	0.00283659	483047	483047	BIO up vs PLsc	0.189414	0.747653	-133752	PL down vs PLlc	0.671615	111679	111679	PL up vs PLsc	0.143727	149373	149373	PLlc up vs PLsc	151673	807903	177554	1
2229	U42A_st	0.00125265	Homo sapiens	0.00010178	367959	367959	BIO up vs PL	6.3524e-05	440252	440252	BIO up vs PLlc	0.00256774	55285	55285	BIO up vs PLsc	0.41625	119647	119647	PL up vs PLlc	0.147131	150248	150248	PL up vs PLsc	0.39997	125576	125576	PLlc up vs PLsc	151201	844781	186239	1
13831	hsa-miR-196b_st	0.00125859	Homo sapiens	0.00109345	881737	881737	BIO up vs PL	0.000447239	108754	108754	BIO up vs PLlc	4.61e-008	993764	993764	BIO up vs PLsc	0.134023	123341	123341	PL up vs PLlc	0.465309	112705	112705	PL up vs PLsc	0.579759	0.913773	-109436	PLlc down vs PLsc	151054	312213	0.688964	1
13950	hsa-miR-29a_st	0.00129125	Homo sapiens	3.8925e-05	972232	972232	BIO up vs PL	0.111832	125191	125191	BIO up vs PLlc	0.00134272	139046	139046	BIO up vs PLsc	0.744753	0.128766	-776601	PL down vs PLlc	0.25742	143017	143017	PL up vs PLsc	1.07738	111067	111067	PLlc up vs PLsc	150264	111028	246296	1
15160	hsa-miR-642b_st	0.00138114	Homo sapiens	0.000162885	379146	379146	BIO up vs PL	0.124756	0.0961914	-103959	BIO down vs PLlc	0.0013844	0.0265876	-376116	BIO down vs PLsc	0.00175588	0.0253705	-394158	PL down vs PLlc	0.000683567	0.00701249	-142603	PL down vs PLsc	0.000974122	0.276403	-361791	PLlc down vs PLsc	148206	962533	216485	1
14504	hsa-miR-4463_st	0.00153481	Homo sapiens	0.000248673	906875	906875	BIO up vs PL	5.40986	462453	462453	BIO up vs PLlc	0.0659583	178305	178305	BIO up vs PLsc	0.0136401	0.0509941	-196101	PL down vs PLlc	0.00667273	0.0196615	-508608	PL down vs PLsc	0.00675815	0.385564	-25936	PLlc down vs PLsc	145036	94813	217906	1
13590	hsa-miR-1207-5p_st	0.00165455	Homo sapiens	0.00606093	479166	479166	BIO up vs PL	0.850787	0.948626	-105416	BIO down vs PLlc	2.73148	0.0881554	-113436	BIO down vs PLsc	0.00532443	0.0197975	-505115	PL down vs PLlc	0.000388009	0.00183977	-543547	PL down vs PLsc	0.32924	0.0929295	-107608	PLlc down vs PLsc	142.82	133122	310699	1
14186	hsa-miR-3622b-5p_st	0.00172972	Homo sapiens	0.516334	125431	125431	BIO up vs PL	0.00535785	0.00797002	-125.47	BIO down vs PLlc	0.00663127	0.00306535	-326227	BIO down vs PLsc	0.00345197	0.00635409	-157379	PL down vs PLlc	0.00459136	0.00244385	-409191	PL down vs PLsc	0.04303	0.384611	-260003	PLlc down vs PLsc	141524	200478	472187	1
13662	hsa-miR-1275_st	0.00198079	Homo sapiens	4.677e-06	168623	168623	BIO up vs PL	0.00172554	118153	118153	BIO up vs PLlc	0.0300431	941075	941075	BIO up vs PLsc	0.0424209	0.700692	-142716	PL down vs PLlc	0.0110121	0.558093	-179182	PL down vs PLsc	0.25251	0.796488	-125551	PLlc down vs PLsc	137643	402345	0.974371	1
2225	U38B_x_st	0.00198556	Homo sapiens	0.000950894	387888	387888	BIO up vs PL	0.00123542	351858	351858	BIO up vs PLlc	0.00652937	391775	391775	BIO up vs PLsc	0.657124	0.907113	-11024	PL down vs PLlc	0.970279	101002	101002	PL up vs PLsc	0.689239	111345	111345	PLlc up vs PLsc	137575	780286	189057	1
2276	U63_st	0.00203231	Homo sapiens	0.00145553	48788	48788	BIO up vs PL	8.1221e-05	620967	620967	BIO up vs PLlc	0.00076502	549392	549392	BIO up vs PLsc	0.3321	127279	127279	PL up vs PLlc	0.690667	112608	112608	PL up vs PLsc	0.681576	0.884736	-113028	PLlc down vs PLsc	136919	957579	233125	1
1149	ENSG00000238629_st	0.00219343	Homo sapiens	0.812211	104885	104885	BIO up vs PL	0.000929151	0.0345974	-289039	BIO down vs PLlc	0.0168755	0.503842	-198475	BIO down vs PLsc	0.000810504	0.0329861	-303158	PL down vs PLlc	0.0120038	0.480376	-20817	PL down vs PLsc	0.0563908	14563	14563	PLlc up vs PLsc	134791	643416	159114	1
13747	hsa-miR-148a_st	0.00234905	Homo sapiens	0.00107415	177934	177934	BIO up vs PL	0.00167073	156485	156485	BIO up vs PLlc	0.00674798	184145	184145	BIO up vs PLsc	0.466893	0.879457	-113707	PL down vs PLlc	0.872279	10349	10349	PL up vs PLsc	0.452062	117675	117675	PLlc up vs PLsc	132906	478733	120068	1
2321	U83B_st	0.00240888	Homo sapiens	0.00111454	45467	45467	BIO up vs PL	0.00010564	464393	464393	BIO up vs PLlc	0.0190419	323414	323414	BIO up vs PLsc	0.927267	102139	102139	PL up vs PLlc	0.246687	0.711317	-140584	PL down vs PLsc	0.220506	0.696424	-143591	PLlc down vs PLsc	132222	84366	212689	1
15170	hsa-miR-652_st	0.00281639	Homo sapiens	8.88027	0.239239	-417992	BIO down vs PL	8.16387	0.235722	-424228	BIO down vs PLlc	0.0186182	330681	330681	BIO up vs PLsc	0.949261	0.985301	-101492	PL down vs PLlc	0.000693304	138222	138222	PL up vs PLsc	0.000673384	140284	140284	PLlc up vs PLsc	128041	823534	214393	1
13921	hsa-miR-24_st	0.00302612	Homo sapiens	0.13765	153928	153928	BIO up vs PL	0.167661	148829	148829	BIO up vs PLlc	6.2327e-05	353785	353785	BIO up vs PLsc	0.902189	0.966871	-103426	PL down vs PLlc	0.00130711	229838	229838	PL up vs PLsc	0.00123123	237713	237713	PLlc up vs PLsc	126163	112548	297361	1
14294	hsa-miR-378i_st	0.00404979	Homo sapiens	0.00153129	867571	867571	BIO up vs PL	0.00332797	614289	614289	BIO up vs PLlc	0.0134028	781864	781864	BIO up vs PLsc	0.234887	0.708056	-141232	PL down vs PLlc	0.762215	0.90121	-110962	PL down vs PLsc	0.487353	12728	12728	PLlc up vs PLsc	118816	110683	310517	1
13799	hsa-miR-18a_st	0.00480665	Homo sapiens	0.000819895	0.361013	-276998	BIO down vs PL	0.000504873	0.33653	-29715	BIO down vs PLlc	0.0144672	305548	305548	BIO up vs PLsc	0.751767	0.932182	-107275	PL down vs PLlc	0.00118589	846364	846364	PL up vs PLsc	0.00101854	907938	907938	PLlc up vs PLsc	114692	668151	194188	1
2027	HBII-239_st	0.00694451	Homo sapiens	0.00563129	794847	794847	BIO up vs PL	0.00420578	847474	847474	BIO up vs PLlc	0.0105064	107861	107861	BIO up vs PLsc	0.66831	106621	106621	PL up vs PLlc	0.11689	1357	1357	PL up vs PLsc	0.204998	127273	127273	PLlc up vs PLsc	106298	280027	0.878121	1
13754	hsa-miR-151-3p_st	0.00704244	Homo sapiens	0.00413605	0.416294	-240215	BIO down vs PL	0.000285968	0.275479	-363004	BIO down vs PLlc	0.0205187	372624	372624	BIO up vs PLsc	0.112255	0.661742	-151116	PL down vs PLlc	0.00258845	895098	895098	PL up vs PLsc	0.00110726	135264	135264	PLlc up vs PLsc	105.99	744192	234044	1
14359	hsa-miR-422a_st	0.00801839	Homo sapiens	0.00353618	662111	662111	BIO up vs PL	0.00464342	588812	588812	BIO up vs PLlc	0.0033575	57543	57543	BIO up vs PLsc	0.683903	0.889295	-112449	PL down vs PLlc	0.690891	0.869084	-115064	PL down vs PLsc	0.947846	0.977273	-102326	PLlc down vs PLsc	103182	100917	326017	1
13565	hsa-miR-106a_st	0.00860679	Homo sapiens	0.117759	0.63097	-158486	BIO down vs PL	0.0590978	0.563906	-177334	BIO down vs PLlc	0.00058007	108696	108696	BIO up vs PLsc	0.685023	0.893713	-111893	PL down vs PLlc	0.00235874	172268	172268	PL up vs PLsc	0.00191529	192755	192755	PLlc up vs PLsc	101.68	919175	301329	1
15842	mgh18S-121_st	0.00902708	Homo sapiens	0.00083746	105546	105546	BIO up vs PL	0.00352871	131867	131867	BIO up vs PLlc	0.0227623	134293	134293	BIO up vs PLsc	0.224877	124938	124938	PL up vs PLlc	0.279773	127237	127237	PL up vs PLsc	0.932785	10184	10184	PLlc up vs PLsc	100681	372452	123311	1
13750	hsa-miR-149-star_st	0.0102084	Homo sapiens	0.00424258	154802	154802	BIO up vs PL	0.114354	180994	180994	BIO up vs PLlc	0.423384	0.704246	-141996	BIO down vs PLsc	0.0140087	0.0116919	-855291	PL down vs PLlc	0.0154485	0.00454933	-219812	PL down vs PLsc	0.048421	0.3891	-257003	PLlc down vs PLsc	981466	144187	489698	1
38	14qII-1_st	0.0116382	Homo sapiens	0.00682987	233098	233098	BIO up vs PL	0.00570224	247509	247509	BIO up vs PLlc	0.0373636	251029	251029	BIO up vs PLsc	0.79529	106182	106182	PL up vs PLlc	0.793554	107692	107692	PL up vs PLsc	0.96016	101422	101422	PLlc up vs PLsc	955134	604488	210961	1
13540	hsa-let-7a_st	0.0116835	Homo sapiens	0.243575	146874	146874	BIO up vs PL	0.627204	116815	116815	BIO up vs PLlc	0.00279068	341733	341733	BIO up vs PLsc	0.477382	0.795341	-125732	PL down vs PLlc	0.00536946	232671	232671	PL up vs PLsc	0.00361814	292543	292543	PLlc up vs PLsc	954364	114689	400577	1
14164	hsa-miR-361-5p_st	0.0121661	Homo sapiens	0.0237436	0.489266	-204388	BIO down vs PL	0.113087	0.627475	-159369	BIO down vs PLlc	0.00978778	836849	836849	BIO up vs PLsc	0.3757	128248	128248	PL up vs PLlc	0.00233182	171041	171041	PL up vs PLsc	0.00375796	133368	133368	PLlc up vs PLsc	946377	851111	299779	1
2232	U43_st	0.0124452	Homo sapiens	0.00796058	701712	701712	BIO up vs PL	0.00800262	700068	700068	BIO up vs PLlc	0.0226608	105935	105935	BIO up vs PLsc	0.994087	0.997656	-100235	PL down vs PLlc	0.301708	150966	150966	PL up vs PLsc	0.299111	151321	151321	PLlc up vs PLsc	941929	112186	397008	1
2233	U43_x_st	0.0126988	Homo sapiens	0.00077999	662836	662836	BIO up vs PL	0.00692155	698782	698782	BIO up vs PLlc	0.0311924	845468	845468	BIO up vs PLsc	0.865567	105423	105423	PL up vs PLlc	0.528134	127553	127553	PL up vs PLsc	0.619943	120992	120992	PLlc up vs PLsc	937991	108277	384785	1
2205	U3-3_s_st	0.0129606	Homo sapiens	0.0108276	203557	203557	BIO up vs PL	0.00497759	262828	262828	BIO up vs PLlc	0.0382719	252478	252478	BIO up vs PLsc	0.284741	129118	129118	PL up vs PLlc	0.454699	124034	124034	PL up vs PLsc	0.887537	0.960624	-104099	PLlc down vs PLsc	934023	59629	212803	1
2182	U17b_st	0.0133693	Homo sapiens	0.00695562	391197	391197	BIO up vs PL	0.00753846	379343	379343	BIO up vs PLlc	0.0408413	414523	414523	BIO up vs PLsc	0.909056	0.969699	-103125	PL down vs PLlc	0.860699	105963	105963	PL up vs PLsc	0.788376	109274	109274	PLlc up vs PLsc	928018	799395	287133	1
2246	U49A_st	0.0137414	Homo sapiens	0.00627119	167.8	167.8	BIO up vs PL	0.00073852	153.83	153.83	BIO up vs PLlc	0.0060133	139588	139588	BIO up vs PLsc	0.815575	0.916746	-109081	PL down vs PLlc	0.687568	0.831872	-120211	PL down vs PLsc	0.831408	0.907418	-110203	PLlc down vs PLsc	922738	151826	548462	1
13849	hsa-miR-200b-star_st	0.0141928	Homo sapiens	0.00556521	565503	565503	BIO up vs PL	0.00507837	587852	587852	BIO up vs PLlc	1.18358	15879	15879	BIO up vs PLsc	0.89354	103952	103952	PL up vs PLlc	0.00429764	0.280794	-356133	PL down vs PLsc	0.00357361	0.270118	-370208	PLlc down vs PLsc	916559	912619	3319	1
13727	hsa-miR-141_st	0.0145947	Homo sapiens	0.00894753	703295	703295	BIO up vs PL	0.00701584	784928	784928	BIO up vs PLlc	0.0444897	810895	810895	BIO up vs PLsc	0.732815	111607	111607	PL up vs PLlc	0.717937	115299	115299	PL up vs PLsc	0.933973	103308	103308	PLlc up vs PLsc	911254	111344	407293	1
13619	hsa-miR-1249_st	0.0150248	Homo sapiens	0.246254	0.745637	-134114	BIO down vs PL	0.0585257	0.601221	-166328	BIO down vs PLlc	0.00283499	0.0113956	-87753	BIO down vs PLsc	0.387586	0.806319	-12402	PL down vs PLlc	0.00543792	0.0152831	-654318	PL down vs PLsc	0.00090098	0.0189542	-527589	PLlc down vs PLsc	905765	642393	236409	1
13827	hsa-miR-195_st	0.0153889	Homo sapiens	0.00718908	175166	175166	BIO up vs PL	0.0198126	103847	103847	BIO up vs PLlc	0.0204238	289492	289492	BIO up vs PLsc	0.189426	0.592849	-168677	PL down vs PLlc	0.295122	165267	165267	PL up vs PLsc	0.0478137	278768	278768	PLlc up vs PLsc	901266	155164	573875	1
14289	hsa-miR-378d_st	0.0174171	Homo sapiens	0.0001229	305631	305631	BIO up vs PL	0.00827471	353367	353367	BIO up vs PLlc	0.0431223	391098	391098	BIO up vs PLsc	0.589048	115619	115619	PL up vs PLlc	0.456705	127964	127964	PL up vs PLsc	0.756624	110678	110678	PLlc up vs PLsc	878338	741714	281484	1
13868	hsa-miR-20b_st	0.0176259	Homo sapiens	0.0138944	0.481283	-207778	BIO down vs PL	0.000635611	0.300991	-332236	BIO down vs PLlc	0.0441774	316688	316688	BIO up vs PLsc	0.0851587	0.625392	-1599	PL down vs PLlc	0.00719014	658007	658007	PL up vs PLsc	0.00259459	105215	105215	PLlc up vs PLsc	876161	660556	251307	1
14527	hsa-miR-4484_st	0.0184296	Homo sapiens	0.0238602	321052	321052	BIO up vs PL	0.10562	165418	165418	BIO up vs PLlc	0.00155586	0.225182	-444085	BIO down vs PLsc	0.103089	0.0515239	-194085	PL down vs PLlc	0.00054809	0.00701389	-142574	PL down vs PLsc	0.000183975	0.136129	-734598	PLlc down vs PLsc	86806	867814	333239	1
2042	HBII-429_st	0.0191947	Homo sapiens	0.0165327	153579	153579	BIO up vs PL	8.238e-05	18904	18904	BIO up vs PLlc	0.0431655	205178	205178	BIO up vs PLsc	0.355217	12309	12309	PL up vs PLlc	0.295619	133598	133598	PL up vs PLsc	0.761379	108537	108537	PLlc up vs PLsc	860734	493684	191187	1
15844	mgh28S-2409_x_st	0.0212262	Homo sapiens	0.0134907	698771	698771	BIO up vs PL	0.00835093	772675	772675	BIO up vs PLlc	0.0910489	697592	697592	BIO up vs PLsc	0.51594	110576	110576	PL up vs PLlc	0.992814	0.998313	-100169	PL down vs PLsc	0.588407	0.902827	-110763	PLlc down vs PLsc	842867	234597	0.927776	1
14531	hsa-miR-4488_st	0.0215227	Homo sapiens	1.90271	102391	102391	BIO up vs PL	0.692272	136088	136088	BIO up vs PLlc	0.00022415	369341	369341	BIO up vs PLsc	0.376305	13291	13291	PL up vs PLlc	0.247236	360715	360715	PL up vs PLsc	0.521079	271399	271399	PLlc up vs PLsc	840432	990934	393026	1
15843	mgh28S-2409_st	0.0225748	Homo sapiens	0.00719447	113031	113031	BIO up vs PL	0.0169828	91671	91671	BIO up vs PLlc	0.121813	900445	900445	BIO up vs PLsc	0.257223	0.811028	-1233	PL down vs PLlc	0.311953	0.796638	-125528	PL down vs PLsc	0.934828	0.982257	-101806	PLlc down vs PLsc	832104	315769	126494	1
14490	hsa-miR-4449_st	0.0260141	Homo sapiens	0.0105317	134413	134413	BIO up vs PL	0.0127301	12769	12769	BIO up vs PLlc	0.018918	103393	103393	BIO up vs PLsc	0.797169	0.949982	-105265	PL down vs PLlc	0.296243	0.769215	-130003	PL down vs PLsc	0.396136	0.809715	-1235	PLlc down vs PLsc	807823	381219	157303	1
13934	hsa-miR-27a_st	0.0310849	Homo sapiens	0.179692	159852	159852	BIO up vs PL	0.73051	0.891205	-112208	BIO down vs PLlc	0.00852053	231022	231022	BIO up vs PLsc	0.102565	0.55752	-179366	PL down vs PLlc	0.0200448	144522	144522	PL up vs PLsc	0.00697704	259224	259224	PLlc up vs PLsc	77829	102752	440076	1
14292	hsa-miR-378g_st	0.0343003	Homo sapiens	0.0146034	165233	165233	BIO up vs PL	0.0164074	159667	159667	BIO up vs PLlc	0.222673	129826	129826	BIO up vs PLsc	0.877769	0.966313	-103486	PL down vs PLlc	0.385922	0.785714	-127273	PL down vs PLsc	0.454688	0.813105	-122985	PLlc down vs PLsc	762412	449104	196352	1
13941	hsa-miR-296-3p_st	0.0347982	Homo sapiens	0.0844206	20805	20805	BIO up vs PL	0.029062	0.0278919	-358527	BIO down vs PLlc	0.154168	0.00909895	-109903	BIO down vs PLsc	0.0523788	0.0134064	-745915	PL down vs PLlc	0.0402393	0.00437345	-228652	PL down vs PLsc	0.0378599	0.326222	-30654	PLlc down vs PLsc	760114	138839	608852	1
13825	hsa-miR-194_st	0.0348008	Homo sapiens	0.00088595	1689.05	1689.05	BIO up vs PL	0.208873	200215	200215	BIO up vs PLlc	0.0513229	1912.7	1912.7	BIO up vs PLsc	0.00293385	0.118537	-843616	PL down vs PLlc	0.8562	113241	113241	PL up vs PLsc	0.00706273	955321	955321	PLlc up vs PLsc	760102	282989	124102	1
14070	hsa-miR-3175_st	0.0390955	Homo sapiens	0.0104693	291029	291029	BIO up vs PL	0.0273704	21018	21018	BIO up vs PLlc	0.473275	154375	154375	BIO up vs PLsc	0.22563	0.722195	-138467	PL down vs PLlc	0.0670474	0.530445	-188521	PL down vs PLsc	0.341031	0.73449	-136149	PLlc down vs PLsc	741783	588408	264412	1
13741	hsa-miR-146b-5p_st	0.0430159	Homo sapiens	0.0160935	226411	226411	BIO up vs PL	0.0896552	13426	13426	BIO up vs PLlc	0.0531745	289288	289288	BIO up vs PLsc	0.0579259	0.592994	-168636	PL down vs PLlc	0.431401	127771	127771	PL up vs PLsc	0.0279828	215468	215468	PLlc up vs PLsc	727054	540851	247965	1
13899	hsa-miR-222_st	0.0442386	Homo sapiens	0.521993	0.80976	-123493	BIO down vs PL	0.768007	0.9081	-11012	BIO down vs PLlc	0.0169814	141256	141256	BIO up vs PLsc	0.72604	112144	112144	PL up vs PLlc	0.0114291	174442	174442	PL up vs PLsc	0.0141454	155551	155551	PLlc up vs PLsc	722787	912902	42101	1
15203	hsa-miR-744_st	0.0446901	Homo sapiens	0.296091	0.0717279	-139416	BIO down vs PL	1.14162	0.10385	-962929	BIO down vs PLlc	0.000850131	506101	506101	BIO up vs PLsc	0.2189	144783	144783	PL up vs PLlc	0.0228092	705584	705584	PL up vs PLsc	0.0535438	487339	487339	PLlc up vs PLsc	721247	716805	33128	1
2338	U95_st	0.0495219	Homo sapiens	0.0341445	631849	631849	BIO up vs PL	0.0131044	983684	983684	BIO up vs PLlc	0.655702	395632	395632	BIO up vs PLsc	0.236249	155683	155683	PL up vs PLlc	0.302057	0.62615	-159706	PL down vs PLsc	0.0603263	0.402194	-248636	PLlc down vs PLsc	705853	108778	513697	1
14235	hsa-miR-3680-star_st	0.0520926	Homo sapiens	0.536827	117387	117387	BIO up vs PL	0.0250908	0.0470374	-212597	BIO down vs PLlc	0.00488654	0.331652	-301521	BIO down vs PLsc	0.0154796	0.0400702	-249562	PL down vs PLlc	0.00208564	0.282528	-353947	PL down vs PLsc	8.21968	705082	705082	PLlc up vs PLsc	69838	547933	261526	1
13721	hsa-miR-138_st	0.0542313	Homo sapiens	0.0464861	775773	775773	BIO up vs PL	0.0021484	924536	924536	BIO up vs PLlc	0.133471	938728	938728	BIO up vs PLsc	0.351183	119176	119176	PL up vs PLlc	0.40585	121006	121006	PL up vs PLsc	0.94609	101535	101535	PLlc up vs PLsc	692492	278315	133968	1
13650	hsa-miR-126_st	0.0544455	Homo sapiens	0.020706	0.454021	-220254	BIO down vs PL	0.000862752	0.259766	-384962	BIO down vs PLlc	0.160761	338029	338029	BIO up vs PLsc	0.0810721	0.572145	-174781	PL down vs PLlc	0.0244741	744524	744524	PL up vs PLsc	0.00770643	130128	130128	PLlc up vs PLsc	691918	715739	344809	1
13845	hsa-miR-19b_st	0.0559307	Homo sapiens	0.175881	132857	132857	BIO up vs PL	0.759305	0.94043	-106334	BIO down vs PLlc	0.0015077	21638	21638	BIO up vs PLsc	0.106881	0.707853	-141272	PL down vs PLlc	0.0037608	162867	162867	PL up vs PLsc	0.0124972	230086	230086	PLlc up vs PLsc	688009	326831	158346	1
2196	U25_st	0.0568049	Homo sapiens	0.0231211	257561	257561	BIO up vs PL	0.0517623	197133	197133	BIO up vs PLlc	0.122871	278342	278342	BIO up vs PLsc	0.335175	0.765382	-130654	PL down vs PLlc	0.815251	108068	108068	PL up vs PLsc	0.311227	141195	141195	PLlc up vs PLsc	685766	597246	290306	1
149	ACA57_st	0.0585075	Homo sapiens	0.0278832	209404	209404	BIO up vs PL	0.0239464	220043	220043	BIO up vs PLlc	0.411439	161501	161501	BIO up vs PLsc	0.848176	10508	10508	PL up vs PLlc	0.420056	0.771237	-129662	PL down vs PLsc	0.340285	0.733951	-136249	PLlc down vs PLsc	681514	541421	264813	1
14057	hsa-miR-3162-5p_st	0.0618512	Homo sapiens	1.03264	185198	185198	BIO up vs PL	0.299321	0.674712	-148211	BIO down vs PLlc	4.00639	0.0471645	-212024	BIO down vs PLsc	0.334413	0.036432	-274484	PL down vs PLlc	0.00913215	0.00254671	-392664	PL down vs PLsc	0.000124611	0.0699031	-143055	PLlc down vs PLsc	67358	108677	537806	1
13547	hsa-let-7e_st	0.0620586	Homo sapiens	0.242927	0.668437	-149603	BIO down vs PL	0.298651	0.700584	-142738	BIO down vs PLlc	0.0331716	110649	110649	BIO up vs PLsc	0.88781	104809	104809	PL up vs PLlc	0.0152865	165534	165534	PL up vs PLsc	0.0016684	157938	157938	PLlc up vs PLsc	673105	885613	438571	1
14906	hsa-miR-497_st	0.0634068	Homo sapiens	0.0249248	422509	422509	BIO up vs PL	0.0508093	321333	321333	BIO up vs PLlc	0.171767	414817	414817	BIO up vs PLsc	0.393166	0.760535	-131486	PL down vs PLlc	0.961955	0.981793	-101854	PL down vs PLsc	0.51212	129092	129092	PLlc up vs PLsc	670063	787384	391697	1
13724	hsa-miR-140-3p_st	0.0677209	Homo sapiens	0.452855	128111	128111	BIO up vs PL	0.615917	0.848572	-117845	BIO down vs PLlc	0.0208792	125272	125272	BIO up vs PLsc	0.223167	0.662372	-150972	PL down vs PLlc	0.0342739	977836	977836	PL up vs PLsc	0.0152188	147626	147626	PLlc up vs PLsc	660825	830147	418743	1
2247	U49A_x_st	0.0684182	Homo sapiens	0.0354111	183648	183648	BIO up vs PL	0.0395393	177502	177502	BIO up vs PLlc	0.182269	198246	198246	BIO up vs PLsc	0.893377	0.966538	-103462	PL down vs PLlc	0.805933	107949	107949	PL up vs PLsc	0.723048	111686	111686	PLlc up vs PLsc	659398	504651	255107	1
39	14qII-1_x_st	0.0693859	Homo sapiens	0.0003288	25363	25363	BIO up vs PL	0.0382813	240778	240778	BIO up vs PLlc	0.236498	245193	245193	BIO up vs PLsc	0.852665	0.949328	-105338	PL down vs PLlc	0.921364	0.966736	-103441	PL down vs PLsc	0.957707	101834	101834	PLlc up vs PLsc	657447	611245	309908	1
14633	hsa-miR-4651_st	0.0738761	Homo sapiens	0.0119311	616368	616368	BIO up vs PL	0.00109648	411334	411334	BIO up vs PLlc	0.186443	172072	172072	BIO up vs PLsc	0.581094	0.0667351	-149846	PL down vs PLlc	0.292454	0.0279171	-358203	PL down vs PLsc	0.0459617	0.418327	-239047	PLlc down vs PLsc	648802	790747	40626	1
14147	hsa-miR-34a_st	0.0752096	Homo sapiens	0.0274568	339424	339424	BIO up vs PL	0.0507689	271387	271387	BIO up vs PLlc	0.313579	275714	275714	BIO up vs PLsc	0.461002	0.799552	-12507	PL down vs PLlc	0.573642	0.812301	-123107	PL down vs PLsc	0.965565	101594	101594	PLlc up vs PLsc	646355	687253	354425	1
14285	hsa-miR-378-star_st	0.0795792	Homo sapiens	0.0434813	123047	123047	BIO up vs PL	0.0341039	131432	131432	BIO up vs PLlc	0.340944	116777	116777	BIO up vs PLsc	0.768788	106814	106814	PL up vs PLlc	0.848767	0.949041	-10537	PL down vs PLsc	0.66766	0.888498	-112549	PLlc down vs PLsc	638689	379834	198236	1
1930	ENSG00000252840_s_st	0.0093311	Homo sapiens	0.0461646	564437	564437	BIO up vs PL	0.0501097	544888	544888	BIO up vs PLlc	0.029983	563432	563432	BIO up vs PLsc	0.922416	0.965366	-103588	PL down vs PLlc	0.99679	0.998219	-100178	PL down vs PLsc	0.939813	103403	103403	PLlc up vs PLsc	617539	960502	518457	1
14626	hsa-miR-4646-5p_st	0.104723	Homo sapiens	0.0455282	127488	127488	BIO up vs PL	0.0862464	107677	107677	BIO up vs PLlc	0.219379	138661	138661	BIO up vs PLsc	0.465148	0.844606	-118398	PL down vs PLlc	0.76409	108764	108764	PL up vs PLsc	0.375038	128775	128775	PLlc up vs PLsc	602626	372227	205892	1
131	ACA44_s_st	0.127339	Homo sapiens	0.0725444	520062	520062	BIO up vs PL	0.0582633	571454	571454	BIO up vs PLlc	0.417097	544338	544338	BIO up vs PLsc	0.8004	109882	109882	PL up vs PLlc	0.920282	104668	104668	PL up vs PLsc	0.915073	0.952548	-104982	PLlc down vs PLsc	578123	950988	548319	1
2213	U33_st	0.136802	Homo sapiens	0.0619442	159834	159834	BIO up vs PL	0.0676373	155721	155721	BIO up vs PLlc	0.608756	140456	140456	BIO up vs PLsc	0.919086	0.974263	-102642	PL down vs PLlc	0.68222	0.878764	-113796	PL down vs PLsc	0.743404	0.901978	-110867	PLlc down vs PLsc	569377	445399	260752	1
13768	hsa-miR-15a_st	0.137568	Homo sapiens	0.306333	207219	207219	BIO up vs PL	0.949051	0.978882	-102157	BIO down vs PLlc	0.407191	364943	364943	BIO up vs PLsc	0.287474	0.0472389	-21169	PL down vs PLlc	0.18643	176114	176114	PL up vs PLsc	0.386078	372816	372816	PLlc up vs PLsc	568702	753652	441738	1
13778	hsa-miR-181a_st	0.140539	Homo sapiens	0.522963	127498	127498	BIO up vs PL	0.573507	0.807706	-123807	BIO down vs PLlc	0.0448986	172783	172783	BIO up vs PLsc	0.241916	0.633505	-157852	PL down vs PLlc	0.0704299	135519	135519	PL up vs PLsc	0.0306809	213919	213919	PLlc up vs PLsc	566122	952178	560644	1
14180	hsa-miR-362-5p_st	0.164689	Homo sapiens	0.0088079	167679	167679	BIO up vs PL	0.155925	141542	141542	BIO up vs PLlc	0.212186	230587	230587	BIO up vs PLsc	0.536059	0.844123	-118466	PL down vs PLlc	0.348498	137517	137517	PL up vs PLsc	0.162772	162911	162911	PLlc up vs PLsc	547317	477981	291105	1
14278	hsa-miR-375_st	0.171121	Homo sapiens	0.0816495	917504	917504	BIO up vs PL	0.0940909	856591	856591	BIO up vs PLlc	0.535524	902493	902493	BIO up vs PLsc	0.873454	0.93361	-107111	PL down vs PLlc	0.975073	0.98364	-101663	PL down vs PLsc	0.92125	105359	105359	PLlc up vs PLsc	542863	119817	735711	1
13850	hsa-miR-200b_st	0.174853	Homo sapiens	0.0974901	97016	97016	BIO up vs PL	0.101802	94964	94964	BIO up vs PLlc	0.379144	125039	125039	BIO up vs PLsc	0.961669	0.978849	-102161	PL down vs PLlc	0.643218	128885	128885	PL up vs PLsc	0.615851	13167	13167	PLlc up vs PLsc	540369	127004	783442	1
14290	hsa-miR-378e_st	0.184349	Homo sapiens	0.0999612	800591	800591	BIO up vs PL	0.116955	772981	772981	BIO up vs PLlc	0.366639	911319	911319	BIO up vs PLsc	0.862706	0.965513	-103572	PL down vs PLlc	0.604507	113831	113831	PL up vs PLsc	0.512164	117897	117897	PLlc up vs PLsc	534302	261043	162856	1
15246	hsa-miR-92b-star_st	0.019578	Homo sapiens	0.0559114	287347	287347	BIO up vs PL	0.141265	208657	208657	BIO up vs PLlc	1.35258	180376	180376	BIO up vs PLsc	0.31109	0.72615	-137713	PL down vs PLlc	0.233651	0.627729	-159304	PL down vs PLsc	0.700067	0.864462	-115679	PLlc down vs PLsc	527478	592573	374469	1
14467	hsa-miR-4430_st	0.213189	Homo sapiens	0.0397587	718647	718647	BIO up vs PL	0.290767	490114	490114	BIO up vs PLlc	2.29786	466733	466733	BIO up vs PLsc	0.0478907	0.681995	-146629	PL down vs PLlc	0.0647378	0.64946	-153974	PL down vs PLsc	0.818953	0.952295	-10501	PLlc down vs PLsc	517954	186574	120071	1
14913	hsa-miR-500a_st	0.002288	Homo sapiens	0.109257	136892	136892	BIO up vs PL	0.270269	106979	106979	BIO up vs PLlc	0.274377	181355	181355	BIO up vs PLsc	0.349487	0.781481	-127962	PL down vs PLlc	0.382127	132481	132481	PL up vs PLsc	0.116997	169525	169525	PLlc up vs PLsc	510176	402054	26269	1
14915	hsa-miR-501-3p_st	0.232325	Homo sapiens	0.0751177	858256	858256	BIO up vs PL	0.252788	657796	657796	BIO up vs PLlc	0.571422	822643	822643	BIO up vs PLsc	0.209226	0.766433	-130474	PL down vs PLlc	0.864888	0.958506	-104329	PL down vs PLsc	0.3786	125061	125061	PLlc up vs PLsc	508507	249453	163519	1
2222	U38A_st	0.248592	Homo sapiens	0.132743	231604	231604	BIO up vs PL	0.132305	231866	231866	BIO up vs PLlc	0.647768	252929	252929	BIO up vs PLsc	0.997146	100113	100113	PL up vs PLlc	0.820165	109208	109208	PL up vs PLsc	0.822427	109084	109084	PLlc up vs PLsc	501183	594268	395243	1
14143	hsa-miR-342-5p_st	0.272724	Homo sapiens	0.011433	122732	122732	BIO up vs PL	0.162788	111657	111657	BIO up vs PLlc	0.915578	114624	114624	BIO up vs PLsc	0.704032	0.909758	-109919	PL down vs PLlc	0.82222	0.933939	-107073	PL down vs PLsc	0.931197	102658	102658	PLlc up vs PLsc	491316	359069	24361	1
14182	hsa-miR-3621_st	0.274334	Homo sapiens	0.0006295	326386	326386	BIO up vs PL	0.541764	156996	156996	BIO up vs PLlc	0.807844	251366	251366	BIO up vs PLsc	0.0426852	0.481011	-207895	PL down vs PLlc	0.514167	0.77015	-129845	PL down vs PLsc	0.250847	160111	160111	PLlc up vs PLsc	490696	609183	413823	1
2314	U78_x_st	0.280715	Homo sapiens	0.138342	134453	134453	BIO up vs PL	0.193541	122449	122449	BIO up vs PLlc	0.557556	153181	153181	BIO up vs PLsc	0.72244	0.910718	-109803	PL down vs PLlc	0.686217	113928	113928	PL up vs PLsc	0.491379	125097	125097	PLlc up vs PLsc	488278	399494	272723	1
2226	U3_s_st	0.293064	Homo sapiens	0.017867	198584	198584	BIO up vs PL	0.137135	216743	216743	BIO up vs PLlc	0.757688	226021	226021	BIO up vs PLsc	0.778433	109144	109144	PL up vs PLlc	0.734265	113817	113817	PL up vs PLsc	0.91222	104281	104281	PLlc up vs PLsc	48378	553583	381429	1
14269	hsa-miR-371b-5p_st	0.299472	Homo sapiens	0.140223	549212	549212	BIO up vs PL	0.150496	542083	542083	BIO up vs PLlc	1.09726	525698	525698	BIO up vs PLsc	0.939546	0.987018	-101315	PL down vs PLlc	0.835873	0.957184	-104473	PL down vs PLsc	0.8844	0.969774	-103117	PLlc down vs PLsc	481536	169766	117517	1
13731	hsa-miR-143_st	0.338046	Homo sapiens	0.110574	526.16	526.16	BIO up vs PL	2.74843	789359	789359	BIO up vs PLlc	0.284723	1012.15	1012.15	BIO up vs PLsc	0.0103421	0.150023	-666566	PL down vs PLlc	0.395978	192365	192365	PL up vs PLsc	0.00613909	128224	128224	PLlc up vs PLsc	469138	212541	151015	1
14600	hsa-miR-4539_st	0.345046	Homo sapiens	0.106258	176794	176794	BIO up vs PL	0.239723	138512	138512	BIO up vs PLlc	1.86669	128693	128693	BIO up vs PLsc	0.395607	0.783465	-127638	PL down vs PLlc	0.367872	0.727927	-137376	PL down vs PLsc	0.831545	0.929113	-10763	PLlc down vs PLsc	467071	44.09	314656	1
13556	hsa-miR-100_st	0.038296	Homo sapiens	0.150998	186079	186079	BIO up vs PL	0.199079	170575	170575	BIO up vs PLlc	1.91717	147797	147797	BIO up vs PLsc	0.770885	0.916681	-109089	PL down vs PLlc	0.532277	0.794271	-125902	PL down vs PLsc	0.695749	0.866464	-115412	PLlc down vs PLsc	456684	48204	351841	1
2203	U3-2B_s_st	0.387787	Homo sapiens	0.255373	221261	221261	BIO up vs PL	0.153783	264087	264087	BIO up vs PLlc	1.18955	24344	24344	BIO up vs PLsc	0.599396	119356	119356	PL up vs PLlc	0.815842	110024	110024	PL up vs PLsc	0.842613	0.921816	-108482	PLlc down vs PLsc	45545	605179	442916	1
13596	hsa-miR-1225-5p_st	0.441992	Homo sapiens	0.0727416	123855	123855	BIO up vs PL	0.000194233	374867	374867	BIO up vs PLlc	1.39198	922974	922974	BIO up vs PLsc	0.000419718	0.302665	-330399	PL down vs PLlc	0.323461	0.745202	-134192	PL down vs PLsc	0.00978803	246214	246214	PLlc up vs PLsc	44275	295581	222535	1
14917	hsa-miR-502-3p_st	0.044627	Homo sapiens	0.121065	215883	215883	BIO up vs PL	3.76656	803929	803929	BIO up vs PLlc	0.487998	25219	25219	BIO up vs PLsc	0.00785151	0.372391	-268535	PL down vs PLlc	0.679445	116818	116818	PL up vs PLsc	0.0106929	313696	313696	PLlc up vs PLsc	441827	49079	370273	1
2340	U96a_x_st	0.453997	Homo sapiens	0.325782	102521	102521	BIO up vs PL	0.165454	122729	122729	BIO up vs PLlc	1.42917	111717	111717	BIO up vs PLsc	0.491325	119711	119711	PL up vs PLlc	0.786296	10897	10897	PL up vs PLsc	0.766775	0.910275	-109857	PLlc down vs PLsc	440189	348645	264012	1
2183	U17b_x_st	0.457499	Homo sapiens	0.222305	140693	140693	BIO up vs PL	0.004523	115219	115219	BIO up vs PLlc	0.595422	182282	182282	BIO up vs PLsc	0.48317	0.818938	-122109	PL down vs PLlc	0.458583	12956	12956	PL up vs PLsc	0.202015	158205	158205	PLlc up vs PLsc	439457	41288	313174	1
13554	hsa-let-7i_st	0.460053	Homo sapiens	0.381899	145257	145257	BIO up vs PL	0.778052	0.88852	-112547	BIO down vs PLlc	0.012908	166283	166283	BIO up vs PLsc	0.256228	0.611687	-163482	PL down vs PLlc	0.258128	114475	114475	PL up vs PLsc	0.104568	187146	187146	PLlc up vs PLsc	438928	913227	693529	1
740	ENSG00000212378_s_st	0.467894	Homo sapiens	0.223439	947251	947251	BIO up vs PL	0.170702	101317	101317	BIO up vs PLlc	3.70591	739947	739947	BIO up vs PLsc	0.779011	10696	10696	PL up vs PLlc	0.407778	0.781152	-128016	PL down vs PLsc	0.297317	0.730325	-136925	PLlc down vs PLsc	437324	297454	226723	1
14452	hsa-miR-4417_st	0.480225	Homo sapiens	0.026566	286548	286548	BIO up vs PL	0.205403	315486	315486	BIO up vs PLlc	1.67274	282367	282367	BIO up vs PLsc	0.791872	110099	110099	PL up vs PLlc	0.973696	0.98541	-101481	PL down vs PLsc	0.803807	0.895021	-111729	PLlc down vs PLsc	434866	684274	524509	1
13839	hsa-miR-199b-3p_st	0.545384	Homo sapiens	0.0788699	208311	208311	BIO up vs PL	0.613567	12159	12159	BIO up vs PLlc	0.106274	121386	121386	BIO up vs PLsc	0.181685	0.583694	-171323	PL down vs PLlc	0.481287	582715	582715	PL up vs PLsc	0.155807	998322	998322	PLlc up vs PLsc	423027	743116	585554	1
14088	hsa-miR-3188_st	0.603299	Homo sapiens	0.227454	116841	116841	BIO up vs PL	0.379627	102068	102068	BIO up vs PLlc	0.21334	103729	103729	BIO up vs PLsc	0.608528	0.873565	-114473	PL down vs PLlc	0.711775	0.887778	-112641	PL down vs PLsc	0.959908	101627	101627	PLlc up vs PLsc	413849	337797	272078	1
13952	hsa-miR-29b-2-star_st	0.606431	Homo sapiens	0.326852	488191	488191	BIO up vs PL	0.459277	460322	460322	BIO up vs PLlc	0.881576	568479	568479	BIO up vs PLsc	0.739067	0.942915	-106054	PL down vs PLlc	0.485433	116446	116446	PL up vs PLsc	0.33904	123496	123496	PLlc up vs PLsc	413383	152051	122608	1
13584	hsa-miR-1202_st	0.609594	Homo sapiens	0.146423	746616	746616	BIO up vs PL	1.53137	469588	469588	BIO up vs PLlc	1.25525	69448	69448	BIO up vs PLsc	0.0422477	0.628955	-158994	PL down vs PLlc	0.772811	0.93017	-107507	PL down vs PLsc	0.139895	147891	147891	PLlc up vs PLsc	412915	204711	165257	1
13625	hsa-miR-1254_st	0.643446	Homo sapiens	0.108421	179274	179274	BIO up vs PL	0.086653	0.0643607	-155374	BIO down vs PLlc	0.00194725	0.184996	-540553	BIO down vs PLsc	0.152328	0.0359007	-278546	PL down vs PLlc	0.000227768	0.103192	-969072	PL down vs PLsc	0.026345	287436	287436	PLlc up vs PLsc	408085	558884	456509	1
14794	hsa-miR-4750_st	0.650926	Homo sapiens	0.246925	190576	190576	BIO up vs PL	0.442712	158476	158476	BIO up vs PLlc	1.96417	174173	174173	BIO up vs PLsc	0.564222	0.831562	-120256	PL down vs PLlc	0.817002	0.913927	-109418	PL down vs PLsc	0.808172	109905	109905	PLlc up vs PLsc	407059	486372	398281	1
2020	HBII-180A_x_st	0.715747	Homo sapiens	0.002504	160936	160936	BIO up vs PL	0.414961	13838	13838	BIO up vs PLlc	3.56451	123782	123782	BIO up vs PLsc	0.616348	0.859849	-1163	PL down vs PLlc	0.479862	0.769137	-130016	PL down vs PLsc	0.76166	0.894503	-111794	PLlc down vs PLsc	398721	424632	354996	1
14245	hsa-miR-3687_st	0.789262	Homo sapiens	0.037778	203738	203738	BIO up vs PL	0.378562	203597	203597	BIO up vs PLlc	0.27076	191126	191126	BIO up vs PLsc	0.998376	0.999308	-100069	PL down vs PLlc	0.87809	0.9381	-106598	PL down vs PLsc	0.879399	0.93875	-106525	PLlc down vs PLsc	390296	535769	457575	1
15190	hsa-miR-671-5p_st	0.793831	Homo sapiens	0.024833	10169	10169	BIO up vs PL	1.13847	707048	707048	BIO up vs PLlc	1.41589	103448	103448	BIO up vs PLsc	0.16652	0.695297	-143823	PL down vs PLlc	0.955314	101729	101729	PL up vs PLsc	0.230867	14631	14631	PLlc up vs PLsc	389804	288757	246925	1
13668	hsa-miR-1281_st	0.079411	Homo sapiens	2.20353	0.125002	-799985	BIO down vs PL	0.00153088	0.299724	-333641	BIO down vs PLlc	0.014622	0.0316465	-31599	BIO down vs PLsc	0.0106883	239774	239774	PL up vs PLlc	0.00246004	0.253168	-394995	PL down vs PLsc	0.63097	0.105586	-947098	PLlc down vs PLsc	389774	379961	324941	1
13770	hsa-miR-15b_st	0.087702	Homo sapiens	0.0683588	0.425448	-235047	BIO down vs PL	0.00140923	0.160972	-621228	BIO down vs PLlc	4.36661	337503	337503	BIO up vs PLsc	0.0425644	0.378358	-2643	PL down vs PLlc	0.665176	793288	793288	PL up vs PLsc	0.107795	209666	209666	PLlc up vs PLsc	381394	833839	728763	1
14618	hsa-miR-4640-5p_st	0.888982	Homo sapiens	0.413259	875875	875875	BIO up vs PL	0.065862	784487	784487	BIO up vs PLlc	0.15815	981151	981151	BIO up vs PLsc	0.657382	0.895661	-111649	PL down vs PLlc	0.708722	112019	112019	PL up vs PLsc	0.46616	125069	125069	PLlc up vs PLsc	380264	276003	24194	1
14793	hsa-miR-4749-5p_st	0.953018	Homo sapiens	6.05011	797498	797498	BIO up vs PL	0.0104756	0.372366	-268553	BIO down vs PLlc	0.00192346	497832	497832	BIO up vs PLsc	0.201196	0.0466918	-214171	PL down vs PLlc	0.24912	0.624241	-160194	PL down vs PLsc	5.14566	133694	133694	PLlc up vs PLsc	374509	462353	411519	1
13908	hsa-miR-22_st	0.096949	Homo sapiens	0.518337	135459	135459	BIO up vs PL	0.933921	10393	10393	BIO up vs PLlc	0.250555	196766	196766	BIO up vs PLsc	0.571852	0.767241	-130337	PL down vs PLlc	0.427698	145259	145259	PL up vs PLsc	0.267784	189326	189326	PLlc up vs PLsc	373103	957511	855448	1
13594	hsa-miR-1224-5p_st	1.03631	Homo sapiens	0.230597	71724	71724	BIO up vs PL	0.707649	569333	569333	BIO up vs PLlc	0.000958577	318928	318928	BIO up vs PLsc	0.28671	0.793782	-125979	PL down vs PLlc	0.00910465	0.44466	-224891	PL down vs PLsc	0.0438288	0.560179	-178514	PLlc down vs PLsc	367681	19337	175306	1
15082	hsa-miR-575_st	1.10392	Homo sapiens	0.504851	132243	132243	BIO up vs PL	0.593841	126234	126234	BIO up vs PLlc	3.17947	129547	129547	BIO up vs PLsc	0.877199	0.954565	-10476	PL down vs PLlc	0.955408	0.979613	-102081	PL down vs PLsc	0.943944	102624	102624	PLlc up vs PLsc	362606	389615	358162	1
2245	U49A_s_st	1.11031	Homo sapiens	0.448106	119724	119724	BIO up vs PL	0.572572	111958	111958	BIO up vs PLlc	4.58967	102445	102445	BIO up vs PLsc	0.814431	0.935131	-106937	PL down vs PLlc	0.657247	0.855678	-116866	PL down vs PLsc	0.799759	0.915035	-109285	PLlc down vs PLsc	362146	350279	322411	1
548	ENSG00000202216_st	1.13989	Homo sapiens	0.973506	10057	10057	BIO up vs PL	0.438439	0.873934	-114425	BIO down vs PLlc	0.296785	0.14814	-675038	BIO down vs PLsc	0.419975	0.868979	-115078	PL down vs PLlc	0.002889	0.1473	-678887	PL down vs PLsc	0.573042	0.169509	-589938	PLlc down vs PLsc	360056	125367	116063	1
13911	hsa-miR-2392_st	1.15892	Homo sapiens	0.386533	477546	477546	BIO up vs PL	0.053261	452047	452047	BIO up vs PLlc	0.00013292	354657	354657	BIO up vs PLsc	0.756818	0.946603	-105641	PL down vs PLlc	0.189179	0.742665	-13465	PL down vs PLsc	0.277269	0.784557	-12746	PLlc down vs PLsc	358746	133172	123738	1
13855	hsa-miR-203_st	1.18298	Homo sapiens	0.612204	471085	471085	BIO up vs PL	0.575402	48392	48392	BIO up vs PLlc	3.21928	493732	493732	BIO up vs PLsc	0.953255	102724	102724	PL up vs PLlc	0.933375	104807	104807	PL up vs PLsc	0.971484	102028	102028	PLlc up vs PLsc	357126	891905	832484	1
14508	hsa-miR-4467_st	1.19424	Homo sapiens	0.527079	342062	342062	BIO up vs PL	0.983947	269086	269086	BIO up vs PLlc	1.96927	414235	414235	BIO up vs PLsc	0.564997	0.786659	-12712	PL down vs PLlc	0.706396	121099	121099	PL up vs PLsc	0.402852	153941	153941	PLlc up vs PLsc	35638	723617	676821	1
2199	U27_x_st	1.29507	Homo sapiens	0.802024	732444	732444	BIO up vs PL	0.394641	863528	863528	BIO up vs PLlc	7.79235	648116	648116	BIO up vs PLsc	0.505322	117897	117897	PL up vs PLlc	0.683977	0.884867	-113011	PL down vs PLsc	0.348655	0.750544	-133237	PLlc down vs PLsc	350065	248214	23635	1
2024	HBII-210_st	1.35372	Homo sapiens	1.24598	490382	490382	BIO up vs PL	0.528425	576571	576571	BIO up vs PLlc	2.37406	609629	609629	BIO up vs PLsc	0.437117	117576	117576	PL up vs PLlc	0.395173	124317	124317	PL up vs PLsc	0.824572	105734	105734	PLlc up vs PLsc	346657	173234	166576	1
2206	U3-4_s_st	1.37342	Homo sapiens	0.077103	193311	193311	BIO up vs PL	0.670921	202569	202569	BIO up vs PLlc	3.16868	218108	218108	BIO up vs PLsc	0.897154	104789	104789	PL up vs PLlc	0.785711	112828	112828	PL up vs PLsc	0.867603	107671	107671	PLlc up vs PLsc	345552	537245	518248	1
13545	hsa-let-7d_st	1.39682	Homo sapiens	0.143277	0.537247	-186134	BIO down vs PL	0.108807	0.502265	-199098	BIO down vs PLlc	1.33476	437218	437218	BIO up vs PLsc	0.866763	0.934886	-106965	PL down vs PLlc	0.345157	813812	813812	PL up vs PLsc	0.300872	870493	870493	PLlc up vs PLsc	344264	657754	63687	1
2214	U34_st	1.40616	Homo sapiens	1.33772	18501	18501	BIO up vs PL	0.433433	274858	274858	BIO up vs PLlc	3.74021	238163	238163	BIO up vs PLsc	0.309939	148564	148564	PL up vs PLlc	0.58966	12873	12873	PL up vs PLsc	0.758392	0.866496	-115407	PLlc down vs PLsc	343757	587983	570153	1
1764	ENSG00000252277_x_st	0.14719	Homo sapiens	0.0228415	0.459783	-217494	BIO down vs PL	0.0172927	0.438712	-22794	BIO down vs PLlc	0.165107	0.02937	-340484	BIO down vs PLsc	0.874388	0.954172	-104803	PL down vs PLlc	1.52701	0.0638779	-156549	PL down vs PLsc	1.77271	0.0669459	-149374	PLlc down vs PLsc	340299	355527	34825	1
15257	hsa-miR-940_st	1.48923	Homo sapiens	0.00071996	0.206534	-484182	BIO down vs PL	0.00215621	0.260485	-383899	BIO down vs PLlc	0.151025	0.0175235	-570661	BIO down vs PLsc	0.495851	126122	126122	PL up vs PLlc	0.000110622	0.0848458	-117861	PL down vs PLsc	5.29121	0.0672727	-148649	PLlc down vs PLsc	339419	457051	448857	1
14415	hsa-miR-429_st	1.54952	Homo sapiens	0.746987	422269	422269	BIO up vs PL	0.583317	439775	439775	BIO up vs PLlc	8.71228	375468	375468	BIO up vs PLsc	0.817024	104146	104146	PL up vs PLlc	0.587208	0.889168	-112465	PL down vs PLsc	0.467733	0.853773	-117127	PLlc down vs PLsc	336448	122856	121718	1
14286	hsa-miR-378_st	1.59274	Homo sapiens	0.075587	201424	201424	BIO up vs PL	0.35683	844088	844088	BIO up vs PLlc	1.13095	496456	496456	BIO up vs PLsc	0.197914	0.41906	-238629	PL down vs PLlc	0.269925	246473	246473	PL up vs PLsc	0.0447088	588157	588157	PLlc up vs PLsc	334402	166086	165555	1
2283	U68_st	1.61552	Homo sapiens	0.799531	302679	302679	BIO up vs PL	0.760582	308572	308572	BIO up vs PLlc	4.87901	295372	295372	BIO up vs PLsc	0.963226	101947	101947	PL up vs PLlc	0.961954	0.97586	-102474	PL down vs PLsc	0.931994	0.957222	-104469	PLlc down vs PLsc	33335	692733	692697	1
13817	hsa-miR-191_st	1.66515	Homo sapiens	0.219062	0.512149	-195256	BIO down vs PL	0.370319	0.619604	-161393	BIO down vs PLlc	1.05996	157595	157595	BIO up vs PLsc	0.716749	120981	120981	PL up vs PLlc	0.350592	307713	307713	PL up vs PLsc	0.475186	254348	254348	PLlc up vs PLsc	33112	107673	108393	1
14413	hsa-miR-4298_st	1.69834	Homo sapiens	0.194041	125957	125957	BIO up vs PL	7.52429	528678	528678	BIO up vs PLlc	0.00149098	394674	394674	BIO up vs PLsc	0.00732866	0.419729	-238249	PL down vs PLlc	0.00439268	0.313341	-319141	PL down vs PLsc	0.378325	0.746531	-133953	PLlc down vs PLsc	329672	276001	279066	1
2284	U68_x_st	1.85309	Homo sapiens	1.63182	712045	712045	BIO up vs PL	0.799522	841005	841005	BIO up vs PLlc	2.80507	955831	955831	BIO up vs PLsc	0.528195	118111	118111	PL up vs PLlc	0.367523	134238	134238	PL up vs PLsc	0.690285	113653	113653	PLlc up vs PLsc	323343	262012	270108	1
13935	hsa-miR-27b-star_st	1.95267	Homo sapiens	1.16827	379338	379338	BIO up vs PL	0.796039	402538	402538	BIO up vs PLlc	0.54343	391263	391263	BIO up vs PLsc	0.728868	106116	106116	PL up vs PLlc	0.882385	103143	103143	PL up vs PLsc	0.891967	0.971989	-102882	PLlc down vs PLsc	319597	110655	115411	1
14268	hsa-miR-371b-3p_st	1.99647	Homo sapiens	0.119077	0.796538	-125543	BIO down vs PL	0.0142696	0.673609	-148454	BIO down vs PLlc	0.259855	0.21253	-470522	BIO down vs PLsc	0.237629	0.845671	-118249	PL down vs PLlc	1.07477	0.266817	-374789	PL down vs PLsc	3.46488	0.315509	-316948	PLlc down vs PLsc	318021	707257	0.74131	1
13822	hsa-miR-193b-star_st	2.03211	Homo sapiens	0.462784	417654	417654	BIO up vs PL	1.99063	335738	335738	BIO up vs PLlc	0.000119464	330923	330923	BIO up vs PLsc	0.204458	0.803868	-124399	PL down vs PLlc	0.264641	0.792338	-126209	PL down vs PLsc	0.942979	0.985658	-101455	PLlc down vs PLsc	316769	102314	107664	1
14385	hsa-miR-4270_st	2.09319	Homo sapiens	0.345264	492539	492539	BIO up vs PL	5.38422	17152	17152	BIO up vs PLlc	0.000112237	241068	241068	BIO up vs PLsc	0.0322281	0.348235	-287162	PL down vs PLlc	0.199253	0.489438	-204316	PL down vs PLsc	0.527322	140548	140548	PLlc up vs PLsc	314684	707765	74971	1
2248	U49B_s_st	2.12965	Homo sapiens	0.849119	110833	110833	BIO up vs PL	0.816268	112032	112032	BIO up vs PLlc	0.000202827	751333	751333	BIO up vs PLsc	0.971107	101082	101082	PL up vs PLlc	0.298919	0.677897	-147515	PL down vs PLsc	0.286475	0.670642	-149111	PLlc down vs PLsc	313474	328574	34939	1
14815	hsa-miR-4763-3p_st	2.33549	Homo sapiens	7.70799	942976	942976	BIO up vs PL	0.000267208	681724	681724	BIO up vs PLlc	0.377131	492566	492566	BIO up vs PLsc	0.3757	0.722949	-138322	PL down vs PLlc	0.00317329	522352	522352	PL up vs PLsc	0.000958666	72253	72253	PLlc up vs PLsc	307077	469554	509703	1
2223	U38A_x_st	2.42378	Homo sapiens	2.27609	637797	637797	BIO up vs PL	0.799607	807637	807637	BIO up vs PLlc	5.27999	78026	78026	BIO up vs PLsc	0.367034	126629	126629	PL up vs PLlc	0.524941	122337	122337	PL up vs PLsc	0.912514	0.966102	-103509	PLlc down vs PLsc	304537	237485	259941	1
14541	hsa-miR-4497_st	2.44253	Homo sapiens	4.24433	240405	240405	BIO up vs PL	0.000619271	96136	96136	BIO up vs PLlc	0.481462	148662	148662	BIO up vs PLsc	0.075103	0.399892	-250068	PL down vs PLlc	0.00912028	618381	618381	PL up vs PLsc	0.000676207	154637	154637	PLlc up vs PLsc	304012	808537	886518	1
92	ACA24_s_st	2.44404	Homo sapiens	2.11668	922825	922825	BIO up vs PL	0.874525	116969	116969	BIO up vs PLlc	5.00222	116958	116958	BIO up vs PLsc	0.44361	126751	126751	PL up vs PLlc	0.529704	126739	126739	PL up vs PLsc	0.999813	0.999912	-100009	PLlc down vs PLsc	30397	335277	367664	1
2198	U27_st	2.46164	Homo sapiens	1.26833	722261	722261	BIO up vs PL	1.07534	749939	749939	BIO up vs PLlc	7.52426	712335	712335	BIO up vs PLsc	0.883083	103832	103832	PL up vs PLlc	0.964735	0.986256	-101394	PL down vs PLsc	0.869539	0.949857	-105279	PLlc down vs PLsc	303482	235472	258633	1
14314	hsa-miR-3917_st	2.48794	Homo sapiens	0.556464	216119	216119	BIO up vs PL	1.62673	19784	19784	BIO up vs PLlc	0.00118575	162454	162454	BIO up vs PLsc	0.34159	0.915419	-10924	PL down vs PLlc	0.0250238	0.751687	-133034	PL down vs PLsc	0.099108	0.821139	-121782	PLlc down vs PLsc	30276	296177	0.326085	1
613	ENSG00000206903_s_st	2.68e-005	Homo sapiens	2.59099	841785	841785	BIO up vs PL	0.093289	109816	109816	BIO up vs PLlc	5.02602	111604	111604	BIO up vs PLsc	0.383507	130456	130456	PL up vs PLlc	0.448187	13258	13258	PL up vs PLsc	0.964826	101628	101628	PLlc up vs PLsc	297754	316383	354189	1
13632	hsa-miR-125a-5p_st	2.71062	Homo sapiens	0.0258079	0.360077	-277718	BIO down vs PL	0.0446355	0.408057	-245064	BIO down vs PLlc	6.08675	234902	234902	BIO up vs PLsc	0.755352	113325	113325	PL up vs PLlc	0.541372	652365	652365	PL up vs PLsc	0.070971	575658	575658	PLlc up vs PLsc	296995	565787	635012	1
13829	hsa-miR-196a_st	2.80463	Homo sapiens	1.36807	244833	244833	BIO up vs PL	1.50542	236427	236427	BIO up vs PLlc	6.34079	26324	26324	BIO up vs PLsc	0.933235	0.965667	-103555	PL down vs PLlc	0.887179	107518	107518	PL up vs PLsc	0.833572	111341	111341	PLlc up vs PLsc	29473	608704	688433	1
2345	U99_st	2.84204	Homo sapiens	0.504367	434098	434098	BIO up vs PL	4.96706	308842	308842	BIO up vs PLlc	0.000168325	328271	328271	BIO up vs PLsc	0.0684775	0.711458	-140556	PL down vs PLlc	0.201216	0.756213	-132238	PL down vs PLsc	0.77128	106291	106291	PLlc up vs PLsc	293853	102051	115762	1
2252	U50_st	2.85593	Homo sapiens	3.44901	305019	305019	BIO up vs PL	0.654442	385842	385842	BIO up vs PLlc	0.000109776	32789	32789	BIO up vs PLsc	0.167477	126497	126497	PL up vs PLlc	0.716338	107498	107498	PL up vs PLsc	0.419746	0.849803	-117674	PLlc down vs PLsc	293531	914154	103811	1
14591	hsa-miR-4530_st	2.86137	Homo sapiens	1.21356	189158	189158	BIO up vs PL	3.28898	106689	106689	BIO up vs PLlc	3.31099	303374	303374	BIO up vs PLsc	0.404255	0.564023	-177298	PL down vs PLlc	0.570516	160381	160381	PL up vs PLsc	0.223562	284352	284352	PLlc up vs PLsc	293406	158443	180004	1
13852	hsa-miR-200c_st	2.89802	Homo sapiens	1.60176	359033	359033	BIO up vs PL	5.65195	159558	159558	BIO up vs PLlc	1.78953	1229.18	1229.18	BIO up vs PLsc	0.312115	0.44441	-225017	PL down vs PLlc	0.21658	342359	342359	PL up vs PLsc	0.0535011	770366	770366	PLlc up vs PLsc	292567	212058	241606	1
13774	hsa-miR-17-star_st	2.95149	Homo sapiens	0.643005	997865	997865	BIO up vs PL	0.000105039	524703	524703	BIO up vs PLlc	5.40419	903789	903789	BIO up vs PLsc	0.0377095	0.525826	-190177	PL down vs PLlc	0.769502	0.905723	-110409	PL down vs PLsc	0.12924	172248	172248	PLlc up vs PLsc	291367	262347	300133	1
10258	gi555853_copy7_st	2.98225	Homo sapiens	0.0146241	0.350759	-285096	BIO down vs PL	0.0638772	0.476806	-209729	BIO down vs PLlc	0.76199	163864	163864	BIO up vs PLsc	0.408131	135936	135936	PL up vs PLlc	0.492411	467168	467168	PL up vs PLsc	1.03076	343669	343669	PLlc up vs PLsc	290688	458961	526293	1
14630	hsa-miR-4649-5p_st	2.99489	Homo sapiens	0.059343	214375	214375	BIO up vs PL	2.81933	129879	129879	BIO up vs PLlc	0.000374073	976941	976941	BIO up vs PLsc	0.187919	0.605852	-165057	PL down vs PLlc	0.100443	0.455717	-219435	PL down vs PLsc	0.526775	0.752191	-132945	PLlc down vs PLsc	290411	455933	523319	1
14572	hsa-miR-451_st	3.09284	Homo sapiens	0.000193728	0.10098	-9903	BIO down vs PL	0.639362	0.0321237	-311297	BIO down vs PLlc	0.312976	0.593386	-168524	BIO down vs PLsc	0.0170801	0.318121	-314346	PL down vs PLlc	0.0048048	58763	58763	PL up vs PLsc	0.000143704	184719	184719	PLlc up vs PLsc	288315	579129	669557	1
15198	hsa-miR-708_st	3.19518	Homo sapiens	2.12761	973343	973343	BIO up vs PL	1.73557	102768	102768	BIO up vs PLlc	4.48065	128469	128469	BIO up vs PLsc	0.86197	105583	105583	PL up vs PLlc	0.473887	131987	131987	PL up vs PLsc	0.562801	125008	125008	PLlc up vs PLsc	286207	331404	385973	1
14161	hsa-miR-3607-5p_st	3.23363	Homo sapiens	1.21589	268075	268075	BIO up vs PL	1.72348	257891	257891	BIO up vs PLlc	0.000124762	249834	249834	BIO up vs PLsc	0.76067	0.962011	-103949	PL down vs PLlc	0.651841	0.931958	-107301	PL down vs PLsc	0.83829	0.96876	-103225	PLlc down vs PLsc	285436	545571	0.637119	1
13635	hsa-miR-125b_st	3.24728	Homo sapiens	1.74114	335047	335047	BIO up vs PL	2.01983	315588	315588	BIO up vs PLlc	5.02961	445551	445551	BIO up vs PLsc	0.898895	0.941921	-106166	PL down vs PLlc	0.623208	132982	132982	PL up vs PLsc	0.55336	141181	141181	PLlc up vs PLsc	285165	750684	877484	1
13804	hsa-miR-1909_st	3.36973	Homo sapiens	1.08879	173186	173186	BIO up vs PL	3.17685	12.42	12.42	BIO up vs PLlc	7.28702	163427	163427	BIO up vs PLsc	0.368853	0.717145	-139442	PL down vs PLlc	0.896023	0.943646	-105972	PL down vs PLsc	0.540112	131584	131584	PLlc up vs PLsc	282793	440823	519606	1
15139	hsa-miR-625-star_st	3.38554	Homo sapiens	0.513224	0.832326	-120145	BIO down vs PL	0.033396	0.513068	-194906	BIO down vs PLlc	0.585828	0.0566605	-17649	BIO down vs PLsc	0.104234	0.616427	-162225	PL down vs PLlc	1.05152	0.0680749	-146897	PL down vs PLsc	5.74678	0.110435	-905514	PLlc down vs PLsc	282495	258595	305132	1
11071	hp_hsa-mir-3180-4_s_st	3.96537	Homo sapiens	0.996047	20921	20921	BIO up vs PL	9.15284	176551	176551	BIO up vs PLlc	6.49708	20666	20666	BIO up vs PLsc	0.0902842	0.843893	-118498	PL down vs PLlc	0.914096	0.987808	-101234	PL down vs PLsc	0.185973	117054	117054	PLlc up vs PLsc	272569	278968	0.341158	1
12086	hp_hsa-mir-642b_x_st	4.01805	Homo sapiens	0.625707	115413	115413	BIO up vs PL	0.00475564	0.357437	-279769	BIO down vs PLlc	1.54448	0.0668302	-149633	BIO down vs PLsc	0.00209442	0.309703	-32289	PL down vs PLlc	0.098324	0.0579052	-172696	PL down vs PLsc	0.000716885	0.18697	-534844	PLlc down vs PLsc	271755	275386	337787	1
13616	hsa-miR-1246_st	4.08885	Homo sapiens	1.69019	373412	373412	BIO up vs PL	5.81239	228719	228719	BIO up vs PLlc	4.03451	548437	548437	BIO up vs PLsc	0.323166	0.612511	-163262	PL down vs PLlc	0.520847	146872	146872	PL up vs PLsc	0.160988	239787	239787	PLlc up vs PLsc	27068	752052	926126	1
14449	hsa-miR-432_st	4.09366	Homo sapiens	0.000426193	0.114115	-87631	BIO down vs PL	0.00140635	0.159231	-628019	BIO down vs PLlc	0.00436622	660473	660473	BIO up vs PLsc	0.446882	139535	139535	PL up vs PLlc	1.35128	578779	578779	PL up vs PLsc	2.82913	41479	41479	PLlc up vs PLsc	270608	598334	737025	1
13884	hsa-miR-215_st	4.09402	Homo sapiens	1.81541	652622	652622	BIO up vs PL	1.65932	681707	681707	BIO up vs PLlc	0.000192686	468162	468162	BIO up vs PLsc	0.938258	104457	104457	PL up vs PLlc	0.631911	0.717355	-139401	PL down vs PLsc	0.588493	0.686749	-145614	PLlc down vs PLsc	270603	101.83	125436	1
13902	hsa-miR-224-star_st	4.11173	Homo sapiens	2.16632	517262	517262	BIO up vs PL	3.44057	474299	474299	BIO up vs PLlc	4.56287	631972	631972	BIO up vs PLsc	0.702216	0.916941	-109058	PL down vs PLlc	0.475081	122176	122176	PL up vs PLsc	0.312601	133243	133243	PLlc up vs PLsc	270338	163946	20215	1
15215	hsa-miR-769-5p_st	0.43399	Homo sapiens	1.88165	394526	394526	BIO up vs PL	2.49611	377404	377404	BIO up vs PLlc	0.000101382	395509	395509	BIO up vs PLsc	0.811379	0.956602	-104537	PL down vs PLlc	0.991269	100249	100249	PL up vs PLsc	0.8369	104797	104797	PLlc up vs PLsc	267042	109329	136469	1
14689	hsa-miR-4685-5p_st	4.57035	Homo sapiens	7.41875	482235	482235	BIO up vs PL	0.0627012	0.599673	-166757	BIO down vs PLlc	0.257834	143171	143171	BIO up vs PLsc	0.663941	0.124353	-804163	PL down vs PLlc	0.00228526	0.296891	-336824	PL down vs PLsc	0.0155732	238749	238749	PLlc up vs PLsc	263918	196547	248243	1
10254	gi555853_copy3_st	4.94828	Homo sapiens	0.0424948	0.46637	-214422	BIO down vs PL	0.274167	0.684017	-146195	BIO down vs PLlc	6.43736	139424	139424	BIO up vs PLsc	0.270347	146668	146668	PL up vs PLlc	0.725471	298955	298955	PL up vs PLsc	2.06507	203831	203831	PLlc up vs PLsc	259183	348733	448504	1
13745	hsa-miR-147b_st	5.33426	Homo sapiens	2.83796	402433	402433	BIO up vs PL	2.19307	419934	419934	BIO up vs PLlc	0.000153274	401415	401415	BIO up vs PLsc	0.829607	104349	104349	PL up vs PLlc	0.991643	0.997469	-100254	PL down vs PLsc	0.852262	0.9559	-104613	PLlc down vs PLsc	254775	118134	15456	1
13985	hsa-miR-30e_st	5.46237	Homo sapiens	2.24629	12198	12198	BIO up vs PL	7.13424	88491	88491	BIO up vs PLlc	5.57089	156644	156644	BIO up vs PLsc	0.363113	0.725457	-137844	PL down vs PLlc	0.557814	128418	128418	PL up vs PLsc	0.196363	177017	177017	PLlc up vs PLsc	253396	359008	472262	1
13739	hsa-miR-146a_st	5.64337	Homo sapiens	0.796111	114165	114165	BIO up vs PL	0.289233	0.571963	-174836	BIO down vs PLlc	2.54742	877125	877125	BIO up vs PLsc	0.196307	0.500997	-199602	PL down vs PLlc	3.29064	768296	768296	PL up vs PLsc	0.916194	153353	153353	PLlc up vs PLsc	251513	782712	103734	1
14673	hsa-miR-4674_st	5.71687	Homo sapiens	1.08967	273171	273171	BIO up vs PL	0.000791111	697824	697824	BIO up vs PLlc	0.000102181	223996	223996	BIO up vs PLsc	0.00761533	0.255453	-391461	PL down vs PLlc	0.700827	0.819985	-121953	PL down vs PLsc	0.0425069	320993	320993	PLlc up vs PLsc	250768	525918	699076	1
2038	HBII-336_st	5.73002	Homo sapiens	2.70009	50364	50364	BIO up vs PL	2.14557	526269	526269	BIO up vs PLlc	0.00026823	445316	445316	BIO up vs PLsc	0.847326	104493	104493	PL up vs PLlc	0.661064	0.884195	-113097	PL down vs PLsc	0.553487	0.846176	-118179	PLlc down vs PLsc	250636	154862	205958	1
23177	snR39B_x_st	5.78182	Homo sapiens	2.79114	348586	348586	BIO up vs PL	7.27496	304593	304593	BIO up vs PLlc	4.93199	417713	417713	BIO up vs PLsc	0.452226	0.873797	-114443	PL down vs PLlc	0.411809	119831	119831	PL up vs PLsc	0.165762	137138	137138	PLlc up vs PLsc	25012	92917	12383	1
11314	hp_hsa-mir-3972_st	5.80186	Homo sapiens	0.297522	11833	11833	BIO up vs PL	0.000942928	0.49246	-203062	BIO down vs PLlc	7.82428	0.301024	-332199	BIO down vs PLsc	0.000191802	0.416175	-240284	PL down vs PLlc	2.60692	0.254394	-393091	PL down vs PLsc	0.0254103	0.611267	-163595	PLlc down vs PLsc	249922	732003	0.976309	1
2010	HBI-6_x_st	0.58519	Homo sapiens	2.46564	732047	732047	BIO up vs PL	2.82928	709137	709137	BIO up vs PLlc	0.000189523	670449	670449	BIO up vs PLsc	0.90892	0.968704	-103231	PL down vs PLlc	0.796517	0.915855	-109188	PL down vs PLsc	0.869143	0.945444	-10577	PLlc down vs PLsc	24943	228754	305701	1
11545	hp_hsa-mir-4523_st	5.87174	Homo sapiens	1.56595	537967	537967	BIO up vs PL	4.89666	43581	43581	BIO up vs PLlc	0.000220933	446495	446495	BIO up vs PLsc	0.355372	0.810105	-123441	PL down vs PLlc	0.499752	0.829966	-120487	PL down vs PLsc	0.929288	102452	102452	PLlc up vs PLsc	249237	146993	196591	1
2019	HBII-166_st	5.92387	Homo sapiens	7.13735	400777	400777	BIO up vs PL	1.52569	528875	528875	BIO up vs PLlc	0.000147398	473296	473296	BIO up vs PLsc	0.225027	131962	131962	PL up vs PLlc	0.540832	118095	118095	PL up vs PLsc	0.681461	0.894911	-111743	PLlc down vs PLsc	248732	142879	191477	1
646	ENSG00000207130_s_st	5.98708	Homo sapiens	3.34806	943461	943461	BIO up vs PL	3.14362	959377	959377	BIO up vs PLlc	0.000101355	11.08	11.08	BIO up vs PLsc	0.958911	101687	101687	PL up vs PLlc	0.687289	11744	11744	PL up vs PLsc	0.718141	115492	115492	PLlc up vs PLsc	248128	310798	417524	1
14083	hsa-miR-3185_st	6.04193	Homo sapiens	2.44032	48036	48036	BIO up vs PL	8.74959	277719	277719	BIO up vs PLlc	5.81891	720944	720944	BIO up vs PLsc	0.322488	0.578147	-172966	PL down vs PLlc	0.543002	150084	150084	PL up vs PLsc	0.169805	259595	259595	PLlc up vs PLsc	247609	857033	115374	1
13571	hsa-miR-10b-star_st	6.05822	Homo sapiens	0.000101936	261034	261034	BIO up vs PL	2.48105	311629	311629	BIO up vs PLlc	5.23564	357637	357637	BIO up vs PLsc	0.279222	119382	119382	PL up vs PLlc	0.127844	137008	137008	PL up vs PLsc	0.484419	114764	114764	PLlc up vs PLsc	247456	740963	0.998108	1
2204	U3-2_s_st	6.11825	Homo sapiens	4.09233	147678	147678	BIO up vs PL	1.45943	208419	208419	BIO up vs PLlc	0.000632608	102785	102785	BIO up vs PLsc	0.396683	141131	141131	PL up vs PLlc	0.464504	0.696011	-143676	PL down vs PLsc	0.168757	0.493167	-202771	PLlc down vs PLsc	246897	466731	63013	1
13930	hsa-miR-26a_st	6.26056	Homo sapiens	0.650998	0.760058	-131569	BIO down vs PL	0.317302	0.538307	-185767	BIO down vs PLlc	3.29814	166654	166654	BIO up vs PLsc	0.570677	0.708245	-141194	PL down vs PLlc	2.11071	219265	219265	PL up vs PLsc	1.23203	309.59	309.59	PLlc up vs PLsc	245597	106181	144113	1
2320	U83A_x_st	6.26218	Homo sapiens	3.44208	33006	33006	BIO up vs PL	0.000109223	282524	282524	BIO up vs PLlc	3.83376	423734	423734	BIO up vs PLsc	0.379282	0.855979	-116825	PL down vs PLlc	0.255327	128381	128381	PL up vs PLsc	0.0787273	149982	149982	PLlc up vs PLsc	245582	876453	118963	1
14596	hsa-miR-4535_st	6.32328	Homo sapiens	1.45483	344267	344267	BIO up vs PL	0.00027487	237563	237563	BIO up vs PLlc	8.90389	339278	339278	BIO up vs PLsc	0.0411093	0.690054	-144916	PL down vs PLlc	0.941478	0.985509	-10147	PL down vs PLsc	0.0959124	142816	142816	PLlc up vs PLsc	245035	7.67	104339	1
10255	gi555853_copy4_st	6.49415	Homo sapiens	0.0686912	0.457222	-218712	BIO down vs PL	0.140818	0.541359	-18472	BIO down vs PLlc	8.83649	193652	193652	BIO up vs PLsc	0.669131	118402	118402	PL up vs PLlc	1.21472	423542	423542	PL up vs PLsc	1.81475	357715	357715	PLlc up vs PLsc	243538	447749	61284	1
14361	hsa-miR-423-5p_st	7.00915	Homo sapiens	0.0488107	0.383304	-260889	BIO down vs PL	0.678875	0.833324	-120001	BIO down vs PLlc	7.39708	292388	292388	BIO up vs PLsc	0.0994293	217405	217405	PL up vs PLlc	0.874142	76281	76281	PL up vs PLsc	4.78232	35087	35087	PLlc up vs PLsc	239296	546522	761289	1
15833	mgU2-25-61_s_st	7.21156	Homo sapiens	4.76847	774923	774923	BIO up vs PL	3.88132	81532	81532	BIO up vs PLlc	9.28463	10107	10107	BIO up vs PLsc	0.869439	105213	105213	PL up vs PLlc	0.488138	130426	130426	PL up vs PLsc	0.573395	123964	123964	PLlc up vs PLsc	237731	269565	377969	1
553	ENSG00000202252_st	7.36819	Homo sapiens	3.32292	743128	743128	BIO up vs PL	3.62573	728004	728004	BIO up vs PLlc	0.000191461	726373	726373	BIO up vs PLsc	0.943467	0.979648	-102077	PL down vs PLlc	0.948799	0.977455	-102307	PL down vs PLsc	0.994962	0.99776	-100224	PLlc down vs PLsc	236555	236211	332848	1
14524	hsa-miR-4481_st	7.47811	Homo sapiens	0.0101532	30269	30269	BIO up vs PL	0.000603394	0.17821	-561136	BIO down vs PLlc	0.202264	179634	179634	BIO up vs PLsc	1.07681	0.0588754	-16985	PL down vs PLlc	0.252024	0.593458	-168504	PL down vs PLsc	0.000308685	100799	100799	PLlc up vs PLsc	235748	361579	511251	1
13742	hsa-miR-1470_st	7.60293	Homo sapiens	0.255681	112025	112025	BIO up vs PL	0.204227	0.879928	-113646	BIO down vs PLlc	3.33567	0.441429	-226537	BIO down vs PLsc	0.0281795	0.785478	-127311	PL down vs PLlc	1.08582	0.394046	-253777	PL down vs PLsc	0.000135538	0.501665	-199336	PLlc down vs PLsc	234848	260108	0.369186	1
15255	hsa-miR-939_st	7.64761	Homo sapiens	0.000103869	107082	107082	BIO up vs PL	0.105217	0.505018	-198013	BIO down vs PLlc	0.0995483	234591	234591	BIO up vs PLsc	1.22594	0.0471616	-212037	PL down vs PLlc	0.00898502	0.219075	-456464	PL down vs PLsc	0.00843599	46452	46452	PLlc up vs PLsc	23453	430831	612333	1
13821	hsa-miR-193a-5p_st	7.64793	Homo sapiens	3.15702	431763	431763	BIO up vs PL	0.000107708	353069	353069	BIO up vs PLlc	7.09741	508388	508388	BIO up vs PLsc	0.349425	0.817736	-122289	PL down vs PLlc	0.529876	117747	117747	PL up vs PLsc	0.177072	143991	143991	PLlc up vs PLsc	234528	123056	174899	1
2256	U53_st	7.67206	Homo sapiens	0.27608	463792	463792	BIO up vs PL	3.70349	440208	440208	BIO up vs PLlc	0.000355406	39344	39344	BIO up vs PLsc	0.810208	0.949148	-105358	PL down vs PLlc	0.539903	0.848311	-117881	PL down vs PLsc	0.67399	0.893761	-111887	PLlc down vs PLsc	234357	131096	186461	1
14427	hsa-miR-4310_st	7.74239	Homo sapiens	0.226994	173384	173384	BIO up vs PL	0.902943	105493	105493	BIO up vs PLlc	4.21619	0.0270337	-369908	BIO down vs PLsc	0.272141	0.608433	-164357	PL down vs PLlc	0.12483	0.0155918	-641364	PL down vs PLsc	3.72516	0.0256261	-390227	PLlc down vs PLsc	233863	533807	760854	1
15078	hsa-miR-572_st	0.79834	Homo sapiens	0.15725	113678	113678	BIO up vs PL	0.00123183	404816	404816	BIO up vs PLlc	0.000130347	100944	100944	BIO up vs PLsc	0.00818713	0.356107	-280815	PL down vs PLlc	0.763791	0.887984	-112615	PL down vs PLsc	0.0389267	249359	249359	PLlc up vs PLsc	232211	28609	410675	1
14442	hsa-miR-4323_st	8.18042	Homo sapiens	0.830973	0.984851	-101538	BIO down vs PL	0.767284	102141	102141	BIO up vs PLlc	0.25941	0.536288	-186467	BIO down vs PLsc	0.612223	103712	103712	PL up vs PLlc	3.20445	0.544537	-183642	PL down vs PLsc	1.94649	0.525045	-19046	PLlc down vs PLsc	230904	139962	0.202049	1
14705	hsa-miR-4695-5p_st	8.37537	Homo sapiens	1.25557	263295	263295	BIO up vs PL	0.000659788	740572	740572	BIO up vs PLlc	0.00029703	153179	153179	BIO up vs PLsc	0.0116431	0.281271	-355529	PL down vs PLlc	0.308111	0.581778	-171887	PL down vs PLsc	0.180198	206839	206839	PLlc up vs PLsc	229648	486444	706073	1
13981	hsa-miR-30c_st	8.70666	Homo sapiens	0.659971	119146	119146	BIO up vs PL	0.988019	0.994068	-100597	BIO down vs PLlc	2.33855	330495	330495	BIO up vs PLsc	0.649298	0.834325	-119857	PL down vs PLlc	3.62205	277386	277386	PL up vs PLsc	0.23047	332468	332468	PLlc up vs PLsc	227591	424385	621562	1
2031	HBII-289_st	0.87329	Homo sapiens	7.49519	736504	736504	BIO up vs PL	3.12945	917735	917735	BIO up vs PLlc	0.000150126	943219	943219	BIO up vs PLsc	0.494569	124607	124607	PL up vs PLlc	0.529784	128067	128067	PL up vs PLsc	0.94397	102777	102777	PLlc up vs PLsc	227432	273512	40087	1
2253	U51_st	9.22417	Homo sapiens	5.74386	553459	553459	BIO up vs PL	2.38079	668035	668035	BIO up vs PLlc	0.000699201	457633	457633	BIO up vs PLsc	0.481709	120702	120702	PL up vs PLlc	0.56001	0.82686	-120939	PL down vs PLsc	0.257971	0.685044	-145976	PLlc down vs PLsc	224559	18592	275979	1
13976	hsa-miR-30a_st	9.62215	Homo sapiens	3.71325	210998	210998	BIO up vs PL	0.000302154	104999	104999	BIO up vs PLlc	6.53984	327821	327821	BIO up vs PLsc	0.140185	0.49763	-200953	PL down vs PLlc	0.428101	155366	155366	PL up vs PLsc	0.0586083	312213	312213	PLlc up vs PLsc	222363	526856	789784	1
14441	hsa-miR-4322_st	9.86841	Homo sapiens	2.16598	104988	104988	BIO up vs PL	0.000162979	631197	631197	BIO up vs PLlc	0.000247622	849206	849206	BIO up vs PLsc	0.137641	0.601209	-166331	PL down vs PLlc	0.594819	0.808861	-123631	PL down vs PLsc	0.460052	134539	134539	PLlc up vs PLsc	221058	274417	413794	1
13608	hsa-miR-1237_st	0.000103071	Homo sapiens	0.671507	0.887991	-112614	BIO down vs PL	0.128421	0.637167	-156945	BIO down vs PLlc	1.94108	0.0808158	-123738	BIO down vs PLsc	0.250233	0.717538	-139365	PL down vs PLlc	2.93858	0.0910098	-109878	PL down vs PLsc	0.000101482	0.126836	-788419	PLlc down vs PLsc	218827	202086	307833	1
2151	SNORD123_st	0.000107041	Homo sapiens	0.000148979	324742	324742	BIO up vs PL	2.61538	427975	427975	BIO up vs PLlc	0.000237167	389496	389496	BIO up vs PLsc	0.196141	131789	131789	PL up vs PLlc	0.47345	11994	11994	PL up vs PLsc	0.707593	0.910091	-109879	PLlc down vs PLsc	216904	107582	165329	1
1833	ENSG00000252505_x_st	0.000108775	Homo sapiens	0.898856	0.930055	-107521	BIO down vs PL	3.99477	0.0210682	-47465	BIO down vs PLlc	0.0111633	0.120658	-828789	BIO down vs PLsc	0.46842	0.0226526	-44145	PL down vs PLlc	0.0133864	0.129732	-770819	PL down vs PLsc	0.0282761	572703	572703	PLlc up vs PLsc	216091	834791	128771	1
14265	hsa-miR-371-5p_st	0.000109463	Homo sapiens	0.239626	142095	142095	BIO up vs PL	0.000140119	0.187596	-533059	BIO down vs PLlc	0.00756912	0.317515	-314946	BIO down vs PLsc	2.90428	0.132022	-757449	PL down vs PLlc	0.0014329	0.223453	-447521	PL down vs PLsc	0.157207	169254	169254	PLlc up vs PLsc	215773	212728	328631	1
13894	hsa-miR-21_st	0.000112636	Homo sapiens	7.11671	20072	20072	BIO up vs PL	0.000109803	171834	171834	BIO up vs PLlc	8.06334	372609	372609	BIO up vs PLsc	0.74422	0.856089	-11681	PL down vs PLlc	0.301099	185636	185636	PL up vs PLsc	0.20238	216842	216842	PLlc up vs PLsc	214335	57431	893165	1
2268	U59A_x_st	0.00011398	Homo sapiens	0.00105059	15074	15074	BIO up vs PL	8.01357	177721	177721	BIO up vs PLlc	3.67329	216735	216735	BIO up vs PLsc	0.0975866	117898	117898	PL up vs PLlc	0.00814231	14378	14378	PL up vs PLsc	0.102305	121953	121953	PLlc up vs PLsc	213741	216695	0.337941	1
798	ENSG00000212587_st	0.000120033	Homo sapiens	0.0446129	0.666498	-150038	BIO down vs PL	0.411926	0.859549	-11634	BIO down vs PLlc	1.89889	0.194108	-515177	BIO down vs PLsc	0.180695	128965	128965	PL up vs PLlc	0.000198779	0.291236	-343364	PL down vs PLsc	4.33353	0.225826	-442819	PLlc down vs PLsc	211164	823962	130066	1
150	ACA57_x_st	0.000120178	Homo sapiens	4.98055	473314	473314	BIO up vs PL	4.21111	48844	48844	BIO up vs PLlc	0.0196691	218402	218402	BIO up vs PLsc	0.893916	103196	103196	PL up vs PLlc	0.0206198	0.461432	-216717	PL down vs PLsc	0.0170248	0.447143	-223642	PLlc down vs PLsc	211104	139425	220152	1
13923	hsa-miR-25_st	0.000124916	Homo sapiens	0.346928	0.616696	-162155	BIO down vs PL	0.022022	0.265515	-376626	BIO down vs PLlc	0.000244217	279052	279052	BIO up vs PLsc	0.116047	0.430545	-232264	PL down vs PLlc	8.29256	452495	452495	PL up vs PLsc	0.15352	105098	105098	PLlc up vs PLsc	209197	626628	998467	1
14430	hsa-miR-4313_st	0.000125286	Homo sapiens	0.474752	0.817181	-122372	BIO down vs PL	0.0849572	0.594702	-168151	BIO down vs PLlc	0.20709	0.0824239	-121324	BIO down vs PLsc	0.269488	0.727748	-13741	PL down vs PLlc	0.42449	0.100864	-991437	PL down vs PLsc	0.000143989	0.138597	-721516	PLlc down vs PLsc	209051	192922	307615	1
11855	hp_hsa-mir-520g_s_st	0.000125368	Homo sapiens	0.0129576	0.417397	-23958	BIO down vs PL	0.00394899	0.340138	-293998	BIO down vs PLlc	1.33702	0.0610317	-163849	BIO down vs PLsc	0.495805	0.814902	-122714	PL down vs PLlc	0.000292565	0.14622	-683903	PL down vs PLsc	0.000677494	0.179432	-557314	PLlc down vs PLsc	20902	218889	349073	1
14770	hsa-miR-4734_st	0.000125384	Homo sapiens	0.000127108	552253	552253	BIO up vs PL	0.80683	696087	696087	BIO up vs PLlc	8.47535	175085	175085	BIO up vs PLsc	0.735137	126045	126045	PL up vs PLlc	0.187173	317038	317038	PL up vs PLsc	0.284085	251528	251528	PLlc up vs PLsc	209013	115554	184284	1
1308	ENSG00000238849_st	0.000126101	Homo sapiens	0.333105	0.918359	-10889	BIO down vs PL	0.0485022	0.828546	-120693	BIO down vs PLlc	1.88437	0.459646	-217559	BIO down vs PLsc	0.247201	0.902202	-11084	PL down vs PLlc	5.05055	0.500508	-199797	PL down vs PLsc	0.000186396	0.554762	-180257	PLlc down vs PLsc	208733	182787	0.291898	1
2240	U46_s_st	0.000127701	Homo sapiens	4.29989	190622	190622	BIO up vs PL	0.70734	160618	160618	BIO up vs PLlc	0.000459236	145856	145856	BIO up vs PLsc	0.697776	0.8426	-11868	PL down vs PLlc	0.621065	0.765159	-130692	PL down vs PLsc	0.857906	0.908092	-110121	PLlc down vs PLsc	208116	477138	764218	1
2039	HBII-382_s_st	0.000129791	Homo sapiens	7.11829	889132	889132	BIO up vs PL	8.23588	855553	855553	BIO up vs PLlc	0.000157197	113172	113172	BIO up vs PLsc	0.911435	0.962234	-103925	PL down vs PLlc	0.572353	127284	127284	PL up vs PLsc	0.513858	132279	132279	PLlc up vs PLsc	207323	294855	474068	1
23173	snR38B_st	0.00013061	Homo sapiens	2.84994	218396	218396	BIO up vs PL	0.000183771	186357	186357	BIO up vs PLlc	0.000371287	200562	200562	BIO up vs PLsc	0.173162	0.853301	-117192	PL down vs PLlc	0.534635	0.918342	-108892	PL down vs PLsc	0.59139	107622	107622	PLlc up vs PLsc	207016	302417	0.486947	1
2313	U78_s_st	0.000131542	Homo sapiens	7.93079	880091	880091	BIO up vs PL	7.62145	889451	889451	BIO up vs PLlc	0.000157795	115398	115398	BIO up vs PLsc	0.975813	101064	101064	PL up vs PLlc	0.530324	131121	131121	PL up vs PLsc	0.546191	129741	129741	PLlc up vs PLsc	20667	298952	482172	1
15208	hsa-miR-762_st	0.00013272	Homo sapiens	5.70744	358486	358486	BIO up vs PL	0.564251	13784	13784	BIO up vs PLlc	0.643275	0.729967	-136992	BIO down vs PLsc	0.000122954	0.0384505	-260075	PL down vs PLlc	0.000149556	0.0203625	-491099	PL down vs PLsc	0.357615	0.529577	-18883	PLlc down vs PLsc	206237	74608	120586	1
15269	hsa-miR-99b_st	0.000132873	Homo sapiens	0.588412	0.775721	-128912	BIO down vs PL	0.431283	0.688991	-14514	BIO down vs PLlc	6.71261	376399	376399	BIO up vs PLsc	0.799383	0.888195	-112588	PL down vs PLlc	3.81702	485224	485224	PL up vs PLsc	2.95813	546304	546304	PLlc up vs PLsc	206181	531312	858975	1
14767	hsa-miR-4732-5p_st	0.000140395	Homo sapiens	4.10011	431791	431791	BIO up vs PL	8.24081	383718	383718	BIO up vs PLlc	0.0387969	185068	185068	BIO up vs PLsc	0.588932	0.888666	-112528	PL down vs PLlc	0.00840367	0.428606	-233315	PL down vs PLsc	0.0182846	0.482303	-207339	PLlc down vs PLsc	203522	113611	186074	1
14554	hsa-miR-4505_st	0.000141846	Homo sapiens	0.000116374	362348	362348	BIO up vs PL	0.944712	104277	104277	BIO up vs PLlc	0.200989	0.372535	-268431	BIO down vs PLsc	0.000127877	0.0287781	-347486	PL down vs PLlc	8.39587	0.0102811	-972654	PL down vs PLsc	0.184058	0.357255	-279912	PLlc down vs PLsc	203029	87948	144393	1
2269	U59B_st	0.000142228	Homo sapiens	0.000106483	413667	413667	BIO up vs PL	3.80671	499328	499328	BIO up vs PLlc	0.00053296	410579	410579	BIO up vs PLsc	0.433022	120708	120708	PL up vs PLlc	0.979335	0.992534	-100752	PL down vs PLsc	0.503758	0.822263	-121616	PLlc down vs PLsc	20.29	134494	220952	1
13766	hsa-miR-1587_st	0.000142631	Homo sapiens	6.10585	122465	122465	BIO up vs PL	6.29604	121336	121336	BIO up vs PLlc	0.000451769	108134	108134	BIO up vs PLsc	0.981014	0.990776	-100931	PL down vs PLlc	0.794471	0.882976	-113253	PL down vs PLsc	0.80942	0.891196	-112209	PLlc down vs PLsc	202765	365243	600437	1
13977	hsa-miR-30b-star_st	0.000147807	Homo sapiens	3.77224	481404	481404	BIO up vs PL	8.88715	412611	412611	BIO up vs PLlc	0.00116032	344486	344486	BIO up vs PLsc	0.508538	0.8571	-116672	PL down vs PLlc	0.252309	0.715587	-139745	PL down vs PLsc	0.527183	0.834893	-119776	PLlc down vs PLsc	201065	127013	210566	1
15093	hsa-miR-584_st	0.000148828	Homo sapiens	0.00156943	0.093444	-107016	BIO down vs PL	0.000121807	0.0353056	-283241	BIO down vs PLlc	0.237783	23359	23359	BIO up vs PLsc	0.108145	0.377827	-264672	PL down vs PLlc	0.000763977	249979	249979	PL up vs PLsc	0.000100857	661623	661623	PLlc up vs PLsc	200738	762938	126689	1
10637	hp_hsa-mir-1254-2_x_st	0.000149885	Homo sapiens	0.257479	141775	141775	BIO up vs PL	0.000182854	0.187474	-533408	BIO down vs PLlc	0.510766	127479	127479	BIO up vs PLsc	3.89937	0.132233	-756239	PL down vs PLlc	0.771387	0.899162	-111215	PL down vs PLsc	0.000308206	679981	679981	PLlc up vs PLsc	200403	211471	351744	1
23175	snR39B_s_st	0.000155037	Homo sapiens	6.13561	350974	350974	BIO up vs PL	9.90817	32682	32682	BIO up vs PLlc	0.000293701	353898	353898	BIO up vs PLsc	0.715931	0.93118	-107391	PL down vs PLlc	0.972329	100833	100833	PL up vs PLsc	0.739974	108285	108285	PLlc up vs PLsc	198806	900517	150987	1
14507	hsa-miR-4466_st	0.000155695	Homo sapiens	0.00247795	751147	751147	BIO up vs PL	0.0019276	81278	81278	BIO up vs PLlc	1.82018	108462	108462	BIO up vs PLsc	0.878503	108205	108205	PL up vs PLlc	0.0014771	144395	144395	PL up vs PLsc	0.00180763	133446	133446	PLlc up vs PLsc	198607	627144	105257	1
14360	hsa-miR-423-3p_st	0.000164711	Homo sapiens	0.0114031	0.209482	-477367	BIO down vs PL	0.00152394	0.112866	-886003	BIO down vs PLlc	0.00580502	868778	868778	BIO up vs PLsc	0.249237	0.538788	-185602	PL down vs PLlc	0.000129229	414726	414726	PL up vs PLsc	3.64722	76974	76974	PLlc up vs PLsc	195975	625426	106379	1
14923	hsa-miR-505_st	0.00016718	Homo sapiens	0.000128732	166289	166289	BIO up vs PL	3.70897	180674	180674	BIO up vs PLlc	0.00119496	15883	15883	BIO up vs PLsc	0.34924	108651	108651	PL up vs PLlc	0.666833	0.955145	-104696	PL down vs PLsc	0.241392	0.879096	-113753	PLlc down vs PLsc	195284	174074	0.29713	1
2007	HBI-61_s_st	0.000169342	Homo sapiens	0.000307616	238531	238531	BIO up vs PL	2.35152	329468	329468	BIO up vs PLlc	0.00469183	20454	20454	BIO up vs PLsc	0.073276	138124	138124	PL up vs PLlc	0.454784	0.8575	-116618	PL down vs PLsc	0.0365968	0.62082	-161077	PLlc down vs PLsc	194689	633482	108461	1
14339	hsa-miR-3942-5p_st	0.000174364	Homo sapiens	0.0781668	0.872189	-114654	BIO down vs PL	0.0818612	0.873884	-114432	BIO down vs PLlc	2.11727	0.528208	-189319	BIO down vs PLsc	0.978325	100194	100194	PL up vs PLlc	0.000156173	0.605612	-165122	PL down vs PLsc	0.000151455	0.604437	-165443	PLlc down vs PLsc	193341	117285	0.202208	1
15828	mgU12-22-U4-8_s_st	0.000175484	Homo sapiens	7.70036	312461	312461	BIO up vs PL	0.000197202	275472	275472	BIO up vs PLlc	0.000158527	358193	358193	BIO up vs PLsc	0.494388	0.881622	-113427	PL down vs PLlc	0.544205	114636	114636	PL up vs PLsc	0.255252	130029	130029	PLlc up vs PLsc	193047	760823	131371	1
132	ACA44_st	0.000177503	Homo sapiens	0.000206828	325404	325404	BIO up vs PL	3.08445	443345	443345	BIO up vs PLlc	0.00171755	294651	294651	BIO up vs PLsc	0.168084	136244	136244	PL up vs PLlc	0.705076	0.905491	-110437	PL down vs PLsc	0.140041	0.664608	-150465	PLlc down vs PLsc	192522	104133	180296	1
14414	hsa-miR-4299_st	0.000183406	Homo sapiens	0.00012289	475294	475294	BIO up vs PL	6.14872	545684	545684	BIO up vs PLlc	0.000436078	506115	506115	BIO up vs PLsc	0.603395	11481	11481	PL up vs PLlc	0.846052	106485	106485	PL up vs PLsc	0.816139	0.927488	-107818	PLlc down vs PLsc	191028	158131	275929	1
13646	hsa-miR-1268_st	0.000183922	Homo sapiens	2.15829	785292	785292	BIO up vs PL	0.000710929	166805	166805	BIO up vs PLlc	0.00539572	125864	125864	BIO up vs PLsc	0.0243599	0.212411	-470785	PL down vs PLlc	0.0285704	0.160277	-623922	PL down vs PLsc	0.702453	0.754558	-132528	PLlc down vs PLsc	19.09	815484	142393	1
14340	hsa-miR-3943_st	0.000191149	Homo sapiens	0.032472	0.6153	-162522	BIO down vs PL	0.35922	0.828542	-120694	BIO down vs PLlc	2.91528	0.177873	-562198	BIO down vs PLsc	0.159406	134657	134657	PL up vs PLlc	0.000414761	0.289084	-34592	PL down vs PLsc	7.64926	0.214682	-465804	PLlc down vs PLsc	189154	904911	159466	1
14696	hsa-miR-4690-5p_st	0.000196043	Homo sapiens	7.56671	111276	111276	BIO up vs PL	8.80548	10646	10646	BIO up vs PLlc	0.00071257	910306	910306	BIO up vs PLsc	0.9084	0.956725	-104523	PL down vs PLlc	0.671143	0.818065	-12224	PL down vs PLsc	0.740152	0.855068	-11695	PLlc down vs PLsc	188015	329993	585046	1
13942	hsa-miR-296-5p_st	0.000205619	Homo sapiens	0.885112	0.952258	-105014	BIO down vs PL	0.396472	0.746485	-133961	BIO down vs PLlc	4.66053	0.0636591	-157087	BIO down vs PLsc	0.47766	0.783911	-127566	PL down vs PLlc	5.41257	0.0668506	-149587	PL down vs PLsc	0.000117151	0.0852784	-117263	PLlc down vs PLsc	185884	252848	453416	1
344	ENSG00000199411_s_st	0.000205902	Homo sapiens	6.75613	116999	116999	BIO up vs PL	0.000133118	960816	960816	BIO up vs PLlc	0.000531005	101268	101268	BIO up vs PLsc	0.613163	0.821221	-12177	PL down vs PLlc	0.761199	0.865548	-115534	PL down vs PLsc	0.911711	105398	105398	PLlc up vs PLsc	185822	33063	593093	1
13683	hsa-miR-1292_st	0.000209567	Homo sapiens	0.230314	192545	192545	BIO up vs PL	0.000427204	0.0710191	-140807	BIO down vs PLlc	0.00400388	0.0969114	-103187	BIO down vs PLsc	7.49719	0.0368845	-271117	PL down vs PLlc	0.00077011	0.0503319	-198681	PL down vs PLsc	0.631386	136458	136458	PLlc up vs PLsc	185039	607841	109498	1
13784	hsa-miR-1825_st	0.000210963	Homo sapiens	9.09974	0.107911	-92669	BIO down vs PL	0.00275597	0.247203	-404526	BIO down vs PLlc	0.000100324	0.0675911	-147948	BIO down vs PLsc	0.0413841	22908	22908	PL up vs PLlc	0.306331	0.62636	-159653	PL down vs PLsc	0.0136171	0.273424	-365733	PLlc down vs PLsc	184745	289656	522624	1
14024	hsa-miR-3141_st	0.00021338	Homo sapiens	4.72187	252902	252902	BIO up vs PL	0.000132586	172486	172486	BIO up vs PLlc	0.00529475	786767	786767	BIO up vs PLsc	0.43903	0.682029	-146621	PL down vs PLlc	0.0724375	0.311096	-321444	PL down vs PLsc	0.206846	0.456133	-219234	PLlc down vs PLsc	184241	51877	93857	1
10253	gi555853_copy2_st	0.000217563	Homo sapiens	0.059639	0.418019	-239224	BIO down vs PL	0.262617	0.614139	-16283	BIO down vs PLlc	0.000316728	148587	148587	BIO up vs PLsc	0.370981	146917	146917	PL up vs PLlc	0.32986	355454	355454	PL up vs PLsc	8.52169	241943	241943	PLlc up vs PLsc	183385	38627	70211	1
14786	hsa-miR-4745-5p_st	0.000217918	Homo sapiens	5.69082	508623	508623	BIO up vs PL	0.00142539	131176	131176	BIO up vs PLlc	0.000201398	612505	612505	BIO up vs PLsc	0.0446699	0.257904	-387741	PL down vs PLlc	0.802443	120424	120424	PL up vs PLsc	0.058983	466934	466934	PLlc up vs PLsc	183314	798552	145207	1
13647	hsa-miR-1268b_st	0.000225036	Homo sapiens	2.47154	857219	857219	BIO up vs PL	0.00159269	134452	134452	BIO up vs PLlc	0.00582486	133374	133374	BIO up vs PLsc	0.0121192	0.156847	-637564	PL down vs PLlc	0.0311058	0.155589	-642718	PL down vs PLsc	0.99156	0.991982	-100808	PLlc down vs PLsc	181905	834528	152924	1
104	ACA3-2_st	0.000230916	Homo sapiens	0.000473615	201056	201056	BIO up vs PL	6.21369	246923	246923	BIO up vs PLlc	0.000283541	249792	249792	BIO up vs PLsc	0.165414	122813	122813	PL up vs PLlc	0.225898	12424	12424	PL up vs PLsc	0.946578	101162	101162	PLlc up vs PLsc	180781	425718	0.784963	1
2197	U26_st	0.000246067	Homo sapiens	0.000190312	804645	804645	BIO up vs PL	9.76749	964908	964908	BIO up vs PLlc	0.000337296	107141	107141	BIO up vs PLsc	0.628501	119917	119917	PL up vs PLlc	0.535048	133153	133153	PL up vs PLsc	0.819022	111038	111038	PLlc up vs PLsc	178035	294448	55129	1
14842	hsa-miR-4780_st	0.000246207	Homo sapiens	0.612425	0.952357	-105003	BIO down vs PL	0.738738	0.968492	-103253	BIO down vs PLlc	5.61441	0.466799	-214225	BIO down vs PLsc	0.860777	101694	101694	PL up vs PLlc	9.67391	0.490151	-204019	PL down vs PLsc	8.00073	0.481985	-207475	PLlc down vs PLsc	178011	193734	0.362776	1
14610	hsa-miR-4635_st	0.000252248	Homo sapiens	0.86912	0.928845	-107661	BIO down vs PL	8.13247	0.061945	-161434	BIO down vs PLlc	0.0427499	0.289166	-345822	BIO down vs PLsc	0.000101237	0.0666903	-149947	PL down vs PLlc	0.0540372	0.311318	-321215	PL down vs PLsc	0.016348	466811	466811	PLlc up vs PLsc	176973	421303	793535	1
11971	hp_hsa-mir-550a-1_s_st	0.000253188	Homo sapiens	0.000133466	0.169279	-590742	BIO down vs PL	0.00952614	0.387558	-258026	BIO down vs PLlc	0.279373	151469	151469	BIO up vs PLsc	0.0189736	228947	228947	PL up vs PLlc	0.000125851	894792	894792	PL up vs PLsc	0.0037542	39083	39083	PLlc up vs PLsc	176814	194005	365742	1
14998	hsa-miR-532-3p_st	0.000264881	Homo sapiens	0.000170283	44827	44827	BIO up vs PL	6.07139	549598	549598	BIO up vs PLlc	0.0201015	23938	23938	BIO up vs PLsc	0.448174	122604	122604	PL up vs PLlc	0.075342	0.534008	-187263	PL down vs PLsc	0.0252146	0.435554	-229593	PLlc down vs PLsc	174896	145554	27741	1
11686	hp_hsa-mir-4738_st	0.000265945	Homo sapiens	0.620335	103438	103438	BIO up vs PL	0.128958	111566	111566	BIO up vs PLlc	0.000222007	0.634401	-157629	BIO down vs PLsc	0.279396	107857	107857	PL up vs PLlc	0.000125999	0.613313	-163049	PL down vs PLsc	3.85557	0.568634	-17586	PLlc down vs PLsc	174727	0.954409	0.182077	1
10256	gi555853_copy5_st	0.000278121	Homo sapiens	0.226981	0.574911	-17394	BIO down vs PL	0.606047	0.795369	-125728	BIO down vs PLlc	0.000184665	206808	206808	BIO up vs PLsc	0.467732	138347	138347	PL up vs PLlc	4.72274	359723	359723	PL up vs PLsc	0.000103231	260015	260015	PLlc up vs PLsc	172843	399101	76968	1
10251	gi555853_copy0_st	0.000280352	Homo sapiens	0.0527209	0.366862	-272582	BIO down vs PL	0.388948	0.662915	-150849	BIO down vs PLlc	0.000404214	18251	18251	BIO up vs PLsc	0.224021	180699	180699	PL up vs PLlc	3.76655	49749	49749	PL up vs PLsc	0.000145011	275315	275315	PLlc up vs PLsc	172508	448859	867318	1
11446	hp_hsa-mir-4445_st	0.000284175	Homo sapiens	0.000183784	0.693323	-144233	BIO down vs PL	0.948945	100419	100419	BIO up vs PLlc	0.459674	106177	106177	BIO up vs PLsc	0.000168058	144837	144837	PL up vs PLlc	0.0002737	153142	153142	PL up vs PLsc	0.490737	105734	105734	PLlc up vs PLsc	171943	0.869558	0.168575	1
68	ACA10_s_st	0.000286688	Homo sapiens	0.00011522	381835	381835	BIO up vs PL	8.99217	398068	398068	BIO up vs PLlc	0.0142282	221779	221779	BIO up vs PLsc	0.853372	104251	104251	PL up vs PLlc	0.0708957	0.580825	-172169	PL down vs PLsc	0.0546532	0.557138	-179489	PLlc down vs PLsc	171576	103263	200617	1
14233	hsa-miR-3679-5p_st	0.00028685	Homo sapiens	0.0010884	431632	431632	BIO up vs PL	0.447581	129058	129058	BIO up vs PLlc	0.00917021	0.280061	-357065	BIO down vs PLsc	0.00383842	0.299	-334448	PL down vs PLlc	4.09106	0.0648841	-154121	PL down vs PLsc	0.00313076	0.217004	-460822	PLlc down vs PLsc	171552	223097	433487	1
14599	hsa-miR-4538_st	0.000288047	Homo sapiens	5.07409	568347	568347	BIO up vs PL	0.000405675	381006	381006	BIO up vs PLlc	0.00148896	392054	392054	BIO up vs PLsc	0.151614	0.670376	-14917	PL down vs PLlc	0.266476	0.689815	-144966	PL down vs PLsc	0.929599	1029	1029	PLlc up vs PLsc	171379	142032	276254	1
11563	hp_hsa-mir-4539_x_st	0.000290762	Homo sapiens	0.00011051	403376	403376	BIO up vs PL	0.000125958	394402	394402	BIO up vs PLlc	0.00108798	353207	353207	BIO up vs PLsc	0.923122	0.977752	-102275	PL down vs PLlc	0.643613	0.875627	-114204	PL down vs PLsc	0.700281	0.895551	-111663	PLlc down vs PLsc	170989	110365	21515	1
13803	hsa-miR-1909-star_st	0.000292794	Homo sapiens	9.36234	425198	425198	BIO up vs PL	0.000585393	313414	313414	BIO up vs PLlc	0.000267371	472466	472466	BIO up vs PLsc	0.216377	0.737102	-135666	PL down vs PLlc	0.717405	111117	111117	PL up vs PLsc	0.177741	150748	150748	PLlc up vs PLsc	17.07	11.39	222417	1
14502	hsa-miR-4461_st	0.000293072	Homo sapiens	0.404711	132554	132554	BIO up vs PL	0.000214053	0.160658	-622439	BIO down vs PLlc	0.733855	0.870473	-11488	BIO down vs PLsc	6.76944	0.121202	-825066	PL down vs PLlc	0.314083	0.656695	-152278	PL down vs PLsc	0.00166532	541817	541817	PLlc up vs PLsc	170661	223641	436813	1
2235	U44_x_st	0.000302406	Homo sapiens	0.000228322	33269	33269	BIO up vs PL	0.000112884	372042	372042	BIO up vs PLlc	0.000452833	384061	384061	BIO up vs PLsc	0.613948	111828	111828	PL up vs PLlc	0.597037	115441	115441	PL up vs PLsc	0.906169	10323	10323	PLlc up vs PLsc	169365	975209	191934	1
1204	ENSG00000238695_st	0.000305804	Homo sapiens	0.000232517	0.711661	-140516	BIO down vs PL	0.449657	0.953211	-104909	BIO down vs PLlc	0.000500913	0.686237	-145722	BIO down vs PLsc	0.000725675	133942	133942	PL up vs PLlc	0.636293	0.964276	-103705	PL down vs PLsc	0.00132402	0.719922	-138904	PLlc down vs PLsc	168905	0.782463	0.154418	1
14792	hsa-miR-4749-3p_st	0.00030738	Homo sapiens	0.890324	104971	104971	BIO up vs PL	0.0662193	0.493095	-202801	BIO down vs PLlc	7.75827	0.0677785	-14754	BIO down vs PLsc	0.052179	0.469744	-212882	PL down vs PLlc	6.69806	0.0645688	-154874	PL down vs PLsc	0.00081124	0.137455	-72751	PLlc down vs PLsc	168694	247818	489679	1
2126	HBII-85-5_x_st	0.000310742	Homo sapiens	0.967921	0.996798	-100321	BIO down vs PL	0.150793	0.886035	-112862	BIO down vs PLlc	6.87806	0.538321	-185763	BIO down vs PLsc	0.160814	0.88888	-112501	PL down vs PLlc	7.17846	0.54005	-185168	PL down vs PLsc	0.000383394	0.607562	-164592	PLlc down vs PLsc	168248	127078	0.251767	1
11449	hp_hsa-mir-4449_st	0.000312963	Homo sapiens	7.77365	119567	119567	BIO up vs PL	0.000689814	649878	649878	BIO up vs PLlc	0.000410125	117018	117018	BIO up vs PLsc	0.146566	0.543526	-183984	PL down vs PLlc	0.964656	0.978677	-102179	PL down vs PLsc	0.243381	180061	180061	PLlc up vs PLsc	167956	314698	624563	1
14396	hsa-miR-4281_st	0.000315026	Homo sapiens	6.82027	803533	803533	BIO up vs PL	0.0570058	426048	426048	BIO up vs PLlc	0.891662	112223	112223	BIO up vs PLsc	0.00142553	0.0530218	-188602	PL down vs PLlc	0.000416335	0.0139662	-716014	PL down vs PLsc	0.137112	0.263405	-379644	PLlc down vs PLsc	167688	951138	189069	1
2315	U79_st	0.000319049	Homo sapiens	0.00019714	207046	207046	BIO up vs PL	9.92829	22103	22103	BIO up vs PLlc	0.000915917	206619	206619	BIO up vs PLsc	0.619586	106754	106754	PL up vs PLlc	0.989726	0.997939	-100207	PL down vs PLsc	0.675282	0.934803	-106974	PLlc down vs PLsc	16717	339816	0.677587	1
14112	hsa-miR-320e_st	0.000320163	Homo sapiens	0.000191818	104485	104485	BIO up vs PL	0.0115149	354364	354364	BIO up vs PLlc	0.000121429	20991	20991	BIO up vs PLsc	0.0248249	0.339154	-294852	PL down vs PLlc	0.194809	2009	2009	PL up vs PLsc	0.00532643	592358	592358	PLlc up vs PLsc	167028	350493	69947	1
13797	hsa-miR-188-5p_st	0.000329551	Homo sapiens	0.000108113	272707	272707	BIO up vs PL	0.000313866	240133	240133	BIO up vs PLlc	0.262944	126737	126737	BIO up vs PLsc	0.453465	0.880552	-113565	PL down vs PLlc	0.00328431	0.464736	-215176	PL down vs PLsc	0.00949894	0.527778	-189474	PLlc down vs PLsc	165854	550895	110719	1
1054	ENSG00000238520_st	0.000331152	Homo sapiens	0.00494441	0.768945	-130048	BIO down vs PL	0.0319203	0.833251	-120012	BIO down vs PLlc	0.39047	0.535755	-186653	BIO down vs PLsc	0.298414	108363	108363	PL up vs PLlc	0.0024025	0.696741	-143525	PL down vs PLsc	0.000600557	0.642969	-155528	PLlc down vs PLsc	165658	110922	0.223194	1
11327	hp_hsa-mir-423_s_st	0.000333542	Homo sapiens	0.0310533	0.487807	-204999	BIO down vs PL	0.0762159	0.567746	-176135	BIO down vs PLlc	0.00107919	490834	490834	BIO up vs PLsc	0.607636	116387	116387	PL up vs PLlc	6.19738	10062	10062	PL up vs PLsc	0.000108074	864531	864531	PLlc up vs PLsc	165367	169266	341191	1
13810	hsa-miR-1911_st	0.000335285	Homo sapiens	0.00133453	0.83837	-119279	BIO down vs PL	0.248448	0.952085	-105033	BIO down vs PLlc	9.21674	0.735028	-136049	BIO down vs PLsc	0.00990811	113564	113564	PL up vs PLlc	0.0230556	0.876734	-11406	PL down vs PLsc	0.000361214	0.77202	-12953	PLlc down vs PLsc	165157	0.331072	0.0668197	1
10257	gi555853_copy6_st	0.000341794	Homo sapiens	0.0776505	0.399513	-250305	BIO down vs PL	0.342521	0.628118	-159206	BIO down vs PLlc	0.000438253	188658	188658	BIO up vs PLsc	0.355117	157221	157221	PL up vs PLlc	5.07653	472219	472219	PL up vs PLsc	0.000140704	300354	300354	PLlc up vs PLsc	164382	447075	906575	1
1441	ENSG00000239005_x_st	0.000343614	Homo sapiens	0.000344993	151785	151785	BIO up vs PL	0.000423573	150094	150094	BIO up vs PLlc	0.000133433	178122	178122	BIO up vs PLsc	0.889546	0.988857	-101127	PL down vs PLlc	0.12772	117352	117352	PL up vs PLsc	0.105906	118674	118674	PLlc up vs PLsc	164169	126848	0.257555	1
14556	hsa-miR-4507_st	0.000344716	Homo sapiens	0.193672	205729	205729	BIO up vs PL	0.00489297	642891	642891	BIO up vs PLlc	0.56771	679819	679819	BIO up vs PLsc	0.052356	312495	312495	PL up vs PLlc	0.000255706	330445	330445	PL up vs PLsc	0.00397725	105744	105744	PLlc up vs PLsc	16404	549026	111563	1
2337	U94_st	0.00035171	Homo sapiens	0.00447239	142309	142309	BIO up vs PL	0.0026322	146838	146838	BIO up vs PLlc	0.0217024	0.724923	-137946	BIO down vs PLsc	0.752629	103183	103183	PL up vs PLlc	0.000199601	0.509401	-196309	PL down vs PLsc	0.000139399	0.49369	-202556	PLlc down vs PLsc	163236	190627	0.389267	1
14999	hsa-miR-532-5p_st	0.000356334	Homo sapiens	0.000345259	15056	15056	BIO up vs PL	0.0150305	447297	447297	BIO up vs PLlc	9.61249	497865	497865	BIO up vs PLsc	0.0389959	0.297089	-336599	PL down vs PLlc	0.0851798	330676	330676	PL up vs PLsc	0.00321897	111305	111305	PLlc up vs PLsc	162715	53104	108788	1
11624	hp_hsa-mir-4679-1_st	0.000358131	Homo sapiens	0.0378274	0.361171	-276877	BIO down vs PL	0.0233351	0.320325	-312182	BIO down vs PLlc	3.87664	0.0264705	-377779	BIO down vs PLsc	0.783775	0.886908	-112751	PL down vs PLlc	0.000528075	0.0732907	-136443	PL down vs PLsc	0.000743896	0.0826362	-121012	PLlc down vs PLsc	162514	367874	754547	1
15182	hsa-miR-663_st	0.000365032	Homo sapiens	9.09899	337056	337056	BIO up vs PL	0.00468446	759048	759048	BIO up vs PLlc	0.000346372	379186	379186	BIO up vs PLsc	0.0237773	0.225199	-444051	PL down vs PLlc	0.867036	112499	112499	PL up vs PLsc	0.0409121	499555	499555	PLlc up vs PLsc	161755	633058	130456	1
13914	hsa-miR-23b-star_st	0.000369661	Homo sapiens	0.000383801	204279	204279	BIO up vs PL	0.000123622	228453	228453	BIO up vs PLlc	0.000465311	234585	234585	BIO up vs PLsc	0.431858	111834	111834	PL up vs PLlc	0.427474	114836	114836	PL up vs PLsc	0.877316	102684	102684	PLlc up vs PLsc	161256	375533	0.776267	1
2163	U105B_st	0.000373776	Homo sapiens	0.000169676	282155	282155	BIO up vs PL	0.000105715	300575	300575	BIO up vs PLlc	0.00404376	22492	22492	BIO up vs PLsc	0.730344	106528	106528	PL up vs PLlc	0.323916	0.797151	-125447	PL down vs PLsc	0.214017	0.748299	-133636	PLlc down vs PLsc	160818	639247	132499	1
1009	ENSG00000238462_st	0.000376884	Homo sapiens	0.523729	0.935302	-106917	BIO down vs PL	9.74533	0.532179	-187907	BIO down vs PLlc	0.0164609	0.699948	-142868	BIO down vs PLsc	0.000237347	0.568992	-175749	PL down vs PLlc	0.0414908	0.748366	-133624	PL down vs PLsc	0.0515492	131525	131525	PLlc up vs PLsc	160492	205404	0.426615	1
10260	gi555853_copy9_st	0.000382042	Homo sapiens	0.0765004	0.41581	-240495	BIO down vs PL	0.282108	0.603437	-165717	BIO down vs PLlc	0.000531999	152489	152489	BIO up vs PLsc	0.421506	145124	145124	PL up vs PLlc	5.93219	366727	366727	PL up vs PLsc	0.00014411	25.27	25.27	PLlc up vs PLsc	159956	394339	821764	1
14482	hsa-miR-4443_st	0.000383063	Homo sapiens	9.89185	191674	191674	BIO up vs PL	0.00060097	103633	103633	BIO up vs PLlc	0.000551818	181252	181252	BIO up vs PLsc	0.224406	0.540675	-184954	PL down vs PLlc	0.925311	0.945625	-10575	PL down vs PLsc	0.359088	174897	174897	PLlc up vs PLsc	159851	450102	938584	1
2030	HBII-276_st	0.000385382	Homo sapiens	0.000467154	324153	324153	BIO up vs PL	0.000104843	415867	415867	BIO up vs PLlc	0.000611246	400993	400993	BIO up vs PLsc	0.305718	128294	128294	PL up vs PLlc	0.469063	123705	123705	PL up vs PLsc	0.900035	0.964234	-103709	PLlc down vs PLsc	159614	106185	221753	1
14192	hsa-miR-3648_st	0.000391385	Homo sapiens	6.90751	10284	10284	BIO up vs PL	0.000579389	58994	58994	BIO up vs PLlc	0.00172278	643209	643209	BIO up vs PLsc	0.152277	0.57365	-174322	PL down vs PLlc	0.310437	0.625449	-159885	PL down vs PLsc	0.847911	10903	10903	PLlc up vs PLsc	159009	255393	535386	1
14691	hsa-miR-4687-3p_st	0.000394839	Homo sapiens	4.43029	395058	395058	BIO up vs PL	0.00411365	727111	727111	BIO up vs PLlc	0.0486562	436695	436695	BIO up vs PLsc	0.0102291	0.184052	-543325	PL down vs PLlc	0.00732782	0.11054	-904653	PL down vs PLsc	0.455588	0.600589	-166503	PLlc down vs PLsc	158665	569902	119729	1
14590	hsa-miR-452_st	0.000401536	Homo sapiens	0.00016741	404635	404635	BIO up vs PL	0.000146455	414365	414365	BIO up vs PLlc	0.00171903	347665	347665	BIO up vs PLsc	0.923092	102405	102405	PL up vs PLlc	0.616919	0.859207	-116386	PL down vs PLsc	0.563739	0.839032	-119185	PLlc down vs PLsc	158009	113669	239794	1
15220	hsa-miR-874_st	0.000404628	Homo sapiens	0.000161648	346459	346459	BIO up vs PL	0.000259818	322016	322016	BIO up vs PLlc	0.000622218	357874	357874	BIO up vs PLsc	0.737651	0.929448	-107591	PL down vs PLlc	0.903304	103295	103295	PL up vs PLsc	0.693408	111136	111136	PLlc up vs PLsc	157711	888657	187824	1
14807	hsa-miR-4758-5p_st	0.000408402	Homo sapiens	4.71908	381587	381587	BIO up vs PL	0.00505268	677752	677752	BIO up vs PLlc	0.00446555	109408	109408	BIO up vs PLsc	0.00904237	0.177614	-563019	PL down vs PLlc	0.0858202	0.286718	-348775	PL down vs PLsc	0.481848	161427	161427	PLlc up vs PLsc	15735	562987	119264	1
15267	hsa-miR-99a_st	0.000411211	Homo sapiens	0.000151183	584979	584979	BIO up vs PL	0.000390737	477086	477086	BIO up vs PLlc	0.000473233	6458	6458	BIO up vs PLsc	0.511386	0.81556	-122615	PL down vs PLlc	0.792855	110397	110397	PL up vs PLsc	0.428239	135363	135363	PLlc up vs PLsc	157084	175874	373205	1
1392	ENSG00000238945_st	0.000413709	Homo sapiens	0.4383	0.929893	-107539	BIO down vs PL	0.748147	0.970716	-103017	BIO down vs PLlc	8.71823	0.498284	-200689	BIO down vs PLsc	0.643499	10439	10439	PL up vs PLlc	0.000210243	0.535851	-186619	PL down vs PLsc	0.000124071	0.513316	-194812	PLlc down vs PLsc	15685	158804	0.337487	1
11626	hp_hsa-mir-4679-2_s_st	0.000417673	Homo sapiens	0.0556893	0.75026	-133287	BIO down vs PL	0.153452	0.814597	-12276	BIO down vs PLlc	5.21208	0.335172	-298355	BIO down vs PLsc	0.549282	108575	108575	PL up vs PLlc	0.000573446	0.446741	-223844	PL down vs PLsc	0.000276152	0.411457	-243039	PLlc down vs PLsc	156481	344386	0.733604	1
547	ENSG00000202189_x_st	0.000421579	Homo sapiens	8.60558	179459	179459	BIO up vs PL	0.0025558	14461	14461	BIO up vs PLlc	0.000578978	175118	175118	BIO up vs PLsc	0.0416278	0.805811	-124099	PL down vs PLlc	0.833098	0.975811	-102479	PL down vs PLsc	0.12172	121097	121097	PLlc up vs PLsc	156122	166563	0.355625	1
11176	hp_hsa-mir-3656_st	0.000424323	Homo sapiens	0.63499	803017	803017	BIO up vs PL	0.0270775	227268	227268	BIO up vs PLlc	0.00242952	477384	477384	BIO up vs PLsc	0.00260951	0.283017	-353335	PL down vs PLlc	0.210463	0.594488	-168212	PL down vs PLsc	0.0852331	210054	210054	PLlc up vs PLsc	155872	19599	419126	1
2254	U51_x_st	0.000427715	Homo sapiens	0.000281748	339818	339818	BIO up vs PL	0.000119938	391016	391016	BIO up vs PLlc	0.00134628	334861	334861	BIO up vs PLsc	0.545969	115066	115066	PL up vs PLlc	0.958441	0.985414	-10148	PL down vs PLsc	0.585351	0.856389	-116769	PLlc down vs PLsc	155566	979497	209879	1
14501	hsa-miR-4460_st	0.000430116	Homo sapiens	0.000124141	0.692953	-14431	BIO down vs PL	0.205186	0.921085	-108568	BIO down vs PLlc	0.00173382	0.730135	-136961	BIO down vs PLsc	0.000852358	132922	132922	PL up vs PLlc	0.497777	105366	105366	PL up vs PLsc	0.0107426	0.79269	-126153	PLlc down vs PLsc	155351	0.713854	0.15317	1
11137	hp_hsa-mir-3591_st	0.000435485	Homo sapiens	0.603582	105193	105193	BIO up vs PL	0.706116	103732	103732	BIO up vs PLlc	0.000187708	0.51488	-19422	BIO down vs PLsc	0.88521	0.986113	-101408	PL down vs PLlc	0.000104444	0.489463	-204305	PL down vs PLsc	0.000122486	0.496356	-201468	PLlc down vs PLsc	154875	172449	0.371158	1
15186	hsa-miR-665_st	0.000456765	Homo sapiens	0.000662953	693243	693243	BIO up vs PL	0.00130087	581328	581328	BIO up vs PLlc	0.290207	0.579792	-172476	BIO down vs PLsc	0.66804	0.838563	-119252	PL down vs PLlc	0.000475227	0.0836348	-119567	PL down vs PLsc	0.0008128	0.0997358	-100265	PLlc down vs PLsc	153056	303571	661134	1
1634	ENSG00000251838_st	0.000458473	Homo sapiens	0.0337601	0.542543	-184317	BIO down vs PL	0.0332025	0.541232	-184764	BIO down vs PLlc	4.96877	0.127482	-784423	BIO down vs PLsc	0.992429	0.997583	-100242	PL down vs PLlc	0.000774987	0.234971	-425584	PL down vs PLsc	0.000784337	0.235541	-424555	PLlc down vs PLsc	152914	118131	257511	1
1951	ENSG00000252921_x_st	0.000469932	Homo sapiens	0.0170985	0.397317	-251688	BIO down vs PL	0.0350814	0.454956	-219801	BIO down vs PLlc	5.11807	0.0694042	-144084	BIO down vs PLsc	0.68405	114507	114507	PL up vs PLlc	0.00132118	0.174682	-572469	PL down vs PLsc	0.000781594	0.152551	-655517	PLlc down vs PLsc	151981	19836	435055	1
1444	ENSG00000239011_st	0.000479151	Homo sapiens	0.00243313	0.849335	-117739	BIO down vs PL	0.722971	0.985301	-101492	BIO down vs PLlc	0.000210961	0.754834	-132479	BIO down vs PLsc	0.00441301	116009	116009	PL up vs PLlc	0.0391647	0.888735	-112519	PL down vs PLsc	0.000320225	0.766094	-130532	PLlc down vs PLsc	151249	0.311479	0.0686459	1
14854	hsa-miR-4787-5p_st	0.000482759	Homo sapiens	0.000208913	508773	508773	BIO up vs PL	0.000135708	557399	557399	BIO up vs PLlc	0.00860592	314681	314681	BIO up vs PLsc	0.75725	109557	109557	PL up vs PLlc	0.202074	0.618509	-161679	PL down vs PLsc	0.135283	0.564552	-177132	PLlc down vs PLsc	150967	155633	343636	1
11618	hp_hsa-mir-4674_st	0.000487211	Homo sapiens	0.000593942	243013	243013	BIO up vs PL	0.32352	0.829486	-120557	BIO down vs PLlc	0.0151138	190676	190676	BIO up vs PLsc	0.000137378	0.341333	-292969	PL down vs PLlc	0.297103	0.784633	-127448	PL down vs PLsc	0.00363127	229873	229873	PLlc up vs PLsc	150623	609638	134915	1
14825	hsa-miR-4769-3p_st	0.000490997	Homo sapiens	0.365443	0.828593	-120687	BIO down vs PL	0.301331	0.805613	-124129	BIO down vs PLlc	7.99111	0.212088	-471503	BIO down vs PLsc	0.890042	0.972266	-102852	PL down vs PLlc	0.000224468	0.255961	-390684	PL down vs PLsc	0.000263826	0.263263	-379849	PLlc down vs PLsc	150333	738442	163734	1
11745	hp_hsa-mir-4785_st	0.000499696	Homo sapiens	0.000180705	357159	357159	BIO up vs PL	0.000318155	326552	326552	BIO up vs PLlc	0.000885221	353058	353058	BIO up vs PLsc	0.69335	0.914306	-109373	PL down vs PLlc	0.966767	0.988519	-101161	PL down vs PLsc	0.778696	108117	108117	PLlc up vs PLsc	149678	910526	202775	1
2308	U75_st	0.00050162	Homo sapiens	0.000336938	193752	193752	BIO up vs PL	0.000147902	208597	208597	BIO up vs PLlc	0.00127637	196237	196237	BIO up vs PLsc	0.565706	107662	107662	PL up vs PLlc	0.934918	101283	101283	PL up vs PLsc	0.696667	0.940749	-106298	PLlc down vs PLsc	149534	288458	0.643012	1
11236	hp_hsa-mir-374c_x_st	0.000520472	Homo sapiens	0.0549904	0.782862	-127736	BIO down vs PL	0.604477	0.941504	-106213	BIO down vs PLlc	9.29385	0.42099	-237535	BIO down vs PLsc	0.132644	120264	120264	PL up vs PLlc	0.00115386	0.537757	-185958	PL down vs PLsc	0.000165903	0.447146	-223641	PLlc down vs PLsc	148166	235057	0.528816	1
11179	hp_hsa-mir-3659_st	0.000537816	Homo sapiens	0.0371111	0.77408	-129186	BIO down vs PL	0.00109515	0.61726	-162006	BIO down vs PLlc	0.000105912	0.447158	-223635	BIO down vs PLsc	0.0595652	0.79741	-125406	PL down vs PLlc	0.00181446	0.577663	-173111	PL down vs PLsc	0.0330915	0.724424	-138041	PLlc down vs PLsc	146958	20838	0.472654	1
11426	hp_hsa-mir-4430_st	0.000537947	Homo sapiens	0.000179642	257629	257629	BIO up vs PL	0.000455006	231256	231256	BIO up vs PLlc	0.000768944	260056	260056	BIO up vs PLsc	0.524954	0.89763	-111404	PL down vs PLlc	0.963675	100942	100942	PL up vs PLsc	0.571811	112454	112454	PLlc up vs PLsc	146949	493279	111894	1
466	ENSG00000201199_s_st	0.000539031	Homo sapiens	0.000135964	178752	178752	BIO up vs PL	0.000692297	159872	159872	BIO up vs PLlc	0.000891787	174143	174143	BIO up vs PLsc	0.277313	0.894379	-111809	PL down vs PLlc	0.830653	0.974217	-102647	PL down vs PLsc	0.488844	108927	108927	PLlc up vs PLsc	146875	173128	0.392916	1
14658	hsa-miR-4665-5p_st	0.000564798	Homo sapiens	0.000141351	956828	956828	BIO up vs PL	0.176457	173699	173699	BIO up vs PLlc	0.00251188	642653	642653	BIO up vs PLsc	0.00115216	0.181536	-550855	PL down vs PLlc	0.41199	0.67165	-148887	PL down vs PLsc	0.0183494	369982	369982	PLlc up vs PLsc	145168	261243	599862	1
2258	U55_st	0.000566314	Homo sapiens	0.000417289	599914	599914	BIO up vs PL	0.000162569	757288	757288	BIO up vs PLlc	0.00129287	652166	652166	BIO up vs PLsc	0.516424	126233	126233	PL up vs PLlc	0.847864	10871	10871	PL up vs PLsc	0.731912	0.861185	-116119	PLlc down vs PLsc	145071	217313	499326	1
11645	hp_hsa-mir-4697_st	0.000569206	Homo sapiens	0.232398	133574	133574	BIO up vs PL	0.000695151	0.333168	-300149	BIO down vs PLlc	0.770398	108723	108723	BIO up vs PLsc	0.000115993	0.249425	-400922	PL down vs PLlc	0.477412	0.813955	-122857	PL down vs PLsc	0.00171392	326332	326332	PLlc up vs PLsc	144886	938203	215849	1
2335	U92_st	0.000571388	Homo sapiens	0.000242029	179948	179948	BIO up vs PL	0.000177163	184305	184305	BIO up vs PLlc	0.00396593	161921	161921	BIO up vs PLsc	0.825561	102421	102421	PL up vs PLlc	0.43399	0.89982	-111133	PL down vs PLsc	0.340962	0.878549	-113824	PLlc down vs PLsc	144747	202107	0.465426	1
10622	hp_hsa-mir-1244-1_s_st	0.00057438	Homo sapiens	0.0006934	0.780707	-128089	BIO down vs PL	0.000831504	0.785546	-1273	BIO down vs PLlc	0.000177738	0.695626	-143755	BIO down vs PLsc	0.90647	10062	10062	PL up vs PLlc	0.0959772	0.891021	-112231	PL down vs PLsc	0.0816228	0.885533	-112926	PLlc down vs PLsc	144558	0.474539	0.109423	1
1895	ENSG00000252701_x_st	0.000577193	Homo sapiens	0.563864	0.95708	-104484	BIO down vs PL	0.11233	113649	113649	BIO up vs PLlc	0.000475698	0.632833	-158019	BIO down vs PLsc	0.0415007	118746	118746	PL up vs PLlc	0.000986664	0.661212	-151237	PL down vs PLsc	6.85712	0.55683	-179588	PLlc down vs PLsc	14438	0.973984	0.224865	1
13604	hsa-miR-1231_st	0.00060132	Homo sapiens	0.000201307	944844	944844	BIO up vs PL	0.000233453	905738	905738	BIO up vs PLlc	0.00411047	598201	598201	BIO up vs PLsc	0.916847	0.958611	-104318	PL down vs PLlc	0.366733	0.633122	-157947	PL down vs PLsc	0.410994	0.660457	-15141	PLlc down vs PLsc	142903	278112	648717	1
13979	hsa-miR-30c-1-star_st	0.000603717	Homo sapiens	0.0218097	167652	167652	BIO up vs PL	0.176408	131921	131921	BIO up vs PLlc	0.00208779	0.382817	-261221	BIO down vs PLsc	0.236768	0.786876	-127085	PL down vs PLlc	8.54568	0.22834	-437942	PL down vs PLsc	0.000345287	0.290186	-344606	PLlc down vs PLsc	142761	64658	150971	1
10841	hp_hsa-mir-194-2_st	0.000605461	Homo sapiens	8.82953	434054	434054	BIO up vs PL	0.00266848	251608	251608	BIO up vs PLlc	0.00219043	320603	320603	BIO up vs PLsc	0.0411476	0.579669	-172512	PL down vs PLlc	0.312882	0.738626	-135387	PL down vs PLsc	0.415173	127422	127422	PLlc up vs PLsc	142657	965198	225529	1
14336	hsa-miR-3940-5p_st	0.000607723	Homo sapiens	0.000241871	63058	63058	BIO up vs PL	0.299756	22606	22606	BIO up vs PLlc	0.500115	0.527801	-189466	BIO down vs PLsc	0.00121061	0.0358496	-278944	PL down vs PLlc	0.000380687	0.00837008	-119473	PL down vs PLsc	0.14234	0.233478	-428306	PLlc down vs PLsc	142523	989972	231534	1
10866	hp_hsa-mir-200b_x_st	0.000612629	Homo sapiens	0.000432013	203218	203218	BIO up vs PL	0.000158174	224301	224301	BIO up vs PLlc	0.0950639	136468	136468	BIO up vs PLsc	0.489909	110375	110375	PL up vs PLlc	0.0398991	0.671538	-148912	PL down vs PLsc	0.0146333	0.608415	-164361	PLlc down vs PLsc	142235	336877	0.789482	1
1950	ENSG00000252921_st	0.000623553	Homo sapiens	0.00834462	0.222989	-448453	BIO down vs PL	0.0139309	0.255982	-390652	BIO down vs PLlc	7.06893	0.0263686	-37924	BIO down vs PLsc	0.769404	114796	114796	PL up vs PLlc	0.00345432	0.118251	-845662	PL down vs PLsc	0.00231798	0.103009	-970785	PLlc down vs PLsc	141604	371045	873434	1
10259	gi555853_copy8_st	0.000637179	Homo sapiens	0.161599	0.483405	-206866	BIO down vs PL	0.64918	0.798107	-125296	BIO down vs PLlc	0.000515117	193343	193343	BIO up vs PLsc	0.321694	165101	165101	PL up vs PLlc	9.34818	39996	39996	PL up vs PLsc	0.000296525	242251	242251	PLlc up vs PLsc	140835	406765	962749	1
15081	hsa-miR-574-5p_st	0.00065301	Homo sapiens	0.000146263	122862	122862	BIO up vs PL	0.000690992	773349	773349	BIO up vs PLlc	0.0016977	904771	904771	BIO up vs PLsc	0.299938	0.629447	-158869	PL down vs PLlc	0.568306	0.736415	-135793	PL down vs PLsc	0.768368	116994	116994	PLlc up vs PLsc	139965	313411	746402	1
13658	hsa-miR-1273d_st	0.000659656	Homo sapiens	0.000225123	661536	661536	BIO up vs PL	0.000499563	548053	548053	BIO up vs PLlc	0.000981799	666972	666972	BIO up vs PLsc	0.588726	0.828456	-120706	PL down vs PLlc	0.984565	100822	100822	PL up vs PLsc	0.644353	121698	121698	PLlc up vs PLsc	139608	197885	472479	1
1126	ENSG00000238592_x_st	0.000671142	Homo sapiens	0.0133907	0.737521	-135589	BIO down vs PL	0.382448	0.911396	-109722	BIO down vs PLlc	0.000119846	0.46982	-212848	BIO down vs PLsc	0.0637273	123576	123576	PL up vs PLlc	0.00464695	0.637025	-15698	PL down vs PLsc	0.000334193	0.515494	-193989	PLlc down vs PLsc	13.9	179033	0.429335	1
13832	hsa-miR-1972_st	0.000680582	Homo sapiens	0.000682462	328392	328392	BIO up vs PL	0.000165459	419199	419199	BIO up vs PLlc	0.00149502	3678	3678	BIO up vs PLsc	0.343863	127652	127652	PL up vs PLlc	0.714342	1.12	1.12	PL up vs PLsc	0.673042	0.877388	-113975	PLlc down vs PLsc	13851	104436	251333	1
2143	SNORA38B_s_st	0.000712448	Homo sapiens	0.00034471	27797	27797	BIO up vs PL	0.000399383	272539	272539	BIO up vs PLlc	0.000869638	30164	30164	BIO up vs PLsc	0.920452	0.980459	-101993	PL down vs PLlc	0.736302	108515	108515	PL up vs PLsc	0.676378	110678	110678	PLlc up vs PLsc	136914	634822	154555	1
13830	hsa-miR-196b-star_st	0.000715784	Homo sapiens	0.000334533	614169	614169	BIO up vs PL	0.000579814	539909	539909	BIO up vs PLlc	0.000623027	772914	772914	BIO up vs PLsc	0.713193	0.879088	-113754	PL down vs PLlc	0.593818	125847	125847	PL up vs PLsc	0.410113	143156	143156	PLlc up vs PLsc	136751	198298	483353	1
2309	U75_x_st	0.000739465	Homo sapiens	0.00024781	389776	389776	BIO up vs PL	0.000273573	383082	383082	BIO up vs PLlc	0.00599739	284186	284186	BIO up vs PLsc	0.945152	0.982824	-101748	PL down vs PLlc	0.318265	0.729099	-137156	PL down vs PLsc	0.344231	0.741841	-1348	PLlc down vs PLsc	135626	102161	251085	1
23174	snR38C_st	0.000740068	Homo sapiens	0.000471769	273262	273262	BIO up vs PL	0.00038259	28117	28117	BIO up vs PLlc	0.000713105	320178	320178	BIO up vs PLsc	0.888042	102894	102894	PL up vs PLlc	0.527324	117169	117169	PL up vs PLsc	0.603036	113873	113873	PLlc up vs PLsc	135598	660848	162453	1
653	ENSG00000207187_s_st	0.000746761	Homo sapiens	0.000599381	189557	189557	BIO up vs PL	0.000310469	201039	201039	BIO up vs PLlc	0.000753491	213596	213596	BIO up vs PLsc	0.660207	106058	106058	PL up vs PLlc	0.469979	112682	112682	PL up vs PLsc	0.711119	106246	106246	PLlc up vs PLsc	135288	284742	0.701572	1
13837	hsa-miR-199a-3p_st	0.000747682	Homo sapiens	0.0349906	536169	536169	BIO up vs PL	0.767308	123303	123303	BIO up vs PLlc	0.000161201	139403	139403	BIO up vs PLsc	0.0586683	0.22997	-434839	PL down vs PLlc	0.00315226	259998	259998	PL up vs PLsc	0.000226554	113057	113057	PLlc up vs PLsc	135245	801554	197556	1
13943	hsa-miR-2964a-3p_st	0.000754617	Homo sapiens	0.308984	0.919985	-108697	BIO down vs PL	0.0204558	0.807328	-123865	BIO down vs PLlc	0.000117171	0.559678	-178674	BIO down vs PLsc	0.124113	0.877545	-113954	PL down vs PLlc	0.000392554	0.608356	-164378	PL down vs PLsc	0.00324116	0.693247	-144249	PLlc down vs PLsc	134928	102015	0.252024	1
13870	hsa-miR-210_st	0.000760045	Homo sapiens	0.000188905	207758	207758	BIO up vs PL	0.00245352	836779	836779	BIO up vs PLlc	0.000758167	219674	219674	BIO up vs PLsc	0.116317	0.402766	-248283	PL down vs PLlc	0.933097	105735	105735	PL up vs PLsc	0.167118	262523	262523	PLlc up vs PLsc	134682	470602	116472	1
13603	hsa-miR-122_st	0.000762447	Homo sapiens	0.00123441	0.023479	-425913	BIO down vs PL	0.000324878	0.0110238	-907125	BIO down vs PLlc	0.815105	0.780446	-128132	BIO down vs PLsc	0.390875	0.469519	-212984	PL down vs PLlc	0.00684401	332402	332402	PL up vs PLsc	0.00205759	707962	707962	PLlc up vs PLsc	134574	119429	295821	1
13681	hsa-miR-1290_st	0.000772526	Homo sapiens	0.000256676	304014	304014	BIO up vs PL	0.000476128	278669	278669	BIO up vs PLlc	0.00153165	290081	290081	BIO up vs PLsc	0.675124	0.916631	-109095	PL down vs PLlc	0.853135	0.954167	-104803	PL down vs PLsc	0.874143	104095	104095	PLlc up vs PLsc	134125	681082	169266	1
1844	ENSG00000252543_st	0.000778106	Homo sapiens	0.0126304	0.181227	-551795	BIO down vs PL	0.00962667	0.165653	-603673	BIO down vs PLlc	8.95882	0.0129932	-769633	BIO down vs PLsc	0.876438	0.914064	-109402	PL down vs PLlc	0.00337417	0.0716959	-139478	PL down vs PLsc	0.00417929	0.0784365	-127492	PLlc down vs PLsc	133879	530501	132085	1
14622	hsa-miR-4644_st	0.000813957	Homo sapiens	0.21172	0.802659	-124586	BIO down vs PL	0.342941	0.848717	-117825	BIO down vs PLlc	0.000122813	0.294697	-339332	BIO down vs PLsc	0.741877	105738	105738	PL up vs PLlc	0.000565423	0.367151	-272368	PL down vs PLsc	0.000377713	0.347226	-287997	PLlc down vs PLsc	132349	448668	113002	1
2334	U91_s_st	0.000820502	Homo sapiens	0.000209977	226391	226391	BIO up vs PL	0.00226362	17989	17989	BIO up vs PLlc	0.000807689	230715	230715	BIO up vs PLsc	0.142422	0.7946	-125849	PL down vs PLlc	0.916919	10191	10191	PL up vs PLsc	0.189735	128253	128253	PLlc up vs PLsc	132078	343931	0.868	1
11562	hp_hsa-mir-4539_st	0.000825819	Homo sapiens	0.000414174	356448	356448	BIO up vs PL	0.000299928	376719	376719	BIO up vs PLlc	0.00187849	351672	351672	BIO up vs PLsc	0.826258	105687	105687	PL up vs PLlc	0.965089	0.9866	-101358	PL down vs PLsc	0.82359	0.933513	-107122	PLlc down vs PLsc	13186	992122	250802	1
15227	hsa-miR-885-3p_st	0.000838233	Homo sapiens	0.000224001	941664	941664	BIO up vs PL	0.000393226	803299	803299	BIO up vs PLlc	0.0077011	508649	508649	BIO up vs PLsc	0.699209	0.853063	-117225	PL down vs PLlc	0.236823	0.54016	-185131	PL down vs PLsc	0.37245	0.6332	-157928	PLlc down vs PLsc	131358	261947	664717	1
13955	hsa-miR-29c_st	0.000840692	Homo sapiens	0.000367208	533812	533812	BIO up vs PL	0.000438635	513318	513318	BIO up vs PLlc	0.00126523	56341	56341	BIO up vs PLsc	0.904558	0.961609	-103992	PL down vs PLlc	0.892655	105545	105545	PL up vs PLsc	0.816056	109759	109759	PLlc up vs PLsc	131259	166095	421799	1
14267	hsa-miR-3714_st	0.000840793	Homo sapiens	0.976379	0.987299	-101286	BIO down vs PL	0.00433893	0.213536	-468306	BIO down vs PLlc	0.000460932	0.0719133	-139056	BIO down vs PLsc	0.00456246	0.216283	-462358	PL down vs PLlc	0.000477927	0.0728384	-13729	PL down vs PLsc	0.0609875	0.336774	-296935	PLlc down vs PLsc	131255	290585	737965	1
891	ENSG00000238305_st	0.000842785	Homo sapiens	0.00050439	0.733146	-136398	BIO down vs PL	0.5545	103836	103836	BIO up vs PLlc	0.0720636	0.859336	-116369	BIO down vs PLsc	0.000211126	14163	14163	PL up vs PLlc	0.0613838	117212	117212	PL up vs PLsc	0.0309004	0.827591	-120833	PLlc down vs PLsc	131176	0.620646	0.157714	1
2296	U70_x_st	0.000850491	Homo sapiens	0.000370774	260753	260753	BIO up vs PL	0.000360496	261685	261685	BIO up vs PLlc	0.00181525	255795	255795	BIO up vs PLsc	0.984766	100358	100358	PL up vs PLlc	0.933208	0.980986	-101938	PL down vs PLsc	0.920829	0.977489	-102303	PLlc down vs PLsc	13087	543638	138468	1
781	ENSG00000212532_st	0.000853259	Homo sapiens	0.000288426	272548	272548	BIO up vs PL	0.000809004	239283	239283	BIO up vs PLlc	0.000977044	28307	28307	BIO up vs PLsc	0.496839	0.877946	-113902	PL down vs PLlc	0.870288	103861	103861	PL up vs PLsc	0.474428	1183	1183	PLlc up vs PLsc	130761	556532	14187	1
14536	hsa-miR-4492_st	0.000881174	Homo sapiens	0.000159415	497772	497772	BIO up vs PL	0.263517	220337	220337	BIO up vs PLlc	0.0292053	797973	797973	BIO up vs PLsc	0.000873638	0.0442646	-225914	PL down vs PLlc	0.0488705	0.160309	-623795	PL down vs PLsc	0.146146	362161	362161	PLlc up vs PLsc	129686	720102	185088	1
2323	U84_st	0.000930335	Homo sapiens	0.000255385	20162	20162	BIO up vs PL	0.000698099	184605	184605	BIO up vs PLlc	0.00203349	190281	190281	BIO up vs PLsc	0.503641	0.915611	-109217	PL down vs PLlc	0.717747	0.943763	-105959	PL down vs PLsc	0.84963	103075	103075	PLlc up vs PLsc	127888	257941	0.672307	1
11202	hp_hsa-mir-3681_st	0.000930365	Homo sapiens	0.032797	0.754353	-132564	BIO down vs PL	0.0197429	0.729362	-137106	BIO down vs PLlc	0.000103376	0.422018	-236957	BIO down vs PLsc	0.773396	0.966871	-103426	PL down vs PLlc	0.001935	0.559444	-178749	PL down vs PLsc	0.00285298	0.578613	-172827	PLlc down vs PLsc	127887	207106	0.539814	1
1565	ENSG00000239154_st	0.000938007	Homo sapiens	0.00486335	0.117616	-850224	BIO down vs PL	0.0671921	0.294901	-339097	BIO down vs PLlc	0.000137536	0.0129159	-774237	BIO down vs PLsc	0.153313	250732	250732	PL up vs PLlc	0.0126333	0.109814	-910627	PL down vs PLsc	0.00157688	0.0437976	-228323	PLlc down vs PLsc	127618	563938	147298	1
13542	hsa-let-7b_st	0.000940072	Homo sapiens	0.487658	170117	170117	BIO up vs PL	0.217551	263872	263872	BIO up vs PLlc	0.000154275	203111	203111	BIO up vs PLsc	0.564825	155112	155112	PL up vs PLlc	0.000349542	119395	119395	PL up vs PLsc	0.000712977	769734	769734	PLlc up vs PLsc	127546	865924	226304	1
2118	HBII-85-26_x_st	0.000941346	Homo sapiens	0.472311	0.819127	-122081	BIO down vs PL	0.400383	0.790874	-126442	BIO down vs PLlc	0.000165525	0.148366	-674009	BIO down vs PLsc	0.898062	0.965508	-103572	PL down vs PLlc	0.000388482	0.181127	-552099	PL down vs PLsc	0.00045386	0.187597	-533056	PLlc down vs PLsc	127501	113613	297025	1
2210	U31_x_st	0.000969038	Homo sapiens	0.000352861	530129	530129	BIO up vs PL	0.000354359	529635	529635	BIO up vs PLlc	0.00479113	402729	402729	BIO up vs PLsc	0.997699	0.999068	-100093	PL down vs PLlc	0.492934	0.759682	-131634	PL down vs PLsc	0.494367	0.760391	-131511	PLlc down vs PLsc	126552	157153	413936	1
11286	hp_hsa-mir-3917_st	0.000975738	Homo sapiens	0.00023374	297282	297282	BIO up vs PL	0.000551218	264506	264506	BIO up vs PLlc	0.00687824	22494	22494	BIO up vs PLsc	0.562868	0.889746	-112392	PL down vs PLlc	0.27055	0.756653	-132161	PL down vs PLsc	0.513332	0.850415	-11759	PLlc down vs PLsc	126327	601196	158635	1
577	ENSG00000202498_st	0.00100355	Homo sapiens	0.00278308	0.052949	-188861	BIO down vs PL	0.00451588	0.066005	-151504	BIO down vs PLlc	0.000162891	0.00479314	-208631	BIO down vs PLsc	0.773738	124658	124658	PL up vs PLlc	0.0252203	0.0905238	-110468	PL down vs PLsc	0.0166733	0.0726179	-137707	PLlc down vs PLsc	125412	871926	231749	1
2220	U36C_st	0.00101929	Homo sapiens	0.000435778	411414	411414	BIO up vs PL	0.000491086	402253	402253	BIO up vs PLlc	0.0017126	417285	417285	BIO up vs PLsc	0.936357	0.977733	-102277	PL down vs PLlc	0.967274	101427	101427	PL up vs PLsc	0.915419	103737	103737	PLlc up vs PLsc	124909	117978	314838	1
10535	hp_hsa-let-7a-1_x_st	0.0010248	Homo sapiens	0.817407	102328	102328	BIO up vs PL	0.00049182	0.611867	-163434	BIO down vs PLlc	0.0354544	0.749079	-133497	BIO down vs PLsc	0.000348904	0.597947	-167239	PL down vs PLlc	0.0254454	0.732038	-136605	PL down vs PLsc	0.119637	122425	122425	PLlc up vs PLsc	124734	146803	0.392309	1
14056	hsa-miR-3162-3p_st	0.00102549	Homo sapiens	0.422173	0.700636	-142727	BIO down vs PL	0.0639682	0.412686	-242315	BIO down vs PLlc	0.000158908	0.0472614	-211589	BIO down vs PLsc	0.24145	0.589016	-169775	PL down vs PLlc	0.000413619	0.067455	-148247	PL down vs PLsc	0.00194129	0.114521	-873199	PLlc down vs PLsc	124712	281414	752168	1
13568	hsa-miR-107_st	0.00105061	Homo sapiens	0.533426	0.666872	-149954	BIO down vs PL	0.292387	0.497521	-200996	BIO down vs PLlc	0.000714359	404143	404143	BIO up vs PLsc	0.650919	0.746052	-134039	PL down vs PLlc	0.000330476	606028	606028	PL up vs PLsc	0.000193978	812314	812314	PLlc up vs PLsc	123932	610621	164235	1
11707	hp_hsa-mir-4758_x_st	0.00105599	Homo sapiens	0.000118287	415295	415295	BIO up vs PL	0.0109077	207473	207473	BIO up vs PLlc	0.0185966	223539	223539	BIO up vs PLsc	0.0141655	0.49958	-200168	PL down vs PLlc	0.0560381	0.538267	-185782	PL down vs PLsc	0.799996	107744	107744	PLlc up vs PLsc	123768	846744	228045	1
11668	hp_hsa-mir-4721_st	0.00106975	Homo sapiens	0.571691	0.941217	-106245	BIO down vs PL	0.012076	0.728416	-137284	BIO down vs PLlc	0.000251628	0.49584	-201678	BIO down vs PLsc	0.0328933	0.773909	-129214	PL down vs PLlc	0.000498632	0.526808	-189823	PL down vs PLsc	0.0126547	0.68071	-146906	PLlc down vs PLsc	123353	165363	0.446856	1
1974	ENSG00000253014_x_st	0.00107131	Homo sapiens	0.100715	0.379585	-263445	BIO down vs PL	0.157029	0.440584	-226972	BIO down vs PLlc	0.000133868	0.019636	-50927	BIO down vs PLsc	0.786558	11607	11607	PL up vs PLlc	0.00111903	0.05173	-193311	PL down vs PLsc	0.000791035	0.0445681	-224376	PLlc down vs PLsc	123307	441978	119479	1
578	ENSG00000202498_x_st	0.00107701	Homo sapiens	0.00353168	0.0674778	-148197	BIO down vs PL	0.0058392	0.0837388	-119419	BIO down vs PLlc	0.000162948	0.00616715	-162149	BIO down vs PLsc	0.767596	124098	124098	PL up vs PLlc	0.0205579	0.0913952	-109415	PL down vs PLsc	0.0134422	0.0736475	-135782	PLlc down vs PLsc	123137	777271	210409	1
14500	hsa-miR-4459_st	0.00108597	Homo sapiens	0.000128427	272346	272346	BIO up vs PL	0.00421118	755627	755627	BIO up vs PLlc	0.025004	587216	587216	BIO up vs PLsc	0.0416099	0.277451	-360424	PL down vs PLlc	0.0455815	0.215614	-463793	PL down vs PLsc	0.715384	0.777123	-12868	PLlc down vs PLsc	122872	462161	125377	1
1631	ENSG00000251833_st	0.00108752	Homo sapiens	0.000129936	0.668029	-149694	BIO down vs PL	0.00517626	0.787487	-126986	BIO down vs PLlc	0.0116553	0.776431	-128794	BIO down vs PLsc	0.0341484	117882	117882	PL up vs PLlc	0.097195	116227	116227	PL up vs PLsc	0.86682	0.98596	-101424	PLlc down vs PLsc	122826	0.690576	0.187413	1
14530	hsa-miR-4487_st	0.00109545	Homo sapiens	0.00862611	0.175376	-570205	BIO down vs PL	0.214908	20297	20297	BIO up vs PLlc	0.0175982	641307	641307	BIO up vs PLsc	0.00100967	115734	115734	PL up vs PLlc	0.000262814	365677	365677	PL up vs PLsc	0.109407	315962	315962	PLlc up vs PLsc	122595	437521	118961	1
1566	ENSG00000239154_x_st	0.00111333	Homo sapiens	0.00199888	0.110285	-906744	BIO down vs PL	0.0512403	0.307984	-324692	BIO down vs PLlc	0.000222324	0.0257313	-388632	BIO down vs PLsc	0.0823838	279263	279263	PL up vs PLlc	0.0495406	0.233317	-428602	PL down vs PLsc	0.00343076	0.0835474	-119693	PLlc down vs PLsc	122079	431506	117821	1
828	ENSG00000221090_st	0.00112238	Homo sapiens	0.00165551	0.761665	-131291	BIO down vs PL	0.000563951	0.728161	-137332	BIO down vs PLlc	0.94362	0.994344	-100569	BIO down vs PLsc	0.497273	0.956012	-104601	PL down vs PLlc	0.00667953	130549	130549	PL up vs PLsc	0.00258745	136556	136556	PLlc up vs PLsc	121822	0.620517	0.169788	1
11241	hp_hsa-mir-376a-2_x_st	0.00113516	Homo sapiens	0.747897	0.971631	-10292	BIO down vs PL	0.164757	113947	113947	BIO up vs PLlc	0.000816149	0.604396	-165454	BIO down vs PLsc	0.0972638	117274	117274	PL up vs PLlc	0.0012343	0.622043	-16076	PL down vs PLsc	0.000142348	0.530419	-18853	PLlc down vs PLsc	121464	115072	0.315793	1
14081	hsa-miR-3183_st	0.00115411	Homo sapiens	0.00324562	0.800022	-124997	BIO down vs PL	0.0148269	0.843187	-118598	BIO down vs PLlc	0.000172315	0.661967	-151065	BIO down vs PLsc	0.386601	105396	105396	PL up vs PLlc	0.0237194	0.827437	-120855	PL down vs PLsc	0.00673058	0.785077	-127376	PLlc down vs PLsc	12094	0.508914	0.140266	1
2251	U50B_x_st	0.00116116	Homo sapiens	0.000243628	298156	298156	BIO up vs PL	0.0015139	233979	233979	BIO up vs PLlc	0.00250623	262421	262421	BIO up vs PLsc	0.246233	0.784752	-127429	PL down vs PLlc	0.607876	0.880147	-113617	PL down vs PLsc	0.644311	112156	112156	PLlc up vs PLsc	120748	583954	161204	1
12162	hp_hsa-mir-9-3_st	0.00116948	Homo sapiens	0.000517327	0.432331	-231304	BIO down vs PL	0.00256846	0.514082	-194521	BIO down vs PLlc	0.968118	100841	100841	BIO up vs PLsc	0.323723	118909	118909	PL up vs PLlc	0.00199742	233249	233249	PL up vs PLsc	0.00805427	196157	196157	PLlc up vs PLsc	120524	419023	11589	1
140	ACA49_st	0.00121029	Homo sapiens	0.000948423	199301	199301	BIO up vs PL	0.000336716	221268	221268	BIO up vs PLlc	0.00225647	210335	210335	BIO up vs PLsc	0.499498	111022	111022	PL up vs PLlc	0.774159	105536	105536	PL up vs PLsc	0.787231	0.95059	-105198	PLlc down vs PLsc	119448	332177	0.92698	1
1832	ENSG00000252505_st	0.00123783	Homo sapiens	0.691183	139934	139934	BIO up vs PL	0.000638093	0.0180854	-552934	BIO down vs PLlc	0.0653373	0.124631	-802372	BIO down vs PLsc	0.000351031	0.0129242	-773744	PL down vs PLlc	0.0370973	0.0890636	-112279	PL down vs PLsc	0.0840444	689124	689124	PLlc up vs PLsc	118746	100097	280984	1
14446	hsa-miR-4327_st	0.00125345	Homo sapiens	0.000200709	438668	438668	BIO up vs PL	0.178156	145683	145683	BIO up vs PLlc	0.0276561	226892	226892	BIO up vs PLsc	0.00170839	0.332102	-301112	PL down vs PLlc	0.0650694	0.51723	-193338	PL down vs PLsc	0.193984	155744	155744	PLlc up vs PLsc	118356	997613	280963	1
14557	hsa-miR-4508_st	0.00125717	Homo sapiens	0.00890721	93718	93718	BIO up vs PL	0.030541	569593	569593	BIO up vs PLlc	0.000155257	145.08	145.08	BIO up vs PLsc	0.487757	0.607774	-164535	PL down vs PLlc	0.00892576	154805	154805	PL up vs PLsc	0.00334887	254707	254707	PLlc up vs PLsc	118264	705575	198869	1
13807	hsa-miR-191-star_st	0.0012655	Homo sapiens	0.186226	231023	231023	BIO up vs PL	0.783418	118127	118127	BIO up vs PLlc	0.000957335	0.0356169	-280766	BIO down vs PLsc	0.282082	0.511322	-195571	PL down vs PLlc	0.000179143	0.015417	-648633	PL down vs PLsc	0.000675478	0.0301513	-33166	PLlc down vs PLsc	11806	513183	144894	1
14761	hsa-miR-4728-5p_st	0.00130292	Homo sapiens	0.00199224	977752	977752	BIO up vs PL	0.311488	0.556427	-179718	BIO down vs PLlc	0.298048	0.477423	-209458	BIO down vs PLsc	0.000394327	0.0569088	-17572	PL down vs PLlc	0.00117347	0.0488287	-204798	PL down vs PLsc	0.824725	0.858016	-116548	PLlc down vs PLsc	11716	44248	125891	1
962	ENSG00000238388_st	0.00131683	Homo sapiens	0.00427206	0.0972946	-102781	BIO down vs PL	0.0367279	0.217193	-46042	BIO down vs PLlc	0.000196325	0.0119127	-83944	BIO down vs PLsc	0.233846	223232	223232	PL up vs PLlc	0.0221005	0.122439	-81673	PL down vs PLsc	0.0038457	0.0548485	-18232	PLlc down vs PLsc	116833	586068	16721	1
13660	hsa-miR-1273f_st	0.00134355	Homo sapiens	0.00042949	107513	107513	BIO up vs PL	0.000704316	921263	921263	BIO up vs PLlc	0.0033008	870426	870426	BIO up vs PLsc	0.744467	0.856888	-116701	PL down vs PLlc	0.716088	0.809604	-123517	PL down vs PLsc	0.921889	0.944819	-10584	PLlc down vs PLsc	116217	308292	884245	1
138	ACA48_st	0.00136946	Homo sapiens	0.00104078	337904	337904	BIO up vs PL	0.00116558	331343	331343	BIO up vs PLlc	0.000660663	490031	490031	BIO up vs PLsc	0.942897	0.980583	-10198	PL down vs PLlc	0.282114	145021	145021	PL up vs PLsc	0.258984	147892	147892	PLlc up vs PLsc	115633	102919	296681	1
14168	hsa-miR-3613-3p_st	0.0013741	Homo sapiens	0.00310965	0.0609151	-164163	BIO down vs PL	0.00242934	0.0545581	-183291	BIO down vs PLlc	0.000287728	0.00813705	-122895	BIO down vs PLsc	0.881886	0.895643	-111652	PL down vs PLlc	0.0463255	0.13358	-748614	PL down vs PLsc	0.0571942	0.149144	-670491	PLlc down vs PLsc	11553	754355	21765	1
14086	hsa-miR-3187-3p_st	0.00137884	Homo sapiens	0.00027076	679696	679696	BIO up vs PL	0.00431858	361229	361229	BIO up vs PLlc	0.00202748	588529	588529	BIO up vs PLsc	0.101025	0.531458	-188162	PL down vs PLlc	0.743818	0.865872	-115491	PL down vs PLsc	0.281344	162924	162924	PLlc up vs PLsc	115425	176555	509868	1
13578	hsa-miR-1183_st	0.00139554	Homo sapiens	0.000174348	302543	302543	BIO up vs PL	0.00386103	204244	204244	BIO up vs PLlc	0.0244209	185802	185802	BIO up vs PLsc	0.066788	0.675092	-148128	PL down vs PLlc	0.0638263	0.614135	-162831	PL down vs PLsc	0.694426	0.909706	-109926	PLlc down vs PLsc	115059	524545	151964	1
69	ACA11_st	0.00140022	Homo sapiens	0.000660507	281028	281028	BIO up vs PL	0.000602785	28472	28472	BIO up vs PLlc	0.00221753	289207	289207	BIO up vs PLsc	0.952255	101314	101314	PL up vs PLlc	0.914439	10291	10291	PL up vs PLsc	0.953291	101576	101576	PLlc up vs PLsc	114957	648694	188097	1
2009	HBI-61_x_st	0.00140421	Homo sapiens	0.000866427	178194	178194	BIO up vs PL	0.000389159	190486	190486	BIO up vs PLlc	0.00366241	176799	176799	BIO up vs PLsc	0.600717	106898	106898	PL up vs PLlc	0.959536	0.992167	-100789	PL down vs PLsc	0.632456	0.928147	-107742	PLlc down vs PLsc	114871	218513	0.634083	1
2117	HBII-85-26_st	0.00140952	Homo sapiens	0.00394518	0.0664109	-150578	BIO down vs PL	0.00280045	0.0570062	-17542	BIO down vs PLlc	0.000268973	0.00754128	-132603	BIO down vs PLsc	0.838093	0.858386	-116498	PL down vs PLlc	0.0348739	0.113555	-880631	PL down vs PLsc	0.0467019	0.132289	-755921	PLlc down vs PLsc	114756	759733	22068	1
11681	hp_hsa-mir-4734_st	0.00141258	Homo sapiens	0.000605965	606705	606705	BIO up vs PL	0.000614446	604629	604629	BIO up vs PLlc	0.00257679	598488	598488	BIO up vs PLsc	0.992723	0.996578	-100343	PL down vs PLlc	0.976364	0.986456	-101373	PL down vs PLsc	0.982304	0.989843	-101026	PLlc down vs PLsc	114691	192418	559237	1
12102	hp_hsa-mir-657_st	0.00141811	Homo sapiens	0.000311168	181247	181247	BIO up vs PL	0.000848496	168062	168062	BIO up vs PLlc	0.0326616	139879	139879	BIO up vs PLsc	0.510142	0.927254	-107845	PL down vs PLlc	0.0847999	0.771758	-129574	PL down vs PLsc	0.205158	0.832304	-120148	PLlc down vs PLsc	114573	174983	0.509089	1
13609	hsa-miR-1238_st	0.00142396	Homo sapiens	0.0410502	212201	212201	BIO up vs PL	0.805412	0.922015	-108458	BIO down vs PLlc	0.00277866	0.212577	-470417	BIO down vs PLsc	0.0266238	0.434501	-230149	PL down vs PLlc	0.000160927	0.100177	-998229	PL down vs PLsc	0.00389362	0.230558	-433731	PLlc down vs PLsc	114448	147232	42882	1
1748	ENSG00000252227_st	0.00143581	Homo sapiens	0.000198885	0.828384	-120717	BIO down vs PL	0.00925378	0.899214	-111208	BIO down vs PLlc	0.221075	0.948551	-105424	BIO down vs PLsc	0.0323805	10855	10855	PL up vs PLlc	0.00740067	114506	114506	PL up vs PLsc	0.216296	105487	105487	PLlc up vs PLsc	114197	0.155716	0.0454523	1
128	ACA41_x_st	0.00145594	Homo sapiens	0.000937126	384992	384992	BIO up vs PL	0.000520324	431609	431609	BIO up vs PLlc	0.00202311	437214	437214	BIO up vs PLsc	0.702917	112109	112109	PL up vs PLlc	0.728757	113564	113564	PL up vs PLsc	0.971854	101299	101299	PLlc up vs PLsc	113777	120485	352984	1
11030	hp_hsa-mir-3154_st	0.00147686	Homo sapiens	0.0544248	144048	144048	BIO up vs PL	0.00828146	173277	173277	BIO up vs PLlc	0.0211676	0.570964	-175142	BIO down vs PLsc	0.296076	120291	120291	PL up vs PLlc	0.00112719	0.39637	-252289	PL down vs PLsc	0.000297495	0.329509	-303482	PLlc down vs PLsc	113348	397477	11689	1
2310	U76_st	0.00148465	Homo sapiens	0.00149176	194357	194357	BIO up vs PL	0.000421102	221026	221026	BIO up vs PLlc	0.00194335	218676	218676	BIO up vs PLsc	0.421787	113722	113722	PL up vs PLlc	0.544657	112512	112512	PL up vs PLsc	0.955767	0.989365	-101075	PLlc down vs PLsc	11319	333079	0.980882	1
13816	hsa-miR-1915_st	0.00151706	Homo sapiens	0.00045148	695489	695489	BIO up vs PL	0.0446306	238585	238585	BIO up vs PLlc	0.703107	0.833587	-119963	BIO down vs PLsc	0.0180435	0.343046	-291506	PL down vs PLlc	0.00102354	0.119856	-834333	PL down vs PLsc	0.0468783	0.349388	-286215	PLlc down vs PLsc	112543	201762	597583	1
1150	ENSG00000238629_x_st	0.00157779	Homo sapiens	0.931126	102243	102243	BIO up vs PL	0.000632829	0.294075	-340049	BIO down vs PLlc	0.0556691	0.514987	-19418	BIO down vs PLsc	0.000554864	0.287623	-347677	PL down vs PLlc	0.0492515	0.503688	-198536	PL down vs PLsc	0.0975445	175121	175121	PLlc up vs PLsc	111375	871456	260817	1
14634	hsa-miR-4652-3p_st	0.00159864	Homo sapiens	0.387034	114386	114386	BIO up vs PL	0.866642	0.97472	-102594	BIO down vs PLlc	0.000738659	0.418467	-238967	BIO down vs PLsc	0.306889	0.852132	-117353	PL down vs PLlc	0.00025285	0.365838	-273345	PL down vs PLsc	0.000914082	0.42932	-232926	PLlc down vs PLsc	110986	306102	0.919339	1
14144	hsa-miR-345_st	0.0016015	Homo sapiens	0.00177289	79594	79594	BIO up vs PL	0.670667	124029	124029	BIO up vs PLlc	0.00158473	132411	132411	BIO up vs PLsc	0.00359306	0.155827	-641738	PL down vs PLlc	0.417686	166358	166358	PL up vs PLsc	0.00280685	106758	106758	PLlc up vs PLsc	110933	334808	100603	1
13601	hsa-miR-1228_st	0.00160475	Homo sapiens	0.0801413	0.395652	-252748	BIO down vs PL	0.0199295	0.267898	-373276	BIO down vs PLlc	0.000195922	0.035805	-27929	BIO down vs PLsc	0.431985	0.677106	-147687	PL down vs PLlc	0.00208021	0.0904964	-110502	PL down vs PLsc	0.00622074	0.133652	-748214	PLlc down vs PLsc	110874	314013	944057	1
13975	hsa-miR-30a-star_st	0.00162534	Homo sapiens	0.000393133	436394	436394	BIO up vs PL	0.00396371	286238	286238	BIO up vs PLlc	0.00165835	437057	437057	BIO up vs PLsc	0.166438	0.655916	-152458	PL down vs PLlc	0.996586	100152	100152	PL up vs PLsc	0.249377	15269	15269	PLlc up vs PLsc	110497	110179	332372	1
13936	hsa-miR-27b_st	0.00163693	Homo sapiens	0.00369042	175916	175916	BIO up vs PL	0.177037	302248	302248	BIO up vs PLlc	0.000384306	131376	131376	BIO up vs PLsc	0.0432988	0.171813	-582027	PL down vs PLlc	0.0565189	746811	746811	PL up vs PLsc	0.00234569	434664	434664	PLlc up vs PLsc	110288	798792	241426	1
14851	hsa-miR-4786-3p_st	0.00166692	Homo sapiens	0.418311	133077	133077	BIO up vs PL	0.00116968	0.219096	-456421	BIO down vs PLlc	0.497574	0.746908	-133885	BIO down vs PLsc	0.000333288	0.164639	-60739	PL down vs PLlc	0.19377	0.561261	-17817	PL down vs PLsc	0.0143315	340904	340904	PLlc up vs PLsc	109755	157056	476992	1
12149	hp_hsa-mir-890_st	0.00166856	Homo sapiens	0.000316946	0.694251	-14404	BIO down vs PL	0.371018	0.938274	-106579	BIO down vs PLlc	0.0787778	0.849529	-117712	BIO down vs PLsc	0.00127814	135149	135149	PL up vs PLlc	0.0358892	122366	122366	PL up vs PLsc	0.260546	0.905417	-110446	PLlc down vs PLsc	109726	0.634063	0.19262	1
14529	hsa-miR-4486_st	0.00167635	Homo sapiens	0.000370162	152031	152031	BIO up vs PL	0.0025469	790521	790521	BIO up vs PLlc	0.00258343	125108	125108	BIO up vs PLsc	0.235234	0.519974	-192317	PL down vs PLlc	0.764885	0.822913	-12152	PL down vs PLsc	0.48571	15826	15826	PLlc up vs PLsc	109589	366918	111604	1
11424	hp_hsa-mir-4428_st	0.00176459	Homo sapiens	0.000830945	176422	176422	BIO up vs PL	0.0187948	140159	140159	BIO up vs PLlc	0.00069011	204112	204112	BIO up vs PLsc	0.0854326	0.794452	-125873	PL down vs PLlc	0.34681	115695	115695	PL up vs PLsc	0.0290911	145629	145629	PLlc up vs PLsc	108094	196252	0.605187	1
1261	ENSG00000238775_x_st	0.0017703	Homo sapiens	0.000277884	0.544627	-183612	BIO down vs PL	0.0164436	0.725833	-137773	BIO down vs PLlc	0.00419931	0.604868	-165325	BIO down vs PLsc	0.0274344	133272	133272	PL up vs PLlc	0.459488	111061	111061	PL up vs PLsc	0.210864	0.833342	-119999	PLlc down vs PLsc	108001	167203	0.516056	1
11901	hp_hsa-mir-548ak_x_st	0.00181472	Homo sapiens	0.0745346	0.919113	-108801	BIO down vs PL	0.00410322	0.854873	-116976	BIO down vs PLlc	0.0489648	112329	112329	BIO up vs PLsc	0.11804	0.930106	-107515	PL down vs PLlc	0.00313017	122215	122215	PL up vs PLsc	0.000366925	131399	131399	PLlc up vs PLsc	107284	0.240524	0.074731	1
14664	hsa-miR-4668-5p_st	0.00189444	Homo sapiens	0.00562733	0.073729	-135632	BIO down vs PL	0.00245503	0.0506564	-197408	BIO down vs PLlc	0.000407988	0.00891637	-112153	BIO down vs PLsc	0.624276	0.687062	-145547	PL down vs PLlc	0.0426065	0.120934	-826895	PL down vs PLsc	0.0852494	0.176017	-568128	PLlc down vs PLsc	10605	730607	229643	1
11627	hp_hsa-mir-4679-2_x_st	0.00189832	Homo sapiens	0.0036448	0.665835	-150187	BIO down vs PL	0.0072268	0.696038	-14367	BIO down vs PLlc	0.000338369	0.49548	-201825	BIO down vs PLsc	0.689374	104536	104536	PL up vs PLlc	0.0491507	0.744149	-134382	PL down vs PLsc	0.0276883	0.711858	-140477	PLlc down vs PLsc	105991	153823	0.483762	1
13551	hsa-let-7g-star_st	0.00191317	Homo sapiens	0.000546104	195473	195473	BIO up vs PL	0.00234475	172175	172175	BIO up vs PLlc	0.0020099	197643	197643	BIO up vs PLsc	0.367094	0.880811	-113532	PL down vs PLlc	0.947838	10111	10111	PL up vs PLsc	0.421394	114792	114792	PLlc up vs PLsc	105769	238399	0.751323	1
1685	ENSG00000252014_st	0.00193092	Homo sapiens	0.314615	0.922271	-108428	BIO down vs PL	0.951946	0.995289	-100473	BIO down vs PLlc	0.000428544	0.617248	-16201	BIO down vs PLsc	0.342294	107917	107917	PL up vs PLlc	0.00158576	0.669269	-149417	PL down vs PLsc	0.000461195	0.620169	-161246	PLlc down vs PLsc	105505	0.769579	0.243141	1
14422	hsa-miR-4306_st	0.00194111	Homo sapiens	0.00508958	283103	283103	BIO up vs PL	0.374376	0.762634	-131125	BIO down vs PLlc	0.00713943	332789	332789	BIO up vs PLsc	0.00114218	0.269384	-371218	PL down vs PLlc	0.66021	11755	11755	PL up vs PLsc	0.00205178	436368	436368	PLlc up vs PLsc	105356	11175	353564	1
13924	hsa-miR-2681-star_st	0.00197872	Homo sapiens	0.59664	113502	113502	BIO up vs PL	0.662335	0.900989	-110989	BIO down vs PLlc	0.00068149	0.253206	-394935	BIO down vs PLsc	0.342481	0.793805	-125975	PL down vs PLlc	0.000354428	0.223084	-448261	PL down vs PLsc	0.00119258	0.281031	-355832	PLlc down vs PLsc	104811	702768	223504	1
14641	hsa-miR-4656_st	0.00198166	Homo sapiens	0.0022817	126266	126266	BIO up vs PL	0.23649	0.45551	-219534	BIO down vs PLlc	0.195159	289136	289136	BIO up vs PLsc	0.000337402	0.0360755	-277197	PL down vs PLlc	0.0827563	0.22899	-436701	PL down vs PLsc	0.0362654	634752	634752	PLlc up vs PLsc	104768	510067	162284	1
77	ACA15_s_st	0.00198452	Homo sapiens	0.00220068	223482	223482	BIO up vs PL	0.000490156	270979	270979	BIO up vs PLlc	0.00293942	256416	256416	BIO up vs PLsc	0.350827	121253	121253	PL up vs PLlc	0.581233	114737	114737	PL up vs PLsc	0.823453	0.946261	-105679	PLlc down vs PLsc	104728	507109	161406	1
12141	hp_hsa-mir-874_st	0.00199775	Homo sapiens	0.257608	110752	110752	BIO up vs PL	0.0238784	125399	125399	BIO up vs PLlc	0.000303663	17543	17543	BIO up vs PLsc	0.17498	113224	113224	PL up vs PLlc	0.00130513	158398	158398	PL up vs PLsc	0.00913682	139898	139898	PLlc up vs PLsc	10454	0.944767	0.301247	1
2303	U71d_x_st	0.00201242	Homo sapiens	0.000782976	292806	292806	BIO up vs PL	0.000594924	305219	305219	BIO up vs PLlc	0.0184875	217857	217857	BIO up vs PLsc	0.858089	104239	104239	PL up vs PLlc	0.311114	0.74403	-134403	PL down vs PLsc	0.251666	0.713771	-140101	PLlc down vs PLsc	104333	667179	213158	1
11747	hp_hsa-mir-4787_st	0.00201297	Homo sapiens	0.000286419	213733	213733	BIO up vs PL	0.0195277	14742	14742	BIO up vs PLlc	0.309062	120128	120128	BIO up vs PLsc	0.023965	0.689738	-144983	PL down vs PLlc	0.00715854	0.562047	-177921	PL down vs PLsc	0.259159	0.814871	-122719	PLlc down vs PLsc	104325	254351	0.812689	1
2129	HBII-85-8_x_st	0.00204483	Homo sapiens	0.0128495	0.403827	-247631	BIO down vs PL	0.0292584	0.466385	-214415	BIO down vs PLlc	0.000255078	0.131605	-759852	BIO down vs PLsc	0.641548	115491	115491	PL up vs PLlc	0.0122307	0.325893	-306849	PL down vs PLsc	0.0063004	0.28218	-354384	PLlc down vs PLsc	103882	116793	374763	1
14154	hsa-miR-3545-5p_st	0.00206239	Homo sapiens	0.556318	0.948507	-105429	BIO down vs PL	0.455154	0.934741	-106981	BIO down vs PLlc	0.000377923	0.572593	-174644	BIO down vs PLsc	0.869687	0.985487	-101473	PL down vs PLlc	0.000786584	0.603678	-165651	PL down vs PLsc	0.000969376	0.612569	-163247	PLlc down vs PLsc	103641	0.976399	0.314031	1
13823	hsa-miR-193b_st	0.0020841	Homo sapiens	0.000879869	729638	729638	BIO up vs PL	0.000795074	750683	750683	BIO up vs PLlc	0.00454536	666127	666127	BIO up vs PLsc	0.948035	102884	102884	PL up vs PLlc	0.864763	0.912956	-109534	PL down vs PLsc	0.823246	0.887361	-112694	PLlc down vs PLsc	103347	233667	753661	1
1105	ENSG00000238570_x_st	0.00211009	Homo sapiens	0.000464501	0.621083	-161009	BIO down vs PL	0.0124103	0.752635	-132867	BIO down vs PLlc	0.00213799	0.625478	-159878	BIO down vs PLsc	0.0667398	121181	121181	PL up vs PLlc	0.952065	100708	100708	PL up vs PLsc	0.136785	0.831051	-120329	PLlc down vs PLsc	10.3	112217	0.363162	1
15168	hsa-miR-650_st	0.00213769	Homo sapiens	0.000632996	437337	437337	BIO up vs PL	0.000976329	401065	401065	BIO up vs PLlc	0.00789733	339699	339699	BIO up vs PLsc	0.780043	0.91706	-109044	PL down vs PLlc	0.509781	0.776743	-128743	PL down vs PLsc	0.662794	0.846992	-118065	PLlc down vs PLsc	102637	116731	379106	1
13751	hsa-miR-149_st	0.00213941	Homo sapiens	0.00157987	194977	194977	BIO up vs PL	0.00364334	179841	179841	BIO up vs PLlc	0.679513	0.922143	-108443	BIO down vs PLsc	0.61471	0.922369	-108417	PL down vs PLlc	0.00281882	0.47295	-211439	PL down vs PLsc	0.00566816	0.512756	-195025	PLlc down vs PLsc	102614	310068	100723	1
151	ACA58_st	0.00214926	Homo sapiens	0.0224585	122586	122586	BIO up vs PL	0.00923961	127493	127493	BIO up vs PLlc	0.00028666	165334	165334	BIO up vs PLsc	0.614616	104003	104003	PL up vs PLlc	0.00895932	134872	134872	PL up vs PLsc	0.0184826	129681	129681	PLlc up vs PLsc	102486	0.730103	0.237464	1
13922	hsa-miR-25-star_st	0.00215301	Homo sapiens	0.000616877	379974	379974	BIO up vs PL	0.000900044	354897	354897	BIO up vs PLlc	0.0137049	270311	270311	BIO up vs PLsc	0.806929	0.934004	-107066	PL down vs PLlc	0.330875	0.711394	-140569	PL down vs PLsc	0.432918	0.761661	-131292	PLlc down vs PLsc	102438	946867	308112	1
15179	hsa-miR-660_st	0.00215548	Homo sapiens	0.000578315	823469	823469	BIO up vs PL	0.0103388	382466	382466	BIO up vs PLlc	0.00157777	938916	938916	BIO up vs PLsc	0.101955	0.464457	-215305	PL down vs PLlc	0.806504	11402	11402	PL up vs PLsc	0.115856	24549	24549	PLlc up vs PLsc	102406	231984	755113	1
14329	hsa-miR-3934_st	0.00217296	Homo sapiens	0.00082874	2551	2551	BIO up vs PL	0.000826573	255188	255188	BIO up vs PLlc	0.00598497	232996	232996	BIO up vs PLsc	0.998656	100034	100034	PL up vs PLlc	0.717505	0.913351	-109487	PL down vs PLsc	0.716488	0.913037	-109525	PLlc down vs PLsc	102181	504435	164557	1
13730	hsa-miR-143-star_st	0.00227487	Homo sapiens	0.000803936	568417	568417	BIO up vs PL	0.000784224	571857	571857	BIO up vs PLlc	0.0114284	401733	401733	BIO up vs PLsc	0.987219	100605	100605	PL up vs PLlc	0.458314	0.706758	-141491	PL down vs PLsc	0.45076	0.702506	-142347	PLlc down vs PLsc	100911	170069	561775	1
802	ENSG00000212590_x_st	0.00233119	Homo sapiens	0.00293904	0.841621	-118818	BIO down vs PL	0.00279391	0.840463	-118982	BIO down vs PLlc	0.000657887	0.768709	-130088	BIO down vs PLsc	0.975723	0.998623	-100138	PL down vs PLlc	0.124773	0.913366	-109485	PL down vs PLsc	0.129951	0.914626	-109334	PLlc down vs PLsc	100239	0.244111	0.0811766	1
11896	hp_hsa-mir-548ai_x_st	0.0023379	Homo sapiens	0.00381505	0.0903727	-110653	BIO down vs PL	0.00659664	0.111655	-895616	BIO down vs PLlc	0.000457277	0.018004	-555432	BIO down vs PLsc	0.748605	123549	123549	PL up vs PLlc	0.0672528	0.19922	-501959	PL down vs PLsc	0.0426805	0.161247	-620167	PLlc down vs PLsc	10016	515338	171505	1
13912	hsa-miR-23a-star_st	0.00235741	Homo sapiens	0.000671892	414932	414932	BIO up vs PL	0.208574	148353	148353	BIO up vs PLlc	0.00454424	369781	369781	BIO up vs PLsc	0.00567643	0.357536	-279692	PL down vs PLlc	0.755128	0.891183	-11221	PL down vs PLsc	0.0292902	249257	249257	PLlc up vs PLsc	999322	107446	358397	1
11974	hp_hsa-mir-550a-3_s_st	0.0023611	Homo sapiens	0.000687429	0.176461	-566698	BIO down vs PL	0.0246789	0.387602	-257996	BIO down vs PLlc	0.830982	110108	110108	BIO up vs PLsc	0.0530739	219653	219653	PL up vs PLlc	0.00192956	623977	623977	PL up vs PLsc	0.0388963	284074	284074	PLlc up vs PLsc	998894	160618	535987	1
125	ACA3_st	0.00237043	Homo sapiens	0.00234554	327794	327794	BIO up vs PL	0.000831002	398363	398363	BIO up vs PLlc	0.00202252	442515	442515	BIO up vs PLsc	0.521592	121529	121529	PL up vs PLlc	0.423408	134998	134998	PL up vs PLsc	0.776001	111083	111083	PLlc up vs PLsc	997815	107388	358743	1
13735	hsa-miR-145_st	0.00240521	Homo sapiens	0.00310483	581891	581891	BIO up vs PL	0.0462751	10881	10881	BIO up vs PLlc	0.000498333	661624	661624	BIO up vs PLsc	0.141325	0.186994	-534775	PL down vs PLlc	0.0879592	113702	113702	PL up vs PLsc	0.00957673	608052	608052	PLlc up vs PLsc	993837	136787	458784	1
14838	hsa-miR-4777-5p_st	0.00245113	Homo sapiens	0.0003786	0.69747	-143375	BIO down vs PL	0.210947	0.912196	-109626	BIO down vs PLlc	0.111743	0.863412	-11582	BIO down vs PLsc	0.00294324	130786	130786	PL up vs PLlc	0.029634	123792	123792	PL up vs PLsc	0.528658	0.946521	-10565	PLlc down vs PLsc	98869	0.583653	0.196776	1
119	ACA36_x_st	0.00252691	Homo sapiens	0.0353295	144875	144875	BIO up vs PL	0.000978628	201641	201641	BIO up vs PLlc	0.00124902	229196	229196	BIO up vs PLsc	0.0552632	139183	139183	PL up vs PLlc	0.0338444	158202	158202	PL up vs PLsc	0.508237	113665	113665	PLlc up vs PLsc	980443	284481	0.967185	1
14078	hsa-miR-3180_st	0.00255562	Homo sapiens	0.00104262	618251	618251	BIO up vs PL	0.000820407	658299	658299	BIO up vs PLlc	0.00925217	482202	482202	BIO up vs PLsc	0.878294	106478	106478	PL up vs PLlc	0.62253	0.779946	-128214	PL down vs PLsc	0.538945	0.732497	-136519	PLlc down vs PLsc	977396	194833	664464	1
14783	hsa-miR-4743_st	0.00256735	Homo sapiens	0.00286786	293614	293614	BIO up vs PL	0.367882	0.771713	-129582	BIO down vs PLlc	0.0477451	213621	213621	BIO up vs PLsc	0.000658727	0.262833	-38047	PL down vs PLlc	0.3669	0.727558	-137446	PL down vs PLsc	0.0127786	276814	276814	PLlc up vs PLsc	976163	920515	314331	1
14495	hsa-miR-4454_st	0.00258748	Homo sapiens	0.0115015	123264	123264	BIO up vs PL	0.335267	227876	227876	BIO up vs PLlc	0.000543961	144633	144633	BIO up vs PLsc	0.0647637	0.184869	-540923	PL down vs PLlc	0.0330417	117336	117336	PL up vs PLsc	0.0019328	634698	634698	PLlc up vs PLsc	974061	80528	275575	1
14097	hsa-miR-3195_st	0.0025885	Homo sapiens	0.000824661	594633	594633	BIO up vs PL	0.00203692	477294	477294	BIO up vs PLlc	0.00304396	604228	604228	BIO up vs PLsc	0.574003	0.802669	-124584	PL down vs PLlc	0.973117	101613	101613	PL up vs PLsc	0.621753	126594	126594	PLlc up vs PLsc	973956	174007	595534	1
421	ENSG00000200492_x_st	0.00259143	Homo sapiens	0.0868989	0.828861	-120647	BIO down vs PL	0.525846	0.937069	-106716	BIO down vs PLlc	0.000432474	0.536037	-186554	BIO down vs PLsc	0.243001	113055	113055	PL up vs PLlc	0.00485923	0.646715	-154628	PL down vs PLsc	0.000962721	0.572036	-174814	PLlc down vs PLsc	973652	118911	0.407095	1
11978	hp_hsa-mir-551b_st	0.00261374	Homo sapiens	0.640718	104293	104293	BIO up vs PL	0.00139097	0.682469	-146527	BIO down vs PLlc	0.680717	0.955679	-104638	BIO down vs PLsc	0.000666431	0.654377	-152817	PL down vs PLlc	0.433145	0.916341	-10913	PL down vs PLsc	0.0103791	140033	140033	PLlc up vs PLsc	971351	0.925523	0.317607	1
14133	hsa-miR-338-5p_st	0.00262736	Homo sapiens	0.000509649	196469	196469	BIO up vs PL	0.0025883	170597	170597	BIO up vs PLlc	0.00828711	171384	171384	BIO up vs PLsc	0.31715	0.868315	-115166	PL down vs PLlc	0.424989	0.872318	-114637	PL down vs PLsc	0.978208	100461	100461	PLlc up vs PLsc	969957	217835	0.748607	1
386	ENSG00000200051_x_st	0.00269514	Homo sapiens	0.00377147	0.759211	-131716	BIO down vs PL	0.362439	0.932334	-107258	BIO down vs PLlc	0.00106925	0.664617	-150463	BIO down vs PLsc	0.0188687	122803	122803	PL up vs PLlc	0.169722	0.875405	-114233	PL down vs PLsc	0.00369696	0.712853	-140281	PLlc down vs PLsc	96315	0.648391	0.224399	1
13567	hsa-miR-106b_st	0.00269558	Homo sapiens	0.158286	360209	360209	BIO up vs PL	0.91613	0.913228	-109502	BIO down vs PLlc	0.000677298	146374	146374	BIO up vs PLsc	0.133556	0.253527	-394435	PL down vs PLlc	0.004855	406359	406359	PL up vs PLsc	0.000593903	160282	160282	PLlc up vs PLsc	963106	849543	294029	1
14862	hsa-miR-4793-3p_st	0.00275973	Homo sapiens	0.00402161	428573	428573	BIO up vs PL	0.000594525	690977	690977	BIO up vs PLlc	0.00415342	588833	588833	BIO up vs PLsc	0.250948	161227	161227	PL up vs PLlc	0.523066	137394	137394	PL up vs PLsc	0.74584	0.852175	-117347	PLlc down vs PLsc	956851	18357	639495	1
11895	hp_hsa-mir-548ai_st	0.00284578	Homo sapiens	0.00448619	0.0549689	-181921	BIO down vs PL	0.00447797	0.0549205	-182081	BIO down vs PLlc	0.000648234	0.00866795	-115368	BIO down vs PLsc	0.999138	0.999119	-100088	PL down vs PLlc	0.0872096	0.157688	-634163	PL down vs PLsc	0.0873397	0.157827	-633604	PLlc down vs PLsc	948728	749749	263423	1
14503	hsa-miR-4462_st	0.00291494	Homo sapiens	0.00120535	622095	622095	BIO up vs PL	0.00304265	490133	490133	BIO up vs PLlc	0.725722	119829	119829	BIO up vs PLsc	0.573151	0.787875	-126924	PL down vs PLlc	0.00821335	0.192622	-519152	PL down vs PLsc	0.01848	0.244483	-409027	PLlc down vs PLsc	94241	197182	69744	1
14640	hsa-miR-4655-5p_st	0.00293062	Homo sapiens	0.000546434	61949	61949	BIO up vs PL	0.00238891	436791	436791	BIO up vs PLlc	0.0176161	35629	35629	BIO up vs PLsc	0.361679	0.705082	-141827	PL down vs PLlc	0.244908	0.575135	-173872	PL down vs PLsc	0.658846	0.815699	-122594	PLlc down vs PLsc	941002	157055	556338	1
14287	hsa-miR-378b_st	0.00298317	Homo sapiens	0.00199562	163191	163191	BIO up vs PL	0.0630345	128023	128023	BIO up vs PLlc	0.000965232	194857	194857	BIO up vs PLsc	0.0670371	0.784502	-127469	PL down vs PLlc	0.248444	119404	119404	PL up vs PLsc	0.015758	152204	152204	PLlc up vs PLsc	93635	163238	0.581115	1
672	ENSG00000207444_x_st	0.00298439	Homo sapiens	0.00347807	0.842969	-118628	BIO down vs PL	0.827852	101008	101008	BIO up vs PLlc	0.17471	108373	108373	BIO up vs PLsc	0.00242052	119824	119824	PL up vs PLlc	0.00103448	128561	128561	PL up vs PLsc	0.229866	107291	107291	PLlc up vs PLsc	936244	0.236111	0.0840632	1
1401	ENSG00000238956_s_st	0.00303288	Homo sapiens	0.00204199	29986	29986	BIO up vs PL	0.00100035	338506	338506	BIO up vs PLlc	0.0038136	338532	338532	BIO up vs PLsc	0.658139	112888	112888	PL up vs PLlc	0.717258	112897	112897	PL up vs PLsc	0.999817	100008	100008	PLlc up vs PLsc	932039	822644	294209	1
10730	hp_hsa-mir-1306_st	0.00307992	Homo sapiens	0.279594	113899	113899	BIO up vs PL	0.0408124	0.765478	-130637	BIO down vs PLlc	0.00370369	0.591743	-168992	BIO down vs PLsc	0.00581614	0.672066	-148795	PL down vs PLlc	0.000846137	0.519531	-192481	PL down vs PLsc	0.0946202	0.773037	-12936	PLlc down vs PLsc	928037	150208	0.539519	1
2244	U48_st	0.00310184	Homo sapiens	0.00138718	415892	415892	BIO up vs PL	0.00164115	401636	401636	BIO up vs PLlc	0.00323138	463894	463894	BIO up vs PLsc	0.916846	0.965722	-103549	PL down vs PLlc	0.789811	111542	111542	PL up vs PLsc	0.725445	115501	115501	PLlc up vs PLsc	926197	122727	441688	1
13562	hsa-miR-105-star_st	0.00316559	Homo sapiens	0.0015149	0.729538	-137073	BIO down vs PL	0.882624	0.989003	-101112	BIO down vs PLlc	0.658542	104156	104156	BIO up vs PLsc	0.00192472	135566	135566	PL up vs PLlc	0.00259231	14277	14277	PL up vs PLsc	0.575347	105314	105314	PLlc up vs PLsc	920933	0.61303	0.221887	1
13776	hsa-miR-181a-2-star_st	0.00321354	Homo sapiens	0.00135546	357249	357249	BIO up vs PL	0.00358623	299529	299529	BIO up vs PLlc	0.00191196	440119	440119	BIO up vs PLsc	0.556987	0.838434	-11927	PL down vs PLlc	0.570013	123197	123197	PL up vs PLsc	0.304046	146937	146937	PLlc up vs PLsc	917057	963266	35013	1
2127	HBII-85-6_x_st	0.00323235	Homo sapiens	0.00732315	0.0698235	-143218	BIO down vs PL	0.00781499	0.0719932	-138902	BIO down vs PLlc	0.000577906	0.00812475	-123081	BIO down vs PLsc	0.970006	103107	103107	PL up vs PLlc	0.0513267	0.116361	-859392	PL down vs PLsc	0.0486593	0.112854	-886097	PLlc down vs PLsc	915555	720373	262272	1
454	ENSG00000201009_s_st	0.00331533	Homo sapiens	0.0014749	13703	13703	BIO up vs PL	0.00163236	131797	131797	BIO up vs PLlc	0.00374676	160687	160687	BIO up vs PLsc	0.949838	0.961809	-103971	PL down vs PLlc	0.833776	117264	117264	PL up vs PLsc	0.794085	12192	12192	PLlc up vs PLsc	909052	413678	151688	1
14131	hsa-miR-337-5p_st	0.00333745	Homo sapiens	0.000703785	424306	424306	BIO up vs PL	0.00622126	281495	281495	BIO up vs PLlc	0.00438365	383738	383738	BIO up vs PLsc	0.201249	0.663426	-150733	PL down vs PLlc	0.789991	0.904392	-110572	PL down vs PLsc	0.418695	136321	136321	PLlc up vs PLsc	907352	101942	374505	1
13869	hsa-miR-21-star_st	0.00335091	Homo sapiens	0.000809654	793092	793092	BIO up vs PL	0.0029694	551933	551933	BIO up vs PLlc	0.00570535	655104	655104	BIO up vs PLsc	0.427391	0.695926	-143693	PL down vs PLlc	0.729127	0.826013	-121063	PL down vs PLsc	0.756069	118693	118693	PLlc up vs PLsc	906324	217345	799363	1
13752	hsa-miR-150-star_st	0.00339083	Homo sapiens	0.000591851	808714	808714	BIO up vs PL	0.290173	160495	160495	BIO up vs PLlc	0.0577129	304021	304021	BIO up vs PLsc	0.00338576	0.198456	-503889	PL down vs PLlc	0.0886701	0.375931	-266006	PL down vs PLsc	0.246349	189428	189428	PLlc up vs PLsc	903303	202409	74692	1
14723	hsa-miR-4707-5p_st	0.00341214	Homo sapiens	0.00174531	257446	257446	BIO up vs PL	0.0461695	573892	573892	BIO up vs PLlc	0.00126444	648128	648128	BIO up vs PLsc	0.0791735	0.222918	-448596	PL down vs PLlc	0.349458	251753	251753	PL up vs PLsc	0.0275431	112935	112935	PLlc up vs PLsc	901708	664187	245529	1
11247	hp_hsa-mir-378_x_st	0.00345994	Homo sapiens	0.0040401	132221	132221	BIO up vs PL	0.0412003	119281	119281	BIO up vs PLlc	0.1605	0.869562	-1.15	BIO down vs PLsc	0.201202	0.902127	-110849	PL down vs PLlc	0.00106607	0.657655	-152055	PL down vs PLsc	0.00645894	0.729006	-137173	PLlc down vs PLsc	898174	0.635678	0.235915	1
139	ACA48_x_st	0.00355879	Homo sapiens	0.000806426	244547	244547	BIO up vs PL	0.00190487	220227	220227	BIO up vs PLlc	0.0405872	172379	172379	BIO up vs PLsc	0.591853	0.900551	-111043	PL down vs PLlc	0.162038	0.704891	-141866	PL down vs PLsc	0.315144	0.782733	-127758	PLlc down vs PLsc	891046	398035	148902	1
2032	HBII-295_st	0.00359917	Homo sapiens	0.00123478	475612	475612	BIO up vs PL	0.0022319	417029	417029	BIO up vs PLlc	0.00445092	479295	479295	BIO up vs PLsc	0.715411	0.876827	-114048	PL down vs PLlc	0.986012	100774	100774	PL up vs PLsc	0.752427	114931	114931	PLlc up vs PLsc	888203	136203	511157	1
459	ENSG00000201042_s_st	0.0036171	Homo sapiens	0.000670697	291477	291477	BIO up vs PL	0.0139143	192751	192751	BIO up vs PLlc	0.00507309	262484	262484	BIO up vs PLsc	0.0902373	0.661292	-151219	PL down vs PLlc	0.706232	0.900531	-111046	PL down vs PLsc	0.279589	136177	136177	PLlc up vs PLsc	886952	538758	202476	1
667	ENSG00000207410_x_st	0.00367618	Homo sapiens	0.0473667	0.869139	-115056	BIO down vs PL	0.021891	118323	118323	BIO up vs PLlc	0.327621	0.924755	-108137	BIO down vs PLsc	0.000560706	136138	136138	PL up vs PLlc	0.43347	106399	106399	PL up vs PLsc	0.00882652	0.781552	-127951	PLlc down vs PLsc	882883	0.424617	0.160314	1
12030	hp_hsa-mir-596_st	0.00369205	Homo sapiens	0.0453213	0.800359	-124944	BIO down vs PL	0.0344461	126917	126917	BIO up vs PLlc	0.114274	0.81348	-122929	BIO down vs PLsc	0.000800789	158574	158574	PL up vs PLlc	0.8943	101639	101639	PL up vs PLsc	0.0039231	0.640957	-156017	PLlc down vs PLsc	881804	104506	0.395046	1
10609	hp_hsa-mir-1234_st	0.00369211	Homo sapiens	0.316697	114001	114001	BIO up vs PL	0.352312	0.885785	-112894	BIO down vs PLlc	0.00199139	0.531868	-188017	BIO down vs PLsc	0.0698646	0.776999	-1287	PL down vs PLlc	0.000531844	0.466547	-214341	PL down vs PLsc	0.00736657	0.600448	-166542	PLlc down vs PLsc	8818	170212	0.643427	1
14048	hsa-miR-3157-3p_st	0.00371838	Homo sapiens	0.0687856	0.370641	-269803	BIO down vs PL	0.260309	0.559396	-178764	BIO down vs PLlc	0.000510118	0.049678	-201296	BIO down vs PLsc	0.417583	150926	150926	PL up vs PLlc	0.00711358	0.134032	-746088	PL down vs PLsc	0.00228277	0.0888065	-112604	PLlc down vs PLsc	880026	260451	98653	1
14604	hsa-miR-455-3p_st	0.00373045	Homo sapiens	0.00875724	0.130817	-764425	BIO down vs PL	0.455537	0.614953	-162614	BIO down vs PLlc	0.00114975	0.0317792	-314671	BIO down vs PLsc	0.0330364	470086	470086	PL up vs PLlc	0.094871	0.242928	-411644	PL down vs PLsc	0.00314791	0.0516775	-193508	PLlc down vs PLsc	879215	43.07	16329	1
14201	hsa-miR-3656_st	0.00378962	Homo sapiens	0.00348163	202342	202342	BIO up vs PL	0.00427059	183407	183407	BIO up vs PLlc	0.00120228	758928	758928	BIO up vs PLsc	0.903639	0.906419	-110324	PL down vs PLlc	0.202446	375072	375072	PL up vs PLsc	0.173509	413795	413795	PLlc up vs PLsc	875287	684371	260627	1
1973	ENSG00000253014_st	0.00379413	Homo sapiens	0.189373	0.485357	-206034	BIO down vs PL	0.111354	0.408054	-245066	BIO down vs PLlc	0.000483866	0.0412465	-242445	BIO down vs PLsc	0.742368	0.840729	-118944	PL down vs PLlc	0.00285935	0.0849817	-117672	PL down vs PLsc	0.00449528	0.101081	-989307	PLlc down vs PLsc	874991	287907	10968	1
1222	ENSG00000238718_x_st	0.00379939	Homo sapiens	0.029429	0.660974	-151292	BIO down vs PL	0.34526	0.850821	-117534	BIO down vs PLlc	0.000647742	0.377736	-264735	BIO down vs PLsc	0.152632	128722	128722	PL up vs PLlc	0.0187573	0.571484	-174983	PL down vs PLsc	0.00226757	0.443966	-225242	PLlc down vs PLsc	874646	290534	110724	1
14585	hsa-miR-4526_st	0.00385371	Homo sapiens	0.000511805	225147	225147	BIO up vs PL	0.0108179	165465	165465	BIO up vs PLlc	0.0218684	170837	170837	BIO up vs PLsc	0.0851996	0.73492	-136069	PL down vs PLlc	0.192419	0.75878	-131791	PL down vs PLsc	0.874699	103247	103247	PLlc up vs PLsc	871115	282863	108238	1
13931	hsa-miR-26b-star_st	0.00387717	Homo sapiens	0.258117	0.898767	-111264	BIO down vs PL	0.000643461	0.647772	-154375	BIO down vs PLlc	0.0636616	0.796691	-125519	BIO down vs PLsc	0.0042513	0.720734	-138747	PL down vs PLlc	0.294663	0.886427	-112812	PL down vs PLsc	0.0868758	122989	122989	PLlc up vs PLsc	869608	0.860351	0.329785	1
14134	hsa-miR-339-3p_st	0.00394417	Homo sapiens	0.0131024	555962	555962	BIO up vs PL	0.661904	0.773564	-129272	BIO down vs PLlc	0.0039379	134652	134652	BIO up vs PLsc	0.00610986	0.13914	-718702	PL down vs PLlc	0.233687	242196	242196	PL up vs PLsc	0.00216654	174067	174067	PLlc up vs PLsc	865366	350887	135159	1
11660	hp_hsa-mir-4713_st	0.0039455	Homo sapiens	0.587663	105935	105935	BIO up vs PL	0.329483	111126	111126	BIO up vs PLlc	0.0026446	0.606318	-16493	BIO down vs PLsc	0.651984	1049	1049	PL up vs PLlc	0.00127986	0.57235	-174718	PL down vs PLsc	0.000716406	0.545613	-18328	PLlc down vs PLsc	865282	114446	0.44088	1
13674	hsa-miR-1287_st	0.00394639	Homo sapiens	0.00068964	188945	188945	BIO up vs PL	0.00973755	152104	152104	BIO up vs PLlc	0.00710218	172246	172246	BIO up vs PLsc	0.130551	0.805015	-124221	PL down vs PLlc	0.578806	0.91162	-109695	PL down vs PLsc	0.458468	113243	113243	PLlc up vs PLsc	865227	187357	0.721804	1
10762	hp_hsa-mir-143_st	0.00395698	Homo sapiens	0.0141375	147089	147089	BIO up vs PL	0.000536603	191662	191662	BIO up vs PLlc	0.173994	126264	126264	BIO up vs PLsc	0.069255	130303	130303	PL up vs PLlc	0.360552	0.858416	-116494	PL down vs PLsc	0.0256172	0.658783	-151795	PLlc down vs PLsc	864564	182715	0.70446	1
13765	hsa-miR-155_st	0.0039934	Homo sapiens	0.006801	165214	165214	BIO up vs PL	0.154023	357242	357242	BIO up vs PLlc	0.000869161	113358	113358	BIO up vs PLsc	0.0932693	0.21623	-46247	PL down vs PLlc	0.0859383	686128	686128	PL up vs PLsc	0.00655348	317314	317314	PLlc up vs PLsc	862302	733891	283694	1
11022	hp_hsa-mir-3150a_x_st	0.0040386	Homo sapiens	0.857556	0.981127	-101924	BIO down vs PL	0.00686034	0.704027	-14204	BIO down vs PLlc	0.00282527	0.607859	-164512	BIO down vs PLsc	0.00936327	0.71757	-139359	PL down vs PLlc	0.00361072	0.619552	-161407	PL down vs PLsc	0.273316	0.863403	-115821	PLlc down vs PLsc	859529	114884	0.44553	1
14593	hsa-miR-4532_st	0.0040502	Homo sapiens	0.01278	700265	700265	BIO up vs PL	0.523505	153004	153004	BIO up vs PLlc	0.00115791	344371	344371	BIO up vs PLsc	0.0396681	0.218495	-457677	PL down vs PLlc	0.0707966	491773	491773	PL up vs PLsc	0.00272184	225073	225073	PLlc up vs PLsc	858824	443906	172292	1
14428	hsa-miR-4311_st	0.00407035	Homo sapiens	0.381043	0.943873	-105946	BIO down vs PL	0.445654	105132	105132	BIO up vs PLlc	0.001705	0.720604	-138772	BIO down vs PLsc	0.117996	111384	111384	PL up vs PLlc	0.00576478	0.763455	-130984	PL down vs PLsc	0.000630129	0.685427	-145894	PLlc down vs PLsc	857604	0.42556	0.165407	1
14076	hsa-miR-3180-3p_st	0.00415319	Homo sapiens	0.000679669	102879	102879	BIO up vs PL	0.00419879	589989	589989	BIO up vs PLlc	0.0418344	395747	395747	BIO up vs PLsc	0.274956	0.573481	-174374	PL down vs PLlc	0.136238	0.384673	-259961	PL down vs PLsc	0.513602	0.670769	-149083	PLlc down vs PLsc	852664	246795	964802	1
15043	hsa-miR-548q_st	0.00421056	Homo sapiens	0.00169143	177837	177837	BIO up vs PL	0.00167593	177977	177977	BIO up vs PLlc	0.00739932	174266	174266	BIO up vs PLsc	0.995466	100079	100079	PL up vs PLlc	0.905119	0.979919	-102049	PL down vs PLsc	0.901448	0.979145	-10213	PLlc down vs PLsc	849311	194681	0.764075	1
2328	U87_st	0.00421195	Homo sapiens	0.00205107	13212	13212	BIO up vs PL	0.00218905	131757	131757	BIO up vs PLlc	0.00373355	136422	136422	BIO up vs PLsc	0.968325	0.997256	-100275	PL down vs PLlc	0.706342	103256	103256	PL up vs PLsc	0.68268	10354	10354	PLlc up vs PLsc	84923	0.482879	0.189536	1
127	ACA41_st	0.00424006	Homo sapiens	0.00334532	154858	154858	BIO up vs PL	0.00239111	158568	158568	BIO up vs PLlc	0.00224322	17686	17686	BIO up vs PLsc	0.840136	102395	102395	PL up vs PLlc	0.365131	114207	114207	PL up vs PLsc	0.453645	111536	111536	PLlc up vs PLsc	847608	138369	0.544154	1
1328	ENSG00000238865_st	0.0043501	Homo sapiens	0.527844	0.835295	-119718	BIO down vs PL	0.402659	0.786252	-127186	BIO down vs PLlc	0.000753034	0.200139	-499654	BIO down vs PLsc	0.830379	0.941286	-106238	PL down vs PLlc	0.00171775	0.239602	-417358	PL down vs PLsc	0.00228667	0.254548	-392853	PLlc down vs PLsc	841379	795603	315198	1
1564	ENSG00000239153_x_st	0.00436038	Homo sapiens	0.972436	0.984115	-101614	BIO down vs PL	0.747778	0.86121	-116116	BIO down vs PLlc	0.00111289	0.0820365	-121897	BIO down vs PLsc	0.773909	0.875111	-114271	PL down vs PLlc	0.00116376	0.0833607	-119961	PL down vs PLsc	0.0016964	0.0952572	-104979	PLlc down vs PLsc	840807	214498	850367	1
161	ACA61_st	0.00436364	Homo sapiens	0.00134859	653556	653556	BIO up vs PL	0.0031901	519048	519048	BIO up vs PLlc	0.00510921	647125	647125	BIO up vs PLsc	0.601476	0.79419	-125914	PL down vs PLlc	0.985295	0.99016	-100994	PL down vs PLsc	0.682347	124675	124675	PLlc up vs PLsc	840626	191656	759972	1
14777	hsa-miR-4739_st	0.00439295	Homo sapiens	0.000675756	499219	499219	BIO up vs PL	0.201172	301689	301689	BIO up vs PLlc	0.0628575	791087	791087	BIO up vs PLsc	0.00594753	0.0604322	-165475	PL down vs PLlc	0.0919257	0.158465	-631055	PL down vs PLsc	0.35239	262219	262219	PLlc up vs PLsc	839004	682364	271101	1
14662	hsa-miR-4667-5p_st	0.00442035	Homo sapiens	0.00195231	313664	313664	BIO up vs PL	0.00135981	334077	334077	BIO up vs PLlc	0.0117331	281599	281599	BIO up vs PLsc	0.823196	106508	106508	PL up vs PLlc	0.755316	0.897775	-111387	PL down vs PLsc	0.622733	0.842917	-118636	PLlc down vs PLsc	8375	790218	314515	1
1608	ENSG00000251762_x_st	0.00444051	Homo sapiens	0.472478	0.941874	-106171	BIO down vs PL	0.255179	0.907724	-110166	BIO down vs PLlc	0.000705641	0.62303	-160506	BIO down vs PLsc	0.655042	0.963743	-103762	PL down vs PLlc	0.00180807	0.66148	-151176	PL down vs PLsc	0.0033124	0.686365	-145695	PLlc down vs PLsc	836401	0.671936	0.267789	1
399	ENSG00000200191_x_st	0.00444434	Homo sapiens	0.285986	0.926935	-107882	BIO down vs PL	0.157538	0.90227	-110832	BIO down vs PLlc	0.000611254	0.666967	-149933	BIO down vs PLsc	0.697082	0.97339	-102734	PL down vs PLlc	0.00254865	0.71954	-138978	PL down vs PLsc	0.00434986	0.73921	-13528	PLlc down vs PLsc	836193	0.473128	0.188604	1
2013	HBII-115_st	0.00447979	Homo sapiens	0.0014364	374219	374219	BIO up vs PL	0.00475243	298911	298911	BIO up vs PLlc	0.00361725	406531	406531	BIO up vs PLsc	0.475619	0.79876	-125194	PL down vs PLlc	0.82798	108634	108634	PL up vs PLsc	0.426857	136004	136004	PLlc up vs PLsc	834276	957475	382557	1
63	14qII-6_x_st	0.00452075	Homo sapiens	0.000541366	0.764221	-130852	BIO down vs PL	0.0370297	0.878583	-11382	BIO down vs PLlc	0.0761425	0.877738	-113929	BIO down vs PLsc	0.0269302	114965	114965	PL up vs PLlc	0.0620275	114854	114854	PL up vs PLsc	0.98864	0.999038	-100096	PLlc down vs PLsc	832083	0.301151	0.120641	1
1738	ENSG00000252193_st	0.00452289	Homo sapiens	0.00101347	0.668682	-149548	BIO down vs PL	0.589466	0.952177	-105023	BIO down vs PLlc	0.202466	0.863419	-115819	BIO down vs PLsc	0.0024357	142396	142396	PL up vs PLlc	0.0390088	129122	129122	PL up vs PLsc	0.3848	0.906784	-11028	PLlc down vs PLsc	83197	0.802859	0.32167	1
11152	hp_hsa-mir-3619_st	0.00454551	Homo sapiens	0.000882831	195866	195866	BIO up vs PL	0.33383	115746	115746	BIO up vs PLlc	0.468474	114214	114214	BIO up vs PLsc	0.0044399	0.590942	-169221	PL down vs PLlc	0.0120809	0.583122	-171491	PL down vs PLsc	0.941279	0.986767	-101341	PLlc down vs PLsc	83077	215132	0.863182	1
13795	hsa-miR-187_st	0.00460791	Homo sapiens	0.00442944	0.712239	-140402	BIO down vs PL	0.322091	110156	110156	BIO up vs PLlc	0.929859	0.989787	-101032	BIO down vs PLsc	0.000846506	154661	154661	PL up vs PLlc	0.0160083	138968	138968	PL up vs PLsc	0.368983	0.898533	-111293	PLlc down vs PLsc	827496	0.891029	0.358926	1
14367	hsa-miR-4253_st	0.00462672	Homo sapiens	0.00208739	257769	257769	BIO up vs PL	0.00303276	244395	244395	BIO up vs PLlc	0.00346664	29194	29194	BIO up vs PLsc	0.821499	0.94812	-105472	PL down vs PLlc	0.667945	113257	113257	PL up vs PLsc	0.542161	119454	119454	PLlc up vs PLsc	82652	546025	220211	1
64	14qII-7_st	0.00463919	Homo sapiens	0.00142431	0.697969	-143273	BIO down vs PL	0.00285793	0.723578	-138202	BIO down vs PLlc	0.00661596	0.708268	-141189	BIO down vs PLsc	0.671562	103669	103669	PL up vs PLlc	0.887617	101476	101476	PL up vs PLsc	0.836631	0.978842	-102162	PLlc down vs PLsc	825876	0.701967	0.283322	1
13826	hsa-miR-195-star_st	0.00466153	Homo sapiens	0.00301612	257044	257044	BIO up vs PL	0.00170947	280106	280106	BIO up vs PLlc	0.00462064	294183	294183	BIO up vs PLsc	0.730758	108972	108972	PL up vs PLlc	0.659616	114448	114448	PL up vs PLsc	0.872305	105025	105025	PLlc up vs PLsc	824726	607053	245355	1
14118	hsa-miR-324-5p_st	0.00466936	Homo sapiens	0.00280025	111051	111051	BIO up vs PL	0.805382	116744	116744	BIO up vs PLlc	0.00988297	108078	108078	BIO up vs PLsc	0.00423679	0.105127	-951232	PL down vs PLlc	0.97183	0.973231	-102751	PL down vs PLsc	0.014055	925768	925768	PLlc up vs PLsc	824324	385428	155856	1
13699	hsa-miR-130a_st	0.00470913	Homo sapiens	0.164274	290409	290409	BIO up vs PL	0.160415	0.340616	-293586	BIO down vs PLlc	0.00596802	205598	205598	BIO up vs PLsc	0.0129585	0.117288	-852599	PL down vs PLlc	0.048196	707962	707962	PL up vs PLsc	0.00082478	603608	603608	PLlc up vs PLsc	822298	518119	210029	1
11685	hp_hsa-mir-4737_x_st	0.00471466	Homo sapiens	0.00174579	154242	154242	BIO up vs PL	0.00158727	155198	155198	BIO up vs PLlc	0.015275	144277	144277	BIO up vs PLsc	0.953106	10062	10062	PL up vs PLlc	0.606198	0.935392	-106907	PL down vs PLsc	0.573809	0.92963	-10757	PLlc down vs PLsc	822018	107779	0.437052	1
2270	U59B_x_st	0.00474132	Homo sapiens	0.00317716	22236	22236	BIO up vs PL	0.0011037	255263	255263	BIO up vs PLlc	0.0121421	217133	217133	BIO up vs PLsc	0.520482	114797	114797	PL up vs PLlc	0.92717	0.976493	-102407	PL down vs PLsc	0.53811	0.850625	-117561	PLlc down vs PLsc	820673	440011	17872	1
11569	hp_hsa-mir-4634_st	0.00474232	Homo sapiens	0.000858675	119559	119559	BIO up vs PL	0.0532123	319039	319039	BIO up vs PLlc	0.0080118	849768	849768	BIO up vs PLsc	0.0316973	0.266846	-374748	PL down vs PLlc	0.609964	0.71075	-140697	PL down vs PLsc	0.161755	266352	266352	PLlc up vs PLsc	820622	287233	116673	1
596	ENSG00000206776_st	0.00474833	Homo sapiens	0.334036	0.935755	-106866	BIO down vs PL	0.0574476	0.869016	-115073	BIO down vs PLlc	0.0115675	128027	128027	BIO up vs PLsc	0.284435	0.928679	-10768	PL down vs PLlc	0.00290176	136817	136817	PL up vs PLsc	0.000685665	147325	147325	PLlc up vs PLsc	820321	0.438435	0.178156	1
15113	hsa-miR-602_st	0.00475972	Homo sapiens	0.00274393	354489	354489	BIO up vs PL	0.00128902	412887	412887	BIO up vs PLlc	0.010034	346864	346864	BIO up vs PLsc	0.64457	116474	116474	PL up vs PLlc	0.956932	0.97849	-102198	PL down vs PLsc	0.6667	0.840095	-119034	PLlc down vs PLsc	81975	105243	427949	1
2209	U31_st	0.00478222	Homo sapiens	0.00330692	490422	490422	BIO up vs PL	0.00189012	566368	566368	BIO up vs PLlc	0.00398072	661949	661949	BIO up vs PLsc	0.735788	115486	115486	PL up vs PLlc	0.568162	134975	134975	PL up vs PLsc	0.765239	116876	116876	PLlc up vs PLsc	818627	176009	716685	1
12163	hp_hsa-mir-9-3_x_st	0.00481261	Homo sapiens	0.00182504	0.566292	-176587	BIO down vs PL	0.0312444	0.712562	-140339	BIO down vs PLlc	0.663186	107722	107722	BIO up vs PLsc	0.120453	125829	125829	PL up vs PLlc	0.00306363	190224	190224	PL up vs PLsc	0.0318229	151176	151176	PLlc up vs PLsc	81712	186943	0.762611	1
15268	hsa-miR-99b-star_st	0.00481602	Homo sapiens	0.00132776	279213	279213	BIO up vs PL	0.00392088	238541	238541	BIO up vs PLlc	0.00608587	268894	268894	BIO up vs PLsc	0.514884	0.854335	-11705	PL down vs PLlc	0.897716	0.963045	-103837	PL down vs PLsc	0.683784	112724	112724	PLlc up vs PLsc	816952	554716	226336	1
11835	hp_hsa-mir-518d_x_st	0.00483796	Homo sapiens	0.0508246	0.791739	-126304	BIO down vs PL	0.0351695	0.773927	-129211	BIO down vs PLlc	0.000600129	0.529953	-188696	BIO down vs PLsc	0.833209	0.977503	-102301	PL down vs PLlc	0.0109875	0.669353	-149398	PL down vs PLsc	0.0148514	0.684758	-146037	PLlc down vs PLsc	815872	112894	0.46124	1
617	ENSG00000206913_s_st	0.00485921	Homo sapiens	0.00111181	410654	410654	BIO up vs PL	0.00638884	292665	292665	BIO up vs PLlc	0.00602558	377569	377569	BIO up vs PLsc	0.304078	0.712681	-140315	PL down vs PLlc	0.830786	0.919434	-108763	PL down vs PLsc	0.520965	129011	129011	PLlc up vs PLsc	814832	994734	406928	1
14031	hsa-miR-3146_st	0.0049234	Homo sapiens	0.258871	0.914037	-109405	BIO down vs PL	0.0737798	116175	116175	BIO up vs PLlc	0.0117444	0.753704	-132678	BIO down vs PLsc	0.00959022	127101	127101	PL up vs PLlc	0.0623531	0.824588	-121273	PL down vs PLsc	0.000834979	0.648766	-154139	PLlc down vs PLsc	811722	0.571484	0.23468	1
895	ENSG00000238309_x_st	0.00493996	Homo sapiens	0.0763837	0.895371	-111686	BIO down vs PL	0.00449272	0.815529	-12262	BIO down vs PLlc	0.193091	110031	110031	BIO up vs PLsc	0.125889	0.910829	-10979	PL down vs PLlc	0.013144	122888	122888	PL up vs PLsc	0.00139404	134919	134919	PLlc up vs PLsc	810928	0.316799	0.130221	1
1977	ENSG00000253036_st	0.00496562	Homo sapiens	0.000689705	0.548149	-182432	BIO down vs PL	0.0273478	0.725285	-137877	BIO down vs PLlc	0.0170358	0.646999	-15456	BIO down vs PLsc	0.048135	132315	132315	PL up vs PLlc	0.302112	118034	118034	PL up vs PLsc	0.470797	0.892062	-1121	PLlc down vs PLsc	809704	156539	0.644429	1
838	ENSG00000221252_st	0.0049728	Homo sapiens	0.00106618	339922	339922	BIO up vs PL	0.00922001	237747	237747	BIO up vs PLlc	0.00584084	315832	315832	BIO up vs PLsc	0.213674	0.699417	-142976	PL down vs PLlc	0.828062	0.929131	-107627	PL down vs PLsc	0.409197	132843	132843	PLlc up vs PLsc	809362	732458	301661	1
1192	ENSG00000238687_x_st	0.00497564	Homo sapiens	0.217434	0.924374	-108181	BIO down vs PL	0.00393509	0.800432	-124932	BIO down vs PLlc	0.00194745	0.737562	-135582	BIO down vs PLsc	0.0366938	0.865918	-115484	PL down vs PLlc	0.0115295	0.797905	-125328	PL down vs PLsc	0.289702	0.921455	-108524	PLlc down vs PLsc	809228	0.360669	0.148565	1
11165	hp_hsa-mir-3648_st	0.00497951	Homo sapiens	0.00198428	468823	468823	BIO up vs PL	0.00400623	398948	398948	BIO up vs PLlc	0.00358405	561552	561552	BIO up vs PLsc	0.673952	0.850957	-117515	PL down vs PLlc	0.700651	119779	119779	PL up vs PLsc	0.47081	140758	140758	PLlc up vs PLsc	809044	140135	577368	1
10625	hp_hsa-mir-1245_st	0.00498085	Homo sapiens	0.00663145	0.831081	-120325	BIO down vs PL	0.00290406	0.808872	-123629	BIO down vs PLlc	0.00189267	0.757693	-13198	BIO down vs PLsc	0.628201	0.973277	-102746	PL down vs PLlc	0.194065	0.911696	-109686	PL down vs PLsc	0.348205	0.936728	-106755	PLlc down vs PLsc	80898	0.297023	0.122386	1
14332	hsa-miR-3937_st	0.00503249	Homo sapiens	0.00119018	113952	113952	BIO up vs PL	0.0274805	406503	406503	BIO up vs PLlc	0.00418534	116704	116704	BIO up vs PLsc	0.0872995	0.356733	-280322	PL down vs PLlc	0.97212	102416	102416	PL up vs PLsc	0.144431	287093	287093	PLlc up vs PLsc	806548	297925	123128	1
13701	hsa-miR-130b_st	0.00504201	Homo sapiens	0.35683	190162	190162	BIO up vs PL	0.785713	0.830422	-120421	BIO down vs PLlc	0.00140373	351365	351365	BIO up vs PLsc	0.241419	0.436692	-228995	PL down vs PLlc	0.00501871	184772	184772	PL up vs PLsc	0.000986254	423117	423117	PLlc up vs PLsc	806102	445627	184272	1
1238	ENSG00000238747_st	0.00505216	Homo sapiens	0.0888873	0.834471	-119836	BIO down vs PL	0.0046339	0.705866	-14167	BIO down vs PLlc	0.184425	118256	118256	BIO up vs PLsc	0.111962	0.845884	-11822	PL down vs PLlc	0.0141854	141714	141714	PL up vs PLsc	0.00136184	167533	167533	PLlc up vs PLsc	805629	0.927837	0.383898	1
11313	hp_hsa-mir-3960_st	0.00506049	Homo sapiens	0.00210272	317063	317063	BIO up vs PL	0.00188654	323177	323177	BIO up vs PLlc	0.00894627	303962	303962	BIO up vs PLsc	0.947076	101928	101928	PL up vs PLlc	0.904704	0.958678	-10431	PL down vs PLsc	0.861996	0.940542	-106322	PLlc down vs PLsc	805241	791792	327766	1
13984	hsa-miR-30e-star_st	0.00509209	Homo sapiens	0.00146704	220255	220255	BIO up vs PL	0.0031156	202166	202166	BIO up vs PLlc	0.00815826	208136	208136	BIO up vs PLsc	0.64776	0.917874	-108947	PL down vs PLlc	0.804674	0.944979	-105822	PL down vs PLsc	0.898684	102953	102953	PLlc up vs PLsc	803777	332312	137813	1
14952	hsa-miR-517b_st	0.00511801	Homo sapiens	0.00172957	0.732359	-136545	BIO down vs PL	0.00242084	0.743795	-134446	BIO down vs PLlc	0.00871185	0.746171	-134018	BIO down vs PLsc	0.837371	101562	101562	PL up vs PLlc	0.839843	101886	101886	PL up vs PLsc	0.972453	100319	100319	PLlc up vs PLsc	802584	0.54215	0.225169	1
14568	hsa-miR-4516_st	0.00512994	Homo sapiens	0.00852266	139185	139185	BIO up vs PL	0.0112382	122042	122042	BIO up vs PLlc	0.00098854	937061	937061	BIO up vs PLsc	0.873836	0.876829	-114047	PL down vs PLlc	0.0824712	673248	673248	PL up vs PLsc	0.0660826	767822	767822	PLlc up vs PLsc	802037	652058	271001	1
11034	hp_hsa-mir-3155b_x_st	0.00515897	Homo sapiens	0.00101634	181647	181647	BIO up vs PL	0.156505	12212	12212	BIO up vs PLlc	0.755386	105249	105249	BIO up vs PLsc	0.0123727	0.672291	-148745	PL down vs PLlc	0.00658795	0.579413	-172589	PL down vs PLsc	0.373926	0.861848	-11603	PLlc down vs PLsc	800714	170114	0.708177	1
13595	hsa-miR-1225-3p_st	0.00517349	Homo sapiens	0.692138	120298	120298	BIO up vs PL	0.746826	0.860311	-116237	BIO down vs PLlc	0.00168858	0.0944238	-105905	BIO down vs PLsc	0.476596	0.715153	-13983	PL down vs PLlc	0.00100572	0.0784919	-127402	PL down vs PLsc	0.00260365	0.109755	-911116	PLlc down vs PLsc	800055	205348	855557	1
14510	hsa-miR-4469_st	0.00518609	Homo sapiens	0.118114	0.596736	-167578	BIO down vs PL	0.0836744	0.559854	-178618	BIO down vs PLlc	0.000635133	0.16407	-609496	BIO down vs PLsc	0.836917	0.938194	-106588	PL down vs PLlc	0.00581124	0.274946	-363708	PL down vs PLsc	0.00776439	0.293058	-341229	PLlc down vs PLsc	799485	910421	379586	1
435	ENSG00000200693_st	0.00520096	Homo sapiens	0.0600927	0.893304	-111944	BIO down vs PL	0.196882	107638	107638	BIO up vs PLlc	0.0190272	119974	119974	BIO up vs PLsc	0.00570819	120495	120495	PL up vs PLlc	0.00110282	134303	134303	PL up vs PLsc	0.127099	11146	11146	PLlc up vs PLsc	798814	0.282742	0.117984	1
2149	SNORD121B_st	0.00522123	Homo sapiens	0.00349282	260393	260393	BIO up vs PL	0.00178422	289219	289219	BIO up vs PLlc	0.0054083	297574	297574	BIO up vs PLsc	0.685663	11107	11107	PL up vs PLlc	0.674507	114279	114279	PL up vs PLsc	0.928289	102889	102889	PLlc up vs PLsc	797904	632425	264202	1
13978	hsa-miR-30b_st	0.0053188	Homo sapiens	0.00993213	737976	737976	BIO up vs PL	0.797232	0.84687	-118082	BIO down vs PLlc	0.00609485	144578	144578	BIO up vs PLsc	0.00636163	0.114756	-871416	PL down vs PLlc	0.403787	195911	195911	PL up vs PLsc	0.00425914	17072	17072	PLlc up vs PLsc	793581	393177	165149	1
2162	U104_st	0.0053597	Homo sapiens	0.0145015	193175	193175	BIO up vs PL	0.00102083	277405	277405	BIO up vs PLlc	0.00711629	251158	251158	BIO up vs PLsc	0.135844	143603	143603	PL up vs PLlc	0.359369	130016	130016	PL up vs PLsc	0.723595	0.905383	-11045	PLlc down vs PLsc	791798	492142	207183	1
14103	hsa-miR-32-star_st	0.00543599	Homo sapiens	0.22646	0.932803	-107204	BIO down vs PL	0.0142716	0.852323	-117326	BIO down vs PLlc	0.0489288	115966	115966	BIO up vs PLsc	0.125512	0.913722	-109442	PL down vs PLlc	0.00810517	12432	12432	PL up vs PLsc	0.000896645	136058	136058	PLlc up vs PLsc	788513	0.286829	0.121253	1
14856	hsa-miR-4789-3p_st	0.00544663	Homo sapiens	0.0692973	0.874404	-114364	BIO down vs PL	0.00122273	0.745269	-13418	BIO down vs PLlc	0.00601984	0.755491	-132364	BIO down vs PLsc	0.0359295	0.852317	-117327	PL down vs PLlc	0.100554	0.864008	-11574	PL down vs PLsc	0.869472	101372	101372	PLlc up vs PLsc	78806	0.428345	0.181181	1
1467	ENSG00000239034_x_st	0.00545959	Homo sapiens	0.208642	0.916501	-109111	BIO down vs PL	0.144513	0.902403	-110815	BIO down vs PLlc	0.000712517	0.682358	-146551	BIO down vs PLsc	0.815969	0.984618	-101562	PL down vs PLlc	0.00402187	0.744525	-134314	PL down vs PLsc	0.00555859	0.756156	-132248	PLlc down vs PLsc	787508	0.413907	0.175197	1
2144	SNORA38B_st	0.00547956	Homo sapiens	0.00150443	292338	292338	BIO up vs PL	0.00229233	27372	27372	BIO up vs PLlc	0.0747098	183031	183031	BIO up vs PLsc	0.796214	0.936311	-106802	PL down vs PLlc	0.154347	0.626092	-159721	PL down vs PLsc	0.214836	0.66868	-149548	PLlc down vs PLsc	786662	604748	256251	1
11252	hp_hsa-mir-378d-1_st	0.00549779	Homo sapiens	0.0488313	0.775257	-12899	BIO down vs PL	0.165545	0.843795	-118512	BIO down vs PLlc	0.000727445	0.513258	-194834	BIO down vs PLsc	0.472756	108841	108841	PL up vs PLlc	0.0141459	0.662049	-151046	PL down vs PLsc	0.00505293	0.608273	-1644	PLlc down vs PLsc	785893	126516	0.536612	1
11594	hp_hsa-mir-4658_st	0.00550374	Homo sapiens	0.841448	103465	103465	BIO up vs PL	0.252411	0.817498	-122324	BIO down vs PLlc	0.00147411	0.414308	-241366	BIO down vs PLsc	0.186042	0.790122	-126563	PL down vs PLlc	0.00113557	0.400434	-249729	PL down vs PLsc	0.00742882	0.506801	-197316	PLlc down vs PLsc	785643	270036	114571	1
13672	hsa-miR-1285_st	0.00551554	Homo sapiens	0.00255788	229525	229525	BIO up vs PL	0.0025783	22929	22929	BIO up vs PLlc	0.00551341	245548	245548	BIO up vs PLsc	0.996167	0.998975	-100103	PL down vs PLlc	0.796682	106981	106981	PL up vs PLsc	0.793672	10709	10709	PLlc up vs PLsc	785147	425078	180466	1
11441	hp_hsa-mir-4441_st	0.0055352	Homo sapiens	0.00157659	0.707602	-141322	BIO down vs PL	0.780108	0.977162	-102337	BIO down vs PLlc	0.538878	0.939157	-106478	BIO down vs PLsc	0.00248987	138095	138095	PL up vs PLlc	0.0166791	132724	132724	PL up vs PLsc	0.696067	0.961107	-104047	PLlc down vs PLsc	784324	0.635528	0.270096	1
13859	hsa-miR-2053_st	0.00554842	Homo sapiens	0.00149983	0.463864	-21558	BIO down vs PL	0.0874383	0.714337	-13999	BIO down vs PLlc	0.00479955	0.45644	-219087	BIO down vs PLsc	0.0353712	153997	153997	PL up vs PLlc	0.942324	0.983994	-101627	PL down vs PLsc	0.0664608	0.63897	-156502	PLlc down vs PLsc	783773	308675	131277	1
15240	hsa-miR-921_st	0.00558752	Homo sapiens	0.785723	0.904934	-110505	BIO down vs PL	0.00218038	0.231586	-431805	BIO down vs PLlc	0.0261993	0.319238	-313245	BIO down vs PLsc	0.00342707	0.255915	-390755	PL down vs PLlc	0.0387158	0.352775	-283467	PL down vs PLsc	0.480547	137849	137849	PLlc up vs PLsc	782151	124965	532571	1
633	ENSG00000207062_s_st	0.0056127	Homo sapiens	0.00188334	285554	285554	BIO up vs PL	0.0024328	274316	274316	BIO up vs PLlc	0.0111557	259671	259671	BIO up vs PLsc	0.876053	0.960642	-104097	PL down vs PLlc	0.763537	0.909357	-109968	PL down vs PLsc	0.861881	0.946614	-10564	PLlc down vs PLsc	781113	614224	262115	1
1595	ENSG00000251709_x_st	0.00564069	Homo sapiens	0.000947491	0.777605	-1286	BIO down vs PL	0.0314908	0.872838	-114569	BIO down vs PLlc	0.503004	0.954747	-10474	BIO down vs PLsc	0.0597262	112247	112247	PL up vs PLlc	0.0116574	122781	122781	PL up vs PLsc	0.208092	109384	109384	PLlc up vs PLsc	779967	0.288466	0.123281	1
2267	U59A_st	0.00566245	Homo sapiens	0.00307127	444661	444661	BIO up vs PL	0.00217405	482819	482819	BIO up vs PLlc	0.00607651	511842	511842	BIO up vs PLsc	0.834889	108581	108581	PL up vs PLlc	0.771402	115108	115108	PL up vs PLsc	0.903884	106011	106011	PLlc up vs PLsc	77908	144076	616438	1
47	14qII-26_st	0.00573474	Homo sapiens	0.782284	103405	103405	BIO up vs PL	0.00426483	0.648099	-154297	BIO down vs PLlc	0.0250552	0.683688	-146266	BIO down vs PLsc	0.00268094	0.626759	-159551	PL down vs PLlc	0.016833	0.661175	-151246	PL down vs PLsc	0.719039	105491	105491	PLlc up vs PLsc	776164	134828	0.579034	1
11972	hp_hsa-mir-550a-2_s_st	0.00576863	Homo sapiens	0.00315391	0.175534	-569691	BIO down vs PL	0.173347	0.516518	-193604	BIO down vs PLlc	0.317591	1787	1787	BIO up vs PLsc	0.0376273	294255	294255	PL up vs PLlc	0.00181539	101804	101804	PL up vs PLsc	0.0482626	345971	345971	PLlc up vs PLsc	774812	196474	845254	1
15184	hsa-miR-664-star_st	0.00582552	Homo sapiens	0.00232228	489748	489748	BIO up vs PL	0.0176323	304311	304311	BIO up vs PLlc	0.00245682	688235	688235	BIO up vs PLsc	0.252958	0.621362	-160937	PL down vs PLlc	0.49497	140528	140528	PL up vs PLsc	0.120208	226162	226162	PLlc up vs PLsc	772563	148438	640457	1
11669	hp_hsa-mir-4722_st	0.00582933	Homo sapiens	0.0106786	284995	284995	BIO up vs PL	0.362465	0.726716	-137605	BIO down vs PLlc	0.0290633	283809	283809	BIO up vs PLsc	0.00219712	0.254993	-392168	PL down vs PLlc	0.992076	0.995837	-100418	PL down vs PLsc	0.00768094	390536	390536	PLlc up vs PLsc	772413	10795	465857	1
114	ACA34_st	0.00586909	Homo sapiens	0.00698573	231289	231289	BIO up vs PL	0.000905488	316935	316935	BIO up vs PLlc	0.0517484	195527	195527	BIO up vs PLsc	0.232698	13703	13703	PL up vs PLlc	0.59236	0.845379	-11829	PL down vs PLsc	0.142837	0.616932	-162092	PLlc down vs PLsc	770859	591941	255966	1
14479	hsa-miR-4440_st	0.00587932	Homo sapiens	0.00162173	757074	757074	BIO up vs PL	0.0395993	306401	306401	BIO up vs PLlc	0.00389834	870398	870398	BIO up vs PLsc	0.0851028	0.404718	-247086	PL down vs PLlc	0.814743	114969	114969	PL up vs PLsc	0.101939	284071	284071	PLlc up vs PLsc	770461	215642	932956	1
14015	hsa-miR-3135_st	0.00594693	Homo sapiens	0.00317426	144794	144794	BIO up vs PL	0.00375812	143368	143368	BIO up vs PLlc	0.717612	10447	10447	BIO up vs PLsc	0.91989	0.990152	-100995	PL down vs PLlc	0.0195375	0.721507	-138599	PL down vs PLsc	0.0225758	0.728683	-137234	PLlc down vs PLsc	767851	0.882966	0.383306	1
11605	hp_hsa-mir-4662b_x_st	0.00596375	Homo sapiens	0.289543	0.890386	-112311	BIO down vs PL	0.0771399	0.815048	-122692	BIO down vs PLlc	0.000846674	0.550433	-181675	BIO down vs PLsc	0.414345	0.915388	-109243	PL down vs PLlc	0.0035852	0.618196	-161761	PL down vs PLsc	0.0114931	0.675338	-148074	PLlc down vs PLsc	767207	103249	0.448591	1
11939	hp_hsa-mir-548i-4_x_st	0.00599251	Homo sapiens	0.0128101	0.694005	-144091	BIO down vs PL	0.000801111	0.564579	-177123	BIO down vs PLlc	0.0525399	0.722299	-138447	BIO down vs PLsc	0.118316	0.813509	-122924	PL down vs PLlc	0.79257	104077	104077	PL up vs PLsc	0.126843	127936	127936	PLlc up vs PLsc	766112	139606	0.607423	1
2086	HBII-52-48_x_st	0.00600476	Homo sapiens	0.00472421	0.830073	-120471	BIO down vs PL	0.00190569	0.806534	-123987	BIO down vs PLlc	0.00577203	0.802111	-124671	BIO down vs PLsc	0.588813	0.971643	-102918	PL down vs PLlc	0.598919	0.966314	-103486	PL down vs PLsc	0.932255	0.994516	-100551	PLlc down vs PLsc	765647	0.253705	0.110453	1
13631	hsa-miR-125a-3p_st	0.00600528	Homo sapiens	0.00102475	312147	312147	BIO up vs PL	0.0105016	2186	2186	BIO up vs PLlc	0.012809	251506	251506	BIO up vs PLsc	0.183075	0.70031	-142794	PL down vs PLlc	0.494978	0.805728	-124111	PL down vs PLsc	0.65553	115053	115053	PLlc up vs PLsc	765627	592953	258156	1
13756	hsa-miR-151b_st	0.00604901	Homo sapiens	0.26793	227379	227379	BIO up vs PL	0.0688841	0.240025	-416623	BIO down vs PLlc	0.0168108	116703	116703	BIO up vs PLsc	0.00931516	0.105562	-947314	PL down vs PLlc	0.0856005	513252	513252	PL up vs PLsc	0.00109304	48621	48621	PLlc up vs PLsc	763977	467791	204103	1
18	14qI-7_st	0.00622782	Homo sapiens	0.527836	0.926367	-107949	BIO down vs PL	0.00526144	0.660189	-151472	BIO down vs PLlc	0.186814	122504	122504	BIO up vs PLsc	0.0159225	0.712664	-140319	PL down vs PLlc	0.0795839	132242	132242	PL up vs PLsc	0.00152166	18556	18556	PLlc up vs PLsc	757377	129343	0.569256	1
11751	hp_hsa-mir-4791_st	0.00623193	Homo sapiens	0.00279347	0.74481	-134262	BIO down vs PL	0.90379	100932	100932	BIO up vs PLlc	0.997957	100024	100024	BIO up vs PLsc	0.00228709	135514	135514	PL up vs PLlc	0.00923354	134295	134295	PL up vs PLsc	0.923404	0.991001	-100908	PLlc down vs PLsc	757228	0.529888	0.233258	1
956	ENSG00000238377_st	0.00623635	Homo sapiens	0.067889	0.80744	-123848	BIO down vs PL	0.115693	0.835254	-119724	BIO down vs PLlc	0.000775404	0.544168	-183767	BIO down vs PLsc	0.75256	103445	103445	PL up vs PLlc	0.0115805	0.673943	-148381	PL down vs PLsc	0.00739464	0.6515	-153492	PLlc down vs PLsc	757068	103258	0.454638	1
14686	hsa-miR-4684-3p_st	0.00627201	Homo sapiens	0.027697	137604	137604	BIO up vs PL	0.0803851	127281	127281	BIO up vs PLlc	0.0491068	0.71175	-140499	BIO down vs PLsc	0.543538	0.924978	-108111	PL down vs PLlc	0.00146527	0.517244	-193332	PL down vs PLsc	0.00333507	0.559196	-178828	PLlc down vs PLsc	755781	14515	0.640177	1
177	ACA9_st	0.00635177	Homo sapiens	0.00643673	159093	159093	BIO up vs PL	0.00137196	180984	180984	BIO up vs PLlc	0.0104158	168447	168447	BIO up vs PLsc	0.36336	11376	11376	PL up vs PLlc	0.737543	105879	105879	PL up vs PLsc	0.674189	0.930727	-107443	PLlc down vs PLsc	752934	172292	0.762759	1
14565	hsa-miR-4513_st	0.00635961	Homo sapiens	0.000783649	399048	399048	BIO up vs PL	0.0456293	194501	194501	BIO up vs PLlc	0.110375	186907	186907	BIO up vs PLsc	0.0333841	0.487414	-205165	PL down vs PLlc	0.0595917	0.468383	-213501	PL down vs PLsc	0.913389	0.960955	-104063	PLlc down vs PLsc	752656	798831	353783	1
2271	U60_st	0.00644952	Homo sapiens	0.00261805	146764	146764	BIO up vs PL	0.00198968	149205	149205	BIO up vs PLlc	0.0184676	139391	139391	BIO up vs PLsc	0.867636	101664	101664	PL up vs PLlc	0.672016	0.949765	-105289	PL down vs PLsc	0.577518	0.934223	-107041	PLlc down vs PLsc	749502	0.871502	0.387591	1
14047	hsa-miR-3156-5p_st	0.00645642	Homo sapiens	0.00319271	186681	186681	BIO up vs PL	0.00306904	187415	187415	BIO up vs PLlc	0.00560495	200751	200751	BIO up vs PLsc	0.981138	100393	100393	PL up vs PLlc	0.721782	107537	107537	PL up vs PLsc	0.736151	107116	107116	PLlc up vs PLsc	749263	245504	10922	1
14090	hsa-miR-3189-5p_st	0.00649065	Homo sapiens	0.967671	0.976424	-102415	BIO down vs PL	0.00346775	0.112647	-887725	BIO down vs PLlc	0.0237257	0.153604	-651026	BIO down vs PLsc	0.00371229	0.115367	-866796	PL down vs PLlc	0.0251485	0.157312	-635678	PL down vs PLsc	0.668574	136358	136358	PLlc up vs PLsc	748077	307934	137212	1
11363	hp_hsa-mir-4284_st	0.00651125	Homo sapiens	0.72287	0.8938	-111882	BIO down vs PL	0.0123644	0.391771	-255251	BIO down vs PLlc	0.00295617	0.229813	-435137	BIO down vs PLsc	0.0230986	0.438321	-228143	PL down vs PLlc	0.00482252	0.257119	-388926	PL down vs PLsc	0.187425	0.586599	-170474	PLlc down vs PLsc	747367	884126	394329	1
11518	hp_hsa-mir-4507_st	0.00654121	Homo sapiens	0.0115929	179483	179483	BIO up vs PL	0.0192164	169701	169701	BIO up vs PLlc	0.00114604	284465	284465	BIO up vs PLsc	0.773767	0.945496	-105765	PL down vs PLlc	0.0756758	158491	158491	PL up vs PLsc	0.0504618	167627	167627	PLlc up vs PLsc	74634	335612	149892	1
11954	hp_hsa-mir-548s_st	0.00656851	Homo sapiens	0.00415469	0.767336	-130321	BIO down vs PL	0.119065	0.884936	-113003	BIO down vs PLlc	0.0022511	0.69948	-142963	BIO down vs PLsc	0.0748055	115326	115326	PL up vs PLlc	0.31658	0.91157	-109701	PL down vs PLsc	0.023178	0.790431	-126513	PLlc down vs PLsc	745408	0.478654	0.214045	1
14475	hsa-miR-4436b-5p_st	0.00658703	Homo sapiens	0.00476625	368454	368454	BIO up vs PL	0.14962	17574	17574	BIO up vs PLlc	0.00219059	609862	609862	BIO up vs PLsc	0.0675782	0.476966	-209659	PL down vs PLlc	0.281255	165519	165519	PL up vs PLsc	0.0184019	347025	347025	PLlc up vs PLsc	744779	121369	543201	1
855	ENSG00000221639_st	0.00658916	Homo sapiens	0.0775052	0.774404	-129132	BIO down vs PL	0.0584585	0.757631	-13199	BIO down vs PLlc	0.000815396	0.471695	-212001	BIO down vs PLsc	0.869553	0.97834	-102214	PL down vs PLlc	0.0109736	0.609108	-164175	PL down vs PLsc	0.0138772	0.622593	-160619	PLlc down vs PLsc	744707	15708	0.703098	1
2125	HBII-85-4_x_st	0.00664752	Homo sapiens	0.192432	0.740039	-135128	BIO down vs PL	0.0441492	0.609146	-164164	BIO down vs PLlc	0.000932231	0.294608	-339435	BIO down vs PLsc	0.387414	0.823127	-121488	PL down vs PLlc	0.00580805	0.398097	-251195	PL down vs PLsc	0.0203492	0.48364	-206765	PLlc down vs PLsc	742738	430314	193121	1
11547	hp_hsa-mir-4525_st	0.00668221	Homo sapiens	0.00439022	162617	162617	BIO up vs PL	0.0145634	147959	147959	BIO up vs PLlc	0.00194134	19685	19685	BIO up vs PLsc	0.493334	0.909865	-109906	PL down vs PLlc	0.267543	121052	121052	PL up vs PLsc	0.109848	133044	133044	PLlc up vs PLsc	741578	163459	0.734737	1
11096	hp_hsa-mir-3202-2_s_st	0.00672223	Homo sapiens	0.000831327	0.731462	-136713	BIO down vs PL	0.0324958	0.848082	-117913	BIO down vs PLlc	0.0640362	0.844234	-118451	BIO down vs PLsc	0.0500773	115943	115943	PL up vs PLlc	0.108442	115417	115417	PL up vs PLsc	0.956522	0.995463	-100456	PLlc down vs PLsc	740248	0.407827	0.183644	1
11718	hp_hsa-mir-4769_st	0.00680358	Homo sapiens	0.21705	0.784465	-127475	BIO down vs PL	0.106514	0.721228	-138652	BIO down vs PLlc	0.000896358	0.349507	-286118	BIO down vs PLsc	0.658022	0.919388	-108768	PL down vs PLlc	0.00498886	0.445535	-224449	PL down vs PLsc	0.00932737	0.4846	-206356	PLlc down vs PLsc	737575	312695	141316	1
14780	hsa-miR-4741_st	0.00687302	Homo sapiens	0.000878653	416224	416224	BIO up vs PL	0.0829371	465291	465291	BIO up vs PLlc	0.0876124	636342	636342	BIO up vs PLsc	0.0206447	0.111789	-894545	PL down vs PLlc	0.0836365	0.152884	-654089	PL down vs PLsc	0.755356	136762	136762	PLlc up vs PLsc	735323	584987	265184	1
1324	ENSG00000238860_x_st	0.00687927	Homo sapiens	0.000924006	0.575131	-173873	BIO down vs PL	0.121618	0.817329	-12235	BIO down vs PLlc	0.0990038	0.766738	-130423	BIO down vs PLsc	0.0146075	142112	142112	PL up vs PLlc	0.0773005	133315	133315	PL up vs PLsc	0.67105	0.938101	-106598	PLlc down vs PLsc	735121	130553	0.591979	1
146	ACA54_st	0.00688071	Homo sapiens	0.00272693	470125	470125	BIO up vs PL	0.00356175	440884	440884	BIO up vs PLlc	0.00706986	504855	504855	BIO up vs PLsc	0.873064	0.9378	-106633	PL down vs PLlc	0.884872	107387	107387	PL up vs PLsc	0.783416	11451	11451	PLlc up vs PLsc	735075	140902	638946	1
2242	U46_x_st	0.00707658	Homo sapiens	0.00871106	190728	190728	BIO up vs PL	0.00209296	226464	226464	BIO up vs PLlc	0.00535028	236638	236638	BIO up vs PLsc	0.407522	118736	118736	PL up vs PLlc	0.396121	124071	124071	PL up vs PLsc	0.860251	104493	104493	PLlc up vs PLsc	728875	359127	164238	1
15836	mgU6-47_st	0.00713053	Homo sapiens	0.00281927	244656	244656	BIO up vs PL	0.00342077	238133	238133	BIO up vs PLlc	0.00803942	250808	250808	BIO up vs PLsc	0.907859	0.973339	-102739	PL down vs PLlc	0.930773	102515	102515	PL up vs PLsc	0.856157	105323	105323	PLlc up vs PLsc	727203	470611	215717	1
126	ACA40_x_st	0.00717492	Homo sapiens	0.00155592	226835	226835	BIO up vs PL	0.00428883	201263	201263	BIO up vs PLlc	0.0294449	180734	180734	BIO up vs PLsc	0.543905	0.887267	-112706	PL down vs PLlc	0.352841	0.796767	-125507	PL down vs PLsc	0.654376	0.898001	-111358	PLlc down vs PLsc	725838	328526	150872	1
997	ENSG00000238440_x_st	0.00721717	Homo sapiens	0.00462949	0.803544	-124449	BIO down vs PL	0.00295323	0.790386	-12652	BIO down vs PLlc	0.00558018	0.771368	-12964	BIO down vs PLsc	0.78979	0.983626	-101665	PL down vs PLlc	0.592131	0.959958	-104171	PL down vs PLsc	0.748324	0.975938	-102466	PLlc down vs PLsc	724549	0.328909	0.151317	1
12181	hp_hsa-mir-941-2_s_st	0.00721801	Homo sapiens	0.00474279	152819	152819	BIO up vs PL	0.00591717	150455	150455	BIO up vs PLlc	0.00300087	174968	174968	BIO up vs PLsc	0.896984	0.984534	-101571	PL down vs PLlc	0.368586	114494	114494	PL up vs PLsc	0.318415	116293	116293	PLlc up vs PLsc	724524	124642	0.573444	1
2249	U49B_x_st	0.00723421	Homo sapiens	0.00423118	183321	183321	BIO up vs PL	0.0169639	160112	160112	BIO up vs PLlc	0.00222616	227461	227461	BIO up vs PLsc	0.430015	0.873396	-114496	PL down vs PLlc	0.309676	124078	124078	PL up vs PLsc	0.112175	142064	142064	PLlc up vs PLsc	724032	24496	112776	1
11528	hp_hsa-mir-4510_st	0.00730674	Homo sapiens	0.982125	10015	10015	BIO up vs PL	0.014676	0.825576	-121128	BIO down vs PLlc	0.00497232	0.751405	-133084	BIO down vs PLsc	0.0141105	0.824342	-121309	PL down vs PLlc	0.0048198	0.750282	-133283	PL down vs PLsc	0.265043	0.910158	-109871	PLlc down vs PLsc	721846	0.382028	0.176412	1
10726	hp_hsa-mir-1302-9_s_st	0.00733747	Homo sapiens	0.0013566	0.622495	-160644	BIO down vs PL	0.251426	0.876822	-114048	BIO down vs PLlc	0.0346002	0.723794	-138161	BIO down vs PLsc	0.0099467	140856	140856	PL up vs PLlc	0.280845	116273	116273	PL up vs PLsc	0.177621	0.825474	-121143	PLlc down vs PLsc	720928	10498	0.485393	1
1596	ENSG00000251715_st	0.00734395	Homo sapiens	0.0134112	0.769881	-12989	BIO down vs PL	0.150575	11455	11455	BIO up vs PLlc	0.453685	0.920061	-108688	BIO down vs PLsc	0.00105207	14879	14879	PL up vs PLlc	0.126383	119507	119507	PL up vs PLsc	0.067428	0.803193	-124503	PLlc down vs PLsc	720734	0.685328	0.316958	1
81	ACA17_st	0.00739441	Homo sapiens	0.0044969	141044	141044	BIO up vs PL	0.00448598	141064	141064	BIO up vs PLlc	0.00400435	15362	15362	BIO up vs PLsc	0.998857	100014	100014	PL up vs PLlc	0.476794	108916	108916	PL up vs PLsc	0.477491	108901	108901	PLlc up vs PLsc	719238	0.799418	0.370493	1
14185	hsa-miR-3622b-3p_st	0.0074255	Homo sapiens	0.0174994	132794	132794	BIO up vs PL	0.00466231	143572	143572	BIO up vs PLlc	0.578219	0.932162	-107277	BIO down vs PLsc	0.452391	108117	108117	PL up vs PLlc	0.0159741	0.701962	-142458	PL down vs PLsc	0.00541729	0.649263	-154021	PLlc down vs PLsc	718322	0.893674	0.414704	1
14707	hsa-miR-4697-3p_st	0.00746361	Homo sapiens	0.939271	102936	102936	BIO up vs PL	0.437748	0.74126	-134905	BIO down vs PLlc	0.0018377	0.148962	-671313	BIO down vs PLsc	0.396228	0.720116	-138867	PL down vs PLlc	0.00166121	0.144713	-691025	PL down vs PLsc	0.00538391	0.200957	-497618	PLlc down vs PLsc	717206	122902	571207	1
949	ENSG00000238369_st	0.00753461	Homo sapiens	0.00105647	0.592852	-168676	BIO down vs PL	0.156089	0.838455	-119267	BIO down vs PLlc	0.145781	0.800972	-124848	BIO down vs PLsc	0.0129544	141427	141427	PL up vs PLlc	0.0581753	135105	135105	PL up vs PLsc	0.751824	0.955294	-10468	PLlc down vs PLsc	715143	117854	0.549327	1
87	ACA20_st	0.00754712	Homo sapiens	0.00143847	178591	178591	BIO up vs PL	0.00881797	154061	154061	BIO up vs PLlc	0.0147494	161611	161611	BIO up vs PLsc	0.29346	0.862648	-115922	PL down vs PLlc	0.554084	0.904924	-110506	PL down vs PLsc	0.775382	104901	104901	PLlc up vs PLsc	714782	158487	0.739093	1
10867	hp_hsa-mir-200c_st	0.00756881	Homo sapiens	0.00466376	19866	19866	BIO up vs PL	0.0047496	198247	198247	BIO up vs PLlc	0.0039287	237449	237449	BIO up vs PLsc	0.991441	0.997919	-100209	PL down vs PLlc	0.459834	119525	119525	PL up vs PLsc	0.454756	119775	119775	PLlc up vs PLsc	714158	320083	149399	1
14224	hsa-miR-3674_st	0.00761653	Homo sapiens	0.214728	0.874548	-114345	BIO down vs PL	0.72537	0.964098	-103724	BIO down vs PLlc	0.00143427	0.58298	-171532	BIO down vs PLsc	0.358055	11024	11024	PL up vs PLlc	0.00839506	0.666607	-150013	PL down vs PLsc	0.00228984	0.60469	-165374	PLlc down vs PLsc	712793	0.911416	0.426218	1
11911	hp_hsa-mir-548e_x_st	0.00766628	Homo sapiens	0.148562	0.815633	-122604	BIO down vs PL	0.381468	0.887641	-112658	BIO down vs PLlc	0.00113261	0.487504	-205126	BIO down vs PLsc	0.530426	108829	108829	PL up vs PLlc	0.00905394	0.597701	-167308	PL down vs PLsc	0.00373161	0.549213	-182079	PLlc down vs PLsc	71138	150569	0.705524	1
11159	hp_hsa-mir-3622b_st	0.00769177	Homo sapiens	0.00144529	20357	20357	BIO up vs PL	0.00562542	177497	177497	BIO up vs PLlc	0.0461326	157697	157697	BIO up vs PLsc	0.421299	0.871921	-114689	PL down vs PLlc	0.230938	0.774657	-129089	PL down vs PLsc	0.567712	0.888449	-112556	PLlc down vs PLsc	710661	237071	111197	1
11827	hp_hsa-mir-517a_x_st	0.00769747	Homo sapiens	0.321175	0.870582	-114866	BIO down vs PL	0.0223888	0.698896	-143083	BIO down vs PLlc	0.00154251	0.496311	-201486	BIO down vs PLsc	0.129073	0.802791	-124565	PL down vs PLlc	0.0061687	0.570091	-175411	PL down vs PLsc	0.0615762	0.710136	-140818	PLlc down vs PLsc	7105	156441	0.73395	1
13983	hsa-miR-30d_st	0.0077405	Homo sapiens	0.811358	113565	113565	BIO up vs PL	0.670226	0.796364	-125571	BIO down vs PLlc	0.00264611	12471	12471	BIO up vs PLsc	0.509672	0.70124	-142605	PL down vs PLlc	0.00366603	109813	109813	PL up vs PLsc	0.00149535	156599	156599	PLlc up vs PLsc	709293	238654	112156	1
11957	hp_hsa-mir-548t_x_st	0.00774667	Homo sapiens	0.00198765	0.73305	-136416	BIO down vs PL	0.131998	0.884434	-113067	BIO down vs PLlc	0.00802654	0.738952	-135327	BIO down vs PLsc	0.0310517	120651	120651	PL up vs PLlc	0.932039	100805	100805	PL up vs PLsc	0.0784603	0.835508	-119688	PLlc down vs PLsc	70912	0.496444	0.233361	1
1971	ENSG00000253009_st	0.00779849	Homo sapiens	0.00266636	0.58272	-171609	BIO down vs PL	0.0230971	0.694166	-144058	BIO down vs PLlc	0.00376353	0.534642	-187041	BIO down vs PLsc	0.227841	119125	119125	PL up vs PLlc	0.616964	0.917493	-108993	PL down vs PLsc	0.148615	0.770193	-129838	PLlc down vs PLsc	707679	163981	0.77239	1
11561	hp_hsa-mir-4538_st	0.00780899	Homo sapiens	0.0031574	287039	287039	BIO up vs PL	0.00539487	262671	262671	BIO up vs PLlc	0.0056321	323538	323538	BIO up vs PLsc	0.75202	0.915105	-109277	PL down vs PLlc	0.727913	112716	112716	PL up vs PLsc	0.547212	123172	123172	PLlc up vs PLsc	707388	659037	31055	1
15135	hsa-miR-622_st	0.00789961	Homo sapiens	0.00177966	34732	34732	BIO up vs PL	0.00678555	272766	272766	BIO up vs PLlc	0.012989	297572	297572	BIO up vs PLsc	0.43219	0.785347	-127332	PL down vs PLlc	0.678062	0.856768	-116718	PL down vs PLsc	0.814639	109094	109094	PLlc up vs PLsc	704898	767328	362855	1
15060	hsa-miR-553_st	0.0079129	Homo sapiens	0.277613	0.920943	-108584	BIO down vs PL	0.0347394	0.839333	-119142	BIO down vs PLlc	0.00131109	0.678716	-147337	BIO down vs PLsc	0.224869	0.911385	-109723	PL down vs PLlc	0.0059796	0.736979	-135689	PL down vs PLsc	0.0361928	0.808637	-123665	PLlc down vs PLsc	704536	0.452663	0.214166	1
2161	U103_s_st	0.00793034	Homo sapiens	0.00799305	129948	129948	BIO up vs PL	0.00420457	133973	133973	BIO up vs PLlc	0.00340966	144859	144859	BIO up vs PLsc	0.708673	103098	103098	PL up vs PLlc	0.289779	111475	111475	PL up vs PLsc	0.440151	108125	108125	PLlc up vs PLsc	704061	0.553555	0.262077	1
2153	SNORD125_st	0.00794843	Homo sapiens	0.00604758	143229	143229	BIO up vs PL	0.00803644	140742	140742	BIO up vs PLlc	0.00264741	16548	16548	BIO up vs PLsc	0.869111	0.982634	-101767	PL down vs PLlc	0.281672	115536	115536	PL up vs PLsc	0.230798	117577	117577	PLlc up vs PLsc	703571	0.943319	0.44692	1
1002	ENSG00000238451_x_st	0.00800017	Homo sapiens	0.64852	0.950036	-105259	BIO down vs PL	0.315785	0.89119	-11221	BIO down vs PLlc	0.00143461	0.558956	-178905	BIO down vs PLsc	0.570746	0.938059	-106603	PL down vs PLlc	0.00264196	0.588353	-169966	PL down vs PLsc	0.0058064	0.627202	-159438	PLlc down vs PLsc	702174	104341	0.495324	1
13753	hsa-miR-150_st	0.00805924	Homo sapiens	0.0759893	395086	395086	BIO up vs PL	0.337752	20117	20117	BIO up vs PLlc	0.00121679	443378	443378	BIO up vs PLsc	0.353863	0.509179	-196394	PL down vs PLlc	0.0174362	112223	112223	PL up vs PLsc	0.00455509	22.04	22.04	PLlc up vs PLsc	700594	42167	200625	1
1506	ENSG00000239079_x_st	0.00807789	Homo sapiens	0.0042883	0.716114	-139643	BIO down vs PL	0.00390633	0.712441	-140362	BIO down vs PLlc	0.0060143	0.67955	-147156	BIO down vs PLsc	0.956	0.994872	-100515	PL down vs PLlc	0.647869	0.948942	-105381	PL down vs PLsc	0.680096	0.953833	-10484	PLlc down vs PLsc	700097	0.722175	0.343845	1
10825	hp_hsa-mir-1909_st	0.00815135	Homo sapiens	0.00960758	199923	199923	BIO up vs PL	0.00586536	213038	213038	BIO up vs PLlc	0.0026163	287677	287677	BIO up vs PLsc	0.775648	10656	10656	PL up vs PLlc	0.200836	143894	143894	PL up vs PLsc	0.28472	135036	135036	PLlc up vs PLsc	698156	410457	195972	1
11788	hp_hsa-mir-500a_x_st	0.00827851	Homo sapiens	0.00811881	183298	183298	BIO up vs PL	0.00250885	208888	208888	BIO up vs PLlc	0.00667515	215615	215615	BIO up vs PLsc	0.493888	113961	113961	PL up vs PLlc	0.487797	117631	117631	PL up vs PLsc	0.890979	10322	10322	PLlc up vs PLsc	694845	29394	14101	1
11370	hp_hsa-mir-4291_st	0.00828151	Homo sapiens	0.00183874	202255	202255	BIO up vs PL	0.0442509	147115	147115	BIO up vs PLlc	0.848513	104112	104112	BIO up vs PLsc	0.0871234	0.727374	-137481	PL down vs PLlc	0.00901426	0.514756	-194267	PL down vs PLsc	0.123492	0.70769	-141305	PLlc down vs PLsc	694767	244424	117269	1
10892	hp_hsa-mir-215_st	0.00834401	Homo sapiens	0.0367938	0.837412	-119416	BIO down vs PL	0.423464	0.940363	-106342	BIO down vs PLlc	0.00161933	0.67981	-1471	BIO down vs PLsc	0.146633	112294	112294	PL up vs PLlc	0.0434659	0.811799	-123183	PL down vs PLsc	0.00488442	0.722923	-138327	PLlc down vs PLsc	693162	0.46993	0.225984	1
14665	hsa-miR-4669_st	0.0083839	Homo sapiens	0.00161807	317052	317052	BIO up vs PL	0.00968907	236312	236312	BIO up vs PLlc	0.0154582	261896	261896	BIO up vs PLsc	0.301489	0.745342	-134167	PL down vs PLlc	0.575754	0.826035	-12106	PL down vs PLsc	0.762095	110826	110826	PLlc up vs PLsc	692146	629038	302941	1
1294	ENSG00000238819_x_st	0.00839058	Homo sapiens	0.00150855	0.548017	-182476	BIO down vs PL	0.367583	0.876935	-114034	BIO down vs PLlc	0.277669	0.822282	-121613	BIO down vs PLsc	0.00702308	16002	16002	PL up vs PLlc	0.0385606	150047	150047	PL up vs PLsc	0.713651	0.937677	-106647	PLlc down vs PLsc	691976	167354	0.806163	1
637	ENSG00000207098_st	0.00842412	Homo sapiens	0.00155156	220359	220359	BIO up vs PL	0.0077116	184034	184034	BIO up vs PLlc	0.156781	141085	141085	BIO up vs PLsc	0.349597	0.835159	-119738	PL down vs PLlc	0.0754599	0.640254	-156188	PL down vs PLsc	0.264525	0.766625	-130442	PLlc down vs PLsc	691127	290841	140274	1
14481	hsa-miR-4442_st	0.00842526	Homo sapiens	0.381015	150562	150562	BIO up vs PL	0.840767	109645	109645	BIO up vs PLlc	0.00469295	0.138142	-723894	BIO down vs PLsc	0.4938	0.728236	-137318	PL down vs PLlc	0.00140384	0.0917506	-108991	PL down vs PLsc	0.00355534	0.12599	-793713	PLlc down vs PLsc	691098	172081	829988	1
530	ENSG00000201853_st	0.00848556	Homo sapiens	0.00336152	0.676961	-147719	BIO down vs PL	0.828875	102291	102291	BIO up vs PLlc	0.306587	0.873983	-114419	BIO down vs PLsc	0.00234585	151103	151103	PL up vs PLlc	0.0682628	129104	129104	PL up vs PLsc	0.236762	0.854412	-11704	PLlc down vs PLsc	689581	0.897233	0.433709	1
513	ENSG00000201710_st	0.00854335	Homo sapiens	0.857565	10143	10143	BIO up vs PL	0.0218438	0.811281	-123262	BIO down vs PLlc	0.00578294	0.718947	-139092	BIO down vs PLsc	0.0159273	0.799842	-125025	PL down vs PLlc	0.0045031	0.70881	-141081	PL down vs PLsc	0.229619	0.886187	-112843	PLlc down vs PLsc	688139	0.510915	0.247486	1
11917	hp_hsa-mir-548f-3_x_st	0.00858957	Homo sapiens	0.00205241	0.704799	-141884	BIO down vs PL	0.325176	0.916034	-109166	BIO down vs PLlc	0.915917	0.988823	-10113	BIO down vs PLsc	0.0113901	129971	129971	PL up vs PLlc	0.00854805	140298	140298	PL up vs PLsc	0.478311	107946	107946	PLlc up vs PLsc	686995	0.616349	0.299056	1
11856	hp_hsa-mir-520h_s_st	0.0086407	Homo sapiens	0.133186	0.432484	-231222	BIO down vs PL	0.328407	0.590437	-169366	BIO down vs PLlc	0.00123582	0.061139	-163562	BIO down vs PLsc	0.557323	136522	136522	PL up vs PLlc	0.0109663	0.141367	-707379	PL down vs PLsc	0.00476242	0.103549	-96573	PLlc down vs PLsc	685737	225193	109465	1
426	ENSG00000200538_x_st	0.00873206	Homo sapiens	0.0104607	0.800745	-124884	BIO down vs PL	0.918916	100741	100741	BIO up vs PLlc	0.167857	113742	113742	BIO up vs PLsc	0.00876234	125809	125809	PL up vs PLlc	0.00231227	142046	142046	PL up vs PLsc	0.191262	112906	112906	PLlc up vs PLsc	683511	0.426732	0.208108	1
1109	ENSG00000238575_st	0.00874646	Homo sapiens	0.00182714	0.799937	-12501	BIO down vs PL	0.00901275	0.842252	-118729	BIO down vs PLlc	0.0141178	0.824394	-121301	BIO down vs PLsc	0.354922	10529	10529	PL up vs PLlc	0.653476	103057	103057	PL up vs PLsc	0.748729	0.978796	-102166	PLlc down vs PLsc	683163	0.240931	0.117556	1
14124	hsa-miR-330-3p_st	0.00875784	Homo sapiens	0.646533	142347	142347	BIO up vs PL	0.0137572	0.107816	-927508	BIO down vs PLlc	0.150514	4155	4155	BIO up vs PLsc	0.00617525	0.0757413	-132028	PL down vs PLlc	0.268729	291891	291891	PL up vs PLsc	0.00255122	385379	385379	PLlc up vs PLsc	682888	475733	232216	1
13600	hsa-miR-1228-star_st	0.00878391	Homo sapiens	0.00121115	546638	546638	BIO up vs PL	0.106562	49039	49039	BIO up vs PLlc	0.0562954	106947	106947	BIO up vs PLsc	0.0227292	0.0897102	-11147	PL down vs PLlc	0.168189	0.195646	-511127	PL down vs PLsc	0.493891	218087	218087	PLlc up vs PLsc	682261	68493	334638	1
14100	hsa-miR-3198_st	0.00882021	Homo sapiens	0.00147862	221938	221938	BIO up vs PL	0.0224538	164198	164198	BIO up vs PLlc	0.0155383	192651	192651	BIO up vs PLsc	0.132388	0.73984	-135164	PL down vs PLlc	0.543907	0.868038	-115202	PL down vs PLsc	0.494263	117328	117328	PLlc up vs PLsc	68139	287835	140808	1
13654	hsa-miR-1271_st	0.00883921	Homo sapiens	0.00128871	392518	392518	BIO up vs PL	0.0157917	245249	245249	BIO up vs PLlc	0.0361296	249917	249917	BIO up vs PLsc	0.159195	0.62481	-160049	PL down vs PLlc	0.260702	0.636703	-157059	PL down vs PLsc	0.961266	101904	101904	PLlc up vs PLsc	680936	812893	397929	1
1159	ENSG00000238651_st	0.0088636	Homo sapiens	0.0251828	0.706119	-141619	BIO down vs PL	0.0543167	0.749475	-133427	BIO down vs PLlc	0.00128047	0.487986	-204924	BIO down vs PLsc	0.662101	10614	10614	PL up vs PLlc	0.0458003	0.691082	-144701	PL down vs PLsc	0.0244185	0.651104	-153585	PLlc down vs PLsc	680355	148788	0.728973	1
1234	ENSG00000238740_x_st	0.00899719	Homo sapiens	0.00964642	0.752303	-132925	BIO down vs PL	0.00327737	0.710097	-140826	BIO down vs PLlc	0.785962	0.969982	-103095	BIO down vs PLsc	0.53206	0.943897	-105944	PL down vs PLlc	0.042334	128935	128935	PL up vs PLsc	0.0171171	136598	136598	PLlc up vs PLsc	677208	0.673022	0.331273	1
718	ENSG00000212279_st	0.00902978	Homo sapiens	0.0571565	0.774769	-129071	BIO down vs PL	0.0105352	0.688875	-145164	BIO down vs PLlc	0.0017515	0.540761	-184925	BIO down vs PLsc	0.345731	0.889136	-112469	PL down vs PLlc	0.032962	0.697964	-143274	PL down vs PLsc	0.126974	0.784992	-12739	PLlc down vs PLsc	676448	119116	0.58697	1
11347	hp_hsa-mir-4267_st	0.00904395	Homo sapiens	0.0179665	129874	129874	BIO up vs PL	0.16752	114757	114757	BIO up vs PLlc	0.0841898	0.804788	-124256	BIO down vs PLsc	0.210527	0.883602	-113173	PL down vs PLlc	0.00175794	0.619667	-161377	PL down vs PLsc	0.0106465	0.701297	-142593	PLlc down vs PLsc	676119	0.722265	0.356084	1
2234	U44_st	0.00906435	Homo sapiens	0.00182192	240376	240376	BIO up vs PL	0.00600247	206387	206387	BIO up vs PLlc	0.101507	158555	158555	BIO up vs PLsc	0.481856	0.858598	-116469	PL down vs PLlc	0.134603	0.659613	-151604	PL down vs PLsc	0.326624	0.768243	-130167	PLlc down vs PLsc	675646	367512	181314	1
14725	hsa-miR-4708-5p_st	0.00918071	Homo sapiens	0.00765688	133179	133179	BIO up vs PL	0.020662	126667	126667	BIO up vs PLlc	0.457641	0.921742	-10849	BIO down vs PLsc	0.573339	0.951098	-105142	PL down vs PLlc	0.00583233	0.692106	-144487	PL down vs PLsc	0.013035	0.727691	-137421	PLlc down vs PLsc	672973	0.623346	0.308752	1
10996	hp_hsa-mir-3130-1_s_st	0.00930347	Homo sapiens	0.00668214	0.790157	-126557	BIO down vs PL	0.102825	0.883309	-113211	BIO down vs PLlc	0.00258213	0.71372	-140111	BIO down vs PLsc	0.137929	111789	111789	PL up vs PLlc	0.257059	0.903264	-11071	PL down vs PLsc	0.0304609	0.808008	-123761	PLlc down vs PLsc	670197	0.399764	0.198829	1
14595	hsa-miR-4534_st	0.00934867	Homo sapiens	0.0938144	318796	318796	BIO up vs PL	0.430555	167257	167257	BIO up vs PLlc	0.0166888	0.110746	-902965	BIO down vs PLsc	0.327243	0.524652	-190603	PL down vs PLlc	0.00137517	0.0347389	-287861	PL down vs PLsc	0.00535691	0.0662133	-151027	PLlc down vs PLsc	669185	327682	163224	1
1875	ENSG00000252657_st	0.00945398	Homo sapiens	0.00146335	0.667869	-14973	BIO down vs PL	0.157749	0.867636	-115256	BIO down vs PLlc	0.383952	0.901502	-110926	BIO down vs PLsc	0.0183386	129911	129911	PL up vs PLlc	0.0249851	134982	134982	PL up vs PLsc	0.743644	103903	103903	PLlc up vs PLsc	666852	0.719986	0.359893	1
14344	hsa-miR-3960_st	0.00950363	Homo sapiens	0.00158427	60841	60841	BIO up vs PL	0.0547931	249654	249654	BIO up vs PLlc	0.525619	140347	140347	BIO up vs PLsc	0.0603559	0.410338	-243702	PL down vs PLlc	0.0173757	0.230679	-433503	PL down vs PLsc	0.28992	0.562169	-177882	PLlc down vs PLsc	665762	147241	737205	1
14974	hsa-miR-520a-3p_st	0.00957332	Homo sapiens	0.00189374	0.658498	-151861	BIO down vs PL	0.382768	0.912753	-109559	BIO down vs PLlc	0.507719	0.919307	-108778	BIO down vs PLsc	0.00850081	138611	138611	PL up vs PLlc	0.0214001	139607	139607	PL up vs PLsc	0.954563	100718	100718	PLlc up vs PLsc	664244	0.829498	0.416262	1
2180	U17a_st	0.00959521	Homo sapiens	0.00497736	287135	287135	BIO up vs PL	0.00480463	288938	288938	BIO up vs PLlc	0.00675664	340733	340733	BIO up vs PLsc	0.983452	100628	100628	PL up vs PLlc	0.645105	118666	118666	PL up vs PLsc	0.65711	117926	117926	PLlc up vs PLsc	66377	717918	360525	1
685	ENSG00000212161_st	0.00966471	Homo sapiens	0.00310282	0.74618	-134016	BIO down vs PL	0.977966	0.997861	-100214	BIO down vs PLlc	0.386443	0.919537	-10875	BIO down vs PLsc	0.00324947	133729	133729	PL up vs PLlc	0.0477515	123232	123232	PL up vs PLsc	0.398231	0.921508	-108518	PLlc down vs PLsc	662274	0.473087	0.238112	1
10933	hp_hsa-mir-2909_st	0.00979324	Homo sapiens	0.00382985	0.801708	-124734	BIO down vs PL	0.00377967	0.801329	-124793	BIO down vs PLlc	0.28592	0.921702	-108495	BIO down vs PLsc	0.993757	0.999526	-100047	PL down vs PLlc	0.0826376	114967	114967	PL up vs PLsc	0.0817467	115022	115022	PLlc up vs PLsc	65954	0.287217	0.14516	1
14581	hsa-miR-4523_st	0.00995374	Homo sapiens	0.00229392	152025	152025	BIO up vs PL	0.00679501	142012	142012	BIO up vs PLlc	0.0195369	142066	142066	BIO up vs PLsc	0.524103	0.934133	-107051	PL down vs PLlc	0.603728	0.934493	-10701	PL down vs PLsc	0.997629	100039	100039	PLlc up vs PLsc	656186	0.873118	0.443532	1
2325	U85_st	0.00996318	Homo sapiens	0.00619091	161734	161734	BIO up vs PL	0.00464598	165659	165659	BIO up vs PLlc	0.00632786	179788	179788	BIO up vs PLsc	0.866674	102427	102427	PL up vs PLlc	0.548712	111163	111163	PL up vs PLsc	0.641548	108529	108529	PLlc up vs PLsc	655991	158781	0.806827	1
1495	ENSG00000239064_x_st	0.0099807	Homo sapiens	0.0366491	0.888562	-112541	BIO down vs PL	0.00127596	0.80486	-124245	BIO down vs PLlc	0.0964082	0.895704	-111644	BIO down vs PLsc	0.0711547	0.9058	-1104	PL down vs PLlc	0.896558	100804	100804	PL up vs PLsc	0.105174	111287	111287	PLlc up vs PLsc	655629	0.196697	0.100004	1
1701	ENSG00000252077_st	0.0100023	Homo sapiens	0.00356761	0.661176	-151246	BIO down vs PL	0.960892	0.994521	-100551	BIO down vs PLlc	0.802148	0.966145	-103504	BIO down vs PLsc	0.00387469	150417	150417	PL up vs PLlc	0.0177357	146125	146125	PL up vs PLsc	0.833124	0.971468	-102937	PLlc down vs PLsc	655185	0.977202	0.497164	1
13813	hsa-miR-1914-star_st	0.0100901	Homo sapiens	0.795228	111461	111461	BIO up vs PL	0.00415716	0.222422	-449596	BIO down vs PLlc	0.421419	0.658398	-151884	BIO down vs PLsc	0.00268898	0.199552	-501123	PL down vs PLlc	0.315815	0.5907	-169291	PL down vs PLsc	0.0545345	296013	296013	PLlc up vs PLsc	653386	135197	689723	1
11021	hp_hsa-mir-3150a_st	0.0100923	Homo sapiens	0.016062	164403	164403	BIO up vs PL	0.175919	0.778478	-128456	BIO down vs PLlc	0.651421	110303	110303	BIO up vs PLsc	0.00144775	0.473517	-211186	PL down vs PLlc	0.0872914	0.670927	-149048	PL down vs PLsc	0.128941	14169	14169	PLlc up vs PLsc	653342	241174	123046	1
15259	hsa-miR-942_st	0.0101565	Homo sapiens	0.00136134	0.6452	-154991	BIO down vs PL	0.0283823	0.774408	-129131	BIO down vs PLlc	0.147479	0.825269	-121173	BIO down vs PLsc	0.0975418	120026	120026	PL up vs PLlc	0.0718921	127909	127909	PL up vs PLsc	0.614352	106568	106568	PLlc up vs PLsc	652041	0.812218	0.415218	1
11918	hp_hsa-mir-548f-4_st	0.0102141	Homo sapiens	0.014031	0.818392	-122191	BIO down vs PL	0.879195	0.989536	-101058	BIO down vs PLlc	0.00678625	0.755161	-132422	BIO down vs PLsc	0.0183268	120912	120912	PL up vs PLlc	0.353421	0.922737	-108373	PL down vs PLsc	0.00841099	0.763147	-131036	PLlc down vs PLsc	65088	0.369967	0.18947	1
14439	hsa-miR-4320_st	0.0102214	Homo sapiens	0.00582963	0.795092	-125772	BIO down vs PL	0.588322	0.963919	-103743	BIO down vs PLlc	0.0100719	0.775124	-129012	BIO down vs PLsc	0.0150379	121234	121234	PL up vs PLlc	0.75847	0.974885	-102576	PL down vs PLsc	0.0219915	0.804138	-124357	PLlc down vs PLsc	650734	0.350928	0.17976	1
11638	hp_hsa-mir-4690_st	0.0103149	Homo sapiens	0.00406188	209007	209007	BIO up vs PL	0.889925	0.972162	-102864	BIO down vs PLlc	0.696457	110275	110275	BIO up vs PLsc	0.00321805	0.465133	-214992	PL down vs PLlc	0.0253733	0.527613	-189533	PL down vs PLsc	0.616079	113433	113433	PLlc up vs PLsc	648869	320479	164635	1
2255	U52_st	0.0103608	Homo sapiens	0.0319237	156378	156378	BIO up vs PL	0.00287061	202055	202055	BIO up vs PLlc	0.00631355	213084	213084	BIO up vs PLsc	0.183805	12921	12921	PL up vs PLlc	0.189561	136262	136262	PL up vs PLsc	0.813848	105458	105458	PLlc up vs PLsc	647961	260645	134085	1
14751	hsa-miR-4723-5p_st	0.0103977	Homo sapiens	0.0336426	138582	138582	BIO up vs PL	0.129095	0.803036	-124527	BIO down vs PLlc	0.15268	128582	128582	BIO up vs PLsc	0.00209454	0.579467	-172573	PL down vs PLlc	0.654568	0.927843	-107777	PL down vs PLsc	0.0158729	16012	16012	PLlc up vs PLsc	647235	142134	0.732004	1
1794	ENSG00000252384_st	0.0105862	Homo sapiens	0.00267449	0.664768	-150428	BIO down vs PL	0.31173	0.896031	-111603	BIO down vs PLlc	0.983061	100275	100275	BIO up vs PLsc	0.0159063	134789	134789	PL up vs PLlc	0.00861275	150842	150842	PL up vs PLsc	0.39351	11191	11191	PLlc up vs PLsc	643571	0.853292	0.441957	1
10556	hp_hsa-mir-1-2_x_st	0.010683	Homo sapiens	0.891319	0.986368	-101382	BIO down vs PL	0.690358	104098	104098	BIO up vs PLlc	0.00370345	0.636775	-157041	BIO down vs PLsc	0.5942	105537	105537	PL up vs PLlc	0.00447242	0.645576	-154901	PL down vs PLsc	0.00215166	0.611707	-163477	PLlc down vs PLsc	641722	0.768557	0.399216	1
11094	hp_hsa-mir-3201_x_st	0.0106869	Homo sapiens	0.0292927	0.682295	-146564	BIO down vs PL	0.963776	100703	100703	BIO up vs PLlc	0.00541396	0.521518	-191748	BIO down vs PLsc	0.0270441	147594	147594	PL up vs PLlc	0.175362	0.764358	-130829	PL down vs PLsc	0.00508179	0.517877	-193096	PLlc down vs PLsc	641647	181318	0.941943	1
13838	hsa-miR-199a-5p_st	0.0108446	Homo sapiens	0.210407	303953	303953	BIO up vs PL	0.237212	0.351916	-284159	BIO down vs PLlc	0.0106872	241523	241523	BIO up vs PLsc	0.0266883	0.11578	-86371	PL down vs PLlc	0.0689465	794607	794607	PL up vs PLsc	0.00195878	68631	68631	PLlc up vs PLsc	638676	550302	28721	1
10828	hp_hsa-mir-190b_st	0.0108516	Homo sapiens	0.00142346	0.584828	-17099	BIO down vs PL	0.0516433	0.761962	-13124	BIO down vs PLlc	0.180198	0.804794	-124255	BIO down vs PLsc	0.0570733	130288	130288	PL up vs PLlc	0.0602019	137612	137612	PL up vs PLsc	0.724273	105621	105621	PLlc up vs PLsc	638544	120771	0.630449	1
10890	hp_hsa-mir-214_s_st	0.0108607	Homo sapiens	0.00498261	182591	182591	BIO up vs PL	0.0029117	192898	192898	BIO up vs PLlc	0.0292368	168739	168739	BIO up vs PLsc	0.750532	105645	105645	PL up vs PLlc	0.709446	0.924138	-108209	PL down vs PLsc	0.530179	0.874759	-114317	PLlc down vs PLsc	638375	225043	117508	1
14386	hsa-miR-4271_st	0.0108688	Homo sapiens	0.00252846	334373	334373	BIO up vs PL	0.0159683	239693	239693	BIO up vs PLlc	0.562317	124811	124811	BIO up vs PLsc	0.296088	0.716844	-1395	PL down vs PLlc	0.0237083	0.373268	-267904	PL down vs PLsc	0.108109	0.52071	-192045	PLlc down vs PLsc	638223	726725	379556	1
2278	U65_st	0.0109774	Homo sapiens	0.0049572	276381	276381	BIO up vs PL	0.00561606	270574	270574	BIO up vs PLlc	0.00849834	310663	310663	BIO up vs PLsc	0.941758	0.978989	-102146	PL down vs PLlc	0.743216	112404	112404	PL up vs PLsc	0.699003	114816	114816	PLlc up vs PLsc	636213	63834	334448	1
336	ENSG00000199321_st	0.0110437	Homo sapiens	0.00330723	0.708469	-141149	BIO down vs PL	0.878452	0.985989	-101421	BIO down vs PLlc	0.527115	0.930372	-107484	BIO down vs PLsc	0.00427979	139172	139172	PL up vs PLlc	0.0328945	131321	131321	PL up vs PLsc	0.609611	0.943593	-105978	PLlc down vs PLsc	634997	0.641419	0.336704	1
14009	hsa-miR-3130-3p_st	0.0110456	Homo sapiens	0.00755968	141434	141434	BIO up vs PL	0.00929177	139652	139652	BIO up vs PLlc	0.00408728	160241	160241	BIO up vs PLsc	0.905319	0.987397	-101276	PL down vs PLlc	0.349968	113297	113297	PL up vs PLsc	0.305457	114743	114743	PLlc up vs PLsc	634962	0.85703	0.449912	1
15154	hsa-miR-637_st	0.0110469	Homo sapiens	0.00446886	209114	209114	BIO up vs PL	0.00469329	207867	207867	BIO up vs PLlc	0.0125658	212016	212016	BIO up vs PLsc	0.976985	0.994038	-1006	PL down vs PLlc	0.956693	101388	101388	PL up vs PLsc	0.937946	101996	101996	PLlc up vs PLsc	634937	324059	170127	1
10553	hp_hsa-mir-1-1_st	0.0110971	Homo sapiens	0.00343756	0.671485	-148924	BIO down vs PL	0.476345	0.92554	-108045	BIO down vs PLlc	0.0227259	0.708622	-141119	BIO down vs PLsc	0.0118698	137835	137835	PL up vs PLlc	0.683148	105531	105531	PL up vs PLsc	0.0636437	0.765631	-130611	PLlc down vs PLsc	634023	0.865836	0.455208	1
988	ENSG00000238430_st	0.0112451	Homo sapiens	0.239886	0.693483	-1442	BIO down vs PL	0.285691	0.718655	-139149	BIO down vs PLlc	0.00159179	0.214772	-465609	BIO down vs PLsc	0.905526	10363	10363	PL up vs PLlc	0.00846685	0.309701	-322892	PL down vs PLsc	0.00715949	0.298853	-334613	PLlc down vs PLsc	631355	676444	357139	1
2302	U71d_st	0.0112813	Homo sapiens	0.00374291	191683	191683	BIO up vs PL	0.0039644	190526	190526	BIO up vs PLlc	0.031407	169977	169977	BIO up vs PLsc	0.972805	0.993964	-100607	PL down vs PLlc	0.583528	0.886761	-11277	PL down vs PLsc	0.602354	0.892146	-112089	PLlc down vs PLsc	630709	236299	124885	1
13781	hsa-miR-181c_st	0.0112919	Homo sapiens	0.00680509	32646	32646	BIO up vs PL	0.0610408	208525	208525	BIO up vs PLlc	0.00317555	518239	518239	BIO up vs PLsc	0.227085	0.638747	-156556	PL down vs PLlc	0.304067	158745	158745	PL up vs PLsc	0.0586032	248526	248526	PLlc up vs PLsc	63052	955152	504955	1
1190	ENSG00000238686_x_st	0.0113023	Homo sapiens	0.00337907	0.292128	-342315	BIO down vs PL	0.0211883	0.414904	-24102	BIO down vs PLlc	0.00660096	0.259824	-384875	BIO down vs PLsc	0.301759	142028	142028	PL up vs PLlc	0.772583	0.889419	-112433	PL down vs PLsc	0.263037	0.626228	-159686	PLlc down vs PLsc	630335	817296	432202	1
14657	hsa-miR-4665-3p_st	0.0114804	Homo sapiens	0.967239	101062	101062	BIO up vs PL	0.542556	117128	117128	BIO up vs PLlc	0.00491571	0.331829	-30136	BIO down vs PLsc	0.569372	115897	115897	PL up vs PLlc	0.00464309	0.328343	-30456	PL down vs PLsc	0.00212282	0.283304	-352977	PLlc down vs PLsc	627199	492593	261795	1
13951	hsa-miR-29b-1-star_st	0.0115332	Homo sapiens	0.00741808	179084	179084	BIO up vs PL	0.00260304	199982	199982	BIO up vs PLlc	0.0257102	174769	174769	BIO up vs PLsc	0.540474	111669	111669	PL up vs PLlc	0.911216	0.975902	-102469	PL down vs PLsc	0.541686	0.873923	-114427	PLlc down vs PLsc	62628	237218	126258	1
13937	hsa-miR-28-3p_st	0.0115766	Homo sapiens	0.0126542	983597	983597	BIO up vs PL	0.312389	223089	223089	BIO up vs PLlc	0.00345771	336047	336047	BIO up vs PLsc	0.0775094	0.226809	-440899	PL down vs PLlc	0.213026	341652	341652	PL up vs PLsc	0.0148802	150634	150634	PLlc up vs PLsc	625528	444353	236788	1
11912	hp_hsa-mir-548f-1_st	0.0115834	Homo sapiens	0.0111556	0.729843	-137016	BIO down vs PL	0.0183831	0.751787	-133016	BIO down vs PLlc	0.00275464	0.612631	-16323	BIO down vs PLsc	0.776199	103007	103007	PL up vs PLlc	0.189074	0.839401	-119133	PL down vs PLsc	0.130415	0.8149	-122714	PLlc down vs PLsc	625411	0.803463	0.428232	1
14958	hsa-miR-518c_st	0.0116004	Homo sapiens	0.00392576	0.732351	-136547	BIO down vs PL	0.0115389	0.772743	-129409	BIO down vs PLlc	0.00738841	0.709875	-14087	BIO down vs PLsc	0.535027	105515	105515	PL up vs PLlc	0.766944	0.96931	-103166	PL down vs PLsc	0.426381	0.918644	-108856	PLlc down vs PLsc	625118	0.545137	0.290685	1
13881	hsa-miR-212_st	0.0116512	Homo sapiens	0.00826073	263784	263784	BIO up vs PL	0.00527188	28549	28549	BIO up vs PLlc	0.00663821	343814	343814	BIO up vs PLsc	0.794469	108229	108229	PL up vs PLlc	0.480947	130339	130339	PL up vs PLsc	0.618706	120429	120429	PLlc up vs PLsc	624244	680896	363584	1
14985	hsa-miR-521_st	0.0116553	Homo sapiens	0.0357024	0.797282	-125426	BIO down vs PL	0.00179456	0.674798	-148192	BIO down vs PLlc	0.343645	0.892529	-112041	BIO down vs PLsc	0.104399	0.846373	-118151	PL down vs PLlc	0.347081	111947	111947	PL up vs PLsc	0.0345554	132266	132266	PLlc up vs PLsc	624174	0.679819	0.36305	1
14348	hsa-miR-3975_st	0.0116637	Homo sapiens	0.0711592	109938	109938	BIO up vs PL	0.0460657	0.89866	-111277	BIO down vs PLlc	0.716945	102167	102167	BIO up vs PLsc	0.00157401	0.817425	-122335	PL down vs PLlc	0.231098	0.929319	-107606	PL down vs PLsc	0.0497017	113689	113689	PLlc up vs PLsc	624031	0.171696	0.0917137	1
14884	hsa-miR-483-5p_st	0.0117053	Homo sapiens	0.0351526	256818	256818	BIO up vs PL	0.0556644	231296	231296	BIO up vs PLlc	0.110948	0.436255	-229224	BIO down vs PLsc	0.792492	0.900622	-111034	PL down vs PLlc	0.00386798	0.169869	-588688	PL down vs PLsc	0.00557557	0.188613	-530185	PLlc down vs PLsc	62332	116801	624615	1
920	ENSG00000238334_x_st	0.0117363	Homo sapiens	0.220731	0.840293	-119006	BIO down vs PL	0.352533	0.878191	-11387	BIO down vs PLlc	0.0017167	0.500695	-199723	BIO down vs PLsc	0.747368	10451	10451	PL up vs PLlc	0.00993026	0.595857	-167825	PL down vs PLsc	0.00629149	0.570143	-175395	PLlc down vs PLsc	622792	138023	0.738732	1
10723	hp_hsa-mir-1302-7_st	0.0118535	Homo sapiens	0.204737	0.875858	-114174	BIO down vs PL	0.017542	0.757669	-131984	BIO down vs PLlc	0.00248982	0.619087	-161528	BIO down vs PLsc	0.168736	0.865059	-115599	PL down vs PLlc	0.0158502	0.706835	-141476	PL down vs PLsc	0.122294	0.817094	-122385	PLlc down vs PLsc	620812	0.740133	0.397401	1
148	ACA56_st	0.0118689	Homo sapiens	0.764138	102447	102447	BIO up vs PL	0.00538506	0.757813	-131959	BIO down vs PLlc	0.73218	0.966767	-103438	BIO down vs PLsc	0.00323751	0.739711	-135188	PL down vs PLlc	0.559474	0.943673	-105969	PL down vs PLsc	0.0295719	127573	127573	PLlc up vs PLsc	620554	0.476438	0.255921	1
15252	hsa-miR-936_st	0.0118914	Homo sapiens	0.00291449	2007	2007	BIO up vs PL	0.00549592	187389	187389	BIO up vs PLlc	0.0537605	161106	161106	BIO up vs PLsc	0.708209	0.93368	-107103	PL down vs PLlc	0.337688	0.80272	-124576	PL down vs PLsc	0.50437	0.859738	-116314	PLlc down vs PLsc	620176	245887	13216	1
12190	hp_hsa-mir-99a_st	0.0119559	Homo sapiens	0.031958	0.868225	-115178	BIO down vs PL	0.00174818	0.786706	-127112	BIO down vs PLlc	0.0339541	0.843156	-118602	BIO down vs PLsc	0.112881	0.906109	-110362	PL down vs PLlc	0.682203	0.971126	-102973	PL down vs PLsc	0.342148	107175	107175	PLlc up vs PLsc	619101	0.248868	0.133995	1
2040	HBII-419_st	0.011998	Homo sapiens	0.0044622	335017	335017	BIO up vs PL	0.00519091	325055	325055	BIO up vs PLlc	0.0148732	329133	329133	BIO up vs PLsc	0.929187	0.970265	-103065	PL down vs PLlc	0.96602	0.982437	-101788	PL down vs PLsc	0.976089	101254	101254	PLlc up vs PLsc	618403	847313	456721	1
13980	hsa-miR-30c-2-star_st	0.012082	Homo sapiens	0.0119172	146606	146606	BIO up vs PL	0.00206445	167286	167286	BIO up vs PLlc	0.0435546	142319	142319	BIO up vs PLsc	0.31512	114106	114106	PL up vs PLlc	0.849906	0.970759	-103012	PL down vs PLsc	0.315064	0.850753	-117543	PLlc down vs PLsc	617017	119958	0.648052	1
13918	hsa-miR-24-2-star_st	0.0120973	Homo sapiens	0.00493021	346139	346139	BIO up vs PL	0.349795	140391	140391	BIO up vs PLlc	0.0101158	381786	381786	BIO up vs PLsc	0.0260854	0.405592	-246553	PL down vs PLlc	0.821681	110298	110298	PL up vs PLsc	0.0398425	271944	271944	PLlc up vs PLsc	616767	921463	498007	1
78	ACA15_x_st	0.0121508	Homo sapiens	0.00298025	182993	182993	BIO up vs PL	0.00928892	164592	164592	BIO up vs PLlc	0.0161984	173041	173041	BIO up vs PLsc	0.509947	0.899444	-11118	PL down vs PLlc	0.774486	0.945614	-105751	PL down vs PLsc	0.797502	105133	105133	PLlc up vs PLsc	615892	185027	100141	1
13552	hsa-let-7g_st	0.0122024	Homo sapiens	0.0619404	55229	55229	BIO up vs PL	0.815139	121558	121558	BIO up vs PLlc	0.00328357	456641	456641	BIO up vs PLsc	0.0923237	0.220099	-454342	PL down vs PLlc	0.05994	826813	826813	PL up vs PLsc	0.00453272	375656	375656	PLlc up vs PLsc	615054	508004	275317	1
15837	mgU6-53B_st	0.012259	Homo sapiens	0.0275951	137664	137664	BIO up vs PL	0.00369209	159543	159543	BIO up vs PLlc	0.00676039	167668	167668	BIO up vs PLsc	0.262009	115893	115893	PL up vs PLlc	0.2236	121795	121795	PL up vs PLsc	0.750498	105093	105093	PLlc up vs PLsc	614137	118072	0.640856	1
14968	hsa-miR-519b-5p_st	0.0122878	Homo sapiens	0.0051778	0.74113	-134929	BIO down vs PL	0.0878691	0.852877	-11725	BIO down vs PLlc	0.00490858	0.690585	-144805	BIO down vs PLsc	0.126063	115078	115078	PL up vs PLlc	0.508633	0.931799	-107319	PL down vs PLsc	0.0677068	0.809712	-123501	PLlc down vs PLsc	613673	0.542578	0.294716	1
10651	hp_hsa-mir-125b-2_x_st	0.0123636	Homo sapiens	0.354186	107199	107199	BIO up vs PL	0.620946	103719	103719	BIO up vs PLlc	0.0083094	0.750266	-133286	BIO down vs PLsc	0.654455	0.96753	-103356	PL down vs PLlc	0.00224363	0.699879	-142882	PL down vs PLsc	0.00414141	0.723367	-138242	PLlc down vs PLsc	612459	0.391632	0.213147	1
1440	ENSG00000239005_st	0.0123768	Homo sapiens	0.0037281	159846	159846	BIO up vs PL	0.00453871	157484	157484	BIO up vs PLlc	0.044201	142133	142133	BIO up vs PLsc	0.907412	0.985226	-1015	PL down vs PLlc	0.45994	0.889189	-112462	PL down vs PLsc	0.517339	0.902523	-110801	PLlc down vs PLsc	612247	11904	0.648102	1
14466	hsa-miR-4429_st	0.0124018	Homo sapiens	0.156998	283494	283494	BIO up vs PL	0.471094	166547	166547	BIO up vs PLlc	0.00198158	318508	318508	BIO up vs PLsc	0.452873	0.587481	-170218	PL down vs PLlc	0.0158277	112351	112351	PL up vs PLsc	0.00537526	191242	191242	PLlc up vs PLsc	61185	354388	193069	1
11157	hp_hsa-mir-3622a_st	0.0124068	Homo sapiens	0.00336292	161744	161744	BIO up vs PL	0.651665	106029	106029	BIO up vs PLlc	0.0697231	136739	136739	BIO up vs PLsc	0.00728386	0.655537	-152547	PL down vs PLlc	0.301326	0.845405	-118286	PL down vs PLsc	0.129799	128964	128964	PLlc up vs PLsc	61177	120929	0.658903	1
14346	hsa-miR-3973_st	0.0124361	Homo sapiens	0.00806198	0.66434	-150525	BIO down vs PL	0.467099	0.910476	-109833	BIO down vs PLlc	0.00754146	0.60237	-166011	BIO down vs PLsc	0.0293403	13705	13705	PL up vs PLlc	0.533783	0.90672	-110288	PL down vs PLsc	0.0216075	0.6616	-151149	PLlc down vs PLsc	611305	117499	0.640702	1
13636	hsa-miR-126-star_st	0.0125259	Homo sapiens	0.0254024	0.883673	-113164	BIO down vs PL	0.0498582	0.90026	-111079	BIO down vs PLlc	0.00198109	0.787034	-127059	BIO down vs PLsc	0.701388	101877	101877	PL up vs PLlc	0.0725615	0.890639	-112279	PL down vs PLsc	0.0421202	0.87423	-114386	PLlc down vs PLsc	609887	0.169117	0.0924309	1
14445	hsa-miR-4326_st	0.012543	Homo sapiens	0.0301903	0.846504	-118133	BIO down vs PL	0.976704	100198	100198	BIO up vs PLlc	0.00649719	0.758102	-131908	BIO down vs PLsc	0.0286796	118367	118367	PL up vs PLlc	0.202503	0.895569	-111661	PL down vs PLsc	0.00623624	0.756605	-132169	PLlc down vs PLsc	609618	0.331904	0.181482	1
521	ENSG00000201809_st	0.0125501	Homo sapiens	0.00172228	0.752933	-132814	BIO down vs PL	0.103039	0.886798	-112765	BIO down vs PLlc	0.235534	0.901664	-110906	BIO down vs PLsc	0.0346258	117779	117779	PL up vs PLlc	0.0526162	119754	119754	PL up vs PLsc	0.843425	101676	101676	PLlc up vs PLsc	609508	0.341312	0.18666	1
13858	hsa-miR-2052_st	0.0125622	Homo sapiens	0.00265516	0.742617	-134659	BIO down vs PL	0.0910232	0.869135	-115057	BIO down vs PLlc	0.0135834	0.759846	-131606	BIO down vs PLsc	0.0623551	117037	117037	PL up vs PLlc	0.807906	10232	10232	PL up vs PLsc	0.174225	0.874256	-114383	PLlc down vs PLsc	609318	0.428113	0.234204	1
12054	hp_hsa-mir-616_st	0.0127188	Homo sapiens	0.0163043	0.675277	-148087	BIO down vs PL	0.726912	0.952256	-105014	BIO down vs PLlc	0.00645669	0.56448	-177154	BIO down vs PLsc	0.0301954	141017	141017	PL up vs PLlc	0.307867	0.835923	-119628	PL down vs PLsc	0.0105994	0.592781	-168696	PLlc down vs PLsc	606882	140578	0.772132	1
2145	SNORA38B_x_st	0.0127491	Homo sapiens	0.0191036	173937	173937	BIO up vs PL	0.00217283	225163	225163	BIO up vs PLlc	0.0257579	18882	18882	BIO up vs PLsc	0.222328	129451	129451	PL up vs PLlc	0.742399	108556	108556	PL up vs PLsc	0.485309	0.83859	-119248	PLlc down vs PLsc	606415	297975	16379	1
11960	hp_hsa-mir-548v_x_st	0.0127628	Homo sapiens	0.00221325	0.709214	-141001	BIO down vs PL	0.134448	0.871844	-114699	BIO down vs PLlc	0.598445	0.945452	-105769	BIO down vs PLsc	0.0341589	122931	122931	PL up vs PLlc	0.0191956	13331	13331	PL up vs PLsc	0.450149	108443	108443	PLlc up vs PLsc	606204	0.536824	0.295183	1
11962	hp_hsa-mir-548x-2_st	0.0127702	Homo sapiens	0.00175591	0.556222	-179784	BIO down vs PL	0.0922572	0.772259	-12949	BIO down vs PLlc	0.0629964	0.700791	-142696	BIO down vs PLsc	0.0396866	13884	13884	PL up vs PLlc	0.20402	125991	125991	PL up vs PLsc	0.580486	0.907457	-110198	PLlc down vs PLsc	60609	145855	0.802165	1
1189	ENSG00000238686_st	0.0128298	Homo sapiens	0.00740557	0.4041	-247464	BIO down vs PL	0.0105348	0.427525	-233904	BIO down vs PLlc	0.00527634	0.308258	-324403	BIO down vs PLsc	0.839295	105797	105797	PL up vs PLlc	0.433259	0.762828	-131091	PL down vs PLsc	0.3472	0.72103	-138691	PLlc down vs PLsc	605177	55396	305123	1
14609	hsa-miR-4634_st	0.012845	Homo sapiens	0.00681981	756155	756155	BIO up vs PL	0.750843	121466	121466	BIO up vs PLlc	0.0187669	771906	771906	BIO up vs PLsc	0.0118545	0.160637	-622523	PL down vs PLlc	0.978015	102083	102083	PL up vs PLsc	0.0296492	635491	635491	PLlc up vs PLsc	604946	268148	147753	1
11493	hp_hsa-mir-4488_st	0.0128756	Homo sapiens	0.93511	0.981717	-101862	BIO down vs PL	0.0363756	0.586404	-170531	BIO down vs PLlc	0.00523551	0.382139	-261685	BIO down vs PLsc	0.0419472	0.597326	-167413	PL down vs PLlc	0.00586626	0.389256	-2569	PL down vs PLsc	0.14474	0.651665	-153453	PLlc down vs PLsc	604479	368758	203348	1
14398	hsa-miR-4283_st	0.0129172	Homo sapiens	0.0392343	125361	125361	BIO up vs PL	0.00986911	13538	13538	BIO up vs PLlc	0.411206	0.904708	-110533	BIO down vs PLsc	0.438775	107992	107992	PL up vs PLlc	0.0190151	0.721679	-138566	PL down vs PLsc	0.00620936	0.668272	-14964	PLlc down vs PLsc	603848	0.685539	0.378428	1
11990	hp_hsa-mir-561_x_st	0.0129322	Homo sapiens	0.00229855	0.734423	-136161	BIO down vs PL	0.0123247	0.793101	-126087	BIO down vs PLlc	0.037899	0.80027	-124958	BIO down vs PLsc	0.336208	10799	10799	PL up vs PLlc	0.378536	108966	108966	PL up vs PLsc	0.924989	100904	100904	PLlc up vs PLsc	603621	0.436415	0.240998	1
13871	hsa-miR-2110_st	0.0130058	Homo sapiens	0.00738173	398734	398734	BIO up vs PL	0.0561449	244001	244001	BIO up vs PLlc	0.00374757	668556	668556	BIO up vs PLsc	0.261887	0.61194	-163415	PL down vs PLlc	0.331017	16767	16767	PL up vs PLsc	0.074307	273997	273997	PLlc up vs PLsc	602511	128363	710156	1
162	ACA62_st	0.0130991	Homo sapiens	0.00198569	193919	193919	BIO up vs PL	0.0207649	154922	154922	BIO up vs PLlc	0.0443086	156766	156766	BIO up vs PLsc	0.189939	0.7989	-125172	PL down vs PLlc	0.302241	0.808411	-123699	PL down vs PLsc	0.952928	101191	101191	PLlc up vs PLsc	601113	191339	106103	1
13820	hsa-miR-193a-3p_st	0.0131234	Homo sapiens	0.00611654	240774	240774	BIO up vs PL	0.00652731	238415	238415	BIO up vs PLlc	0.00964336	269722	269722	BIO up vs PLsc	0.969835	0.990204	-100989	PL down vs PLlc	0.722651	112023	112023	PL up vs PLsc	0.699892	113131	113131	PLlc up vs PLsc	600752	483684	268377	1
10852	hp_hsa-mir-197_st	0.0133004	Homo sapiens	0.00837075	147635	147635	BIO up vs PL	0.0226866	137727	137727	BIO up vs PLlc	0.00386461	172391	172391	BIO up vs PLsc	0.572251	0.932889	-107194	PL down vs PLlc	0.312439	116768	116768	PL up vs PLsc	0.154462	125168	125168	PLlc up vs PLsc	598142	10575	0.589323	1
13929	hsa-miR-26a-2-star_st	0.0133086	Homo sapiens	0.0401709	0.794686	-125836	BIO down vs PL	0.192503	0.872612	-114599	BIO down vs PLlc	0.00208518	0.611567	-163514	BIO down vs PLsc	0.360005	109806	109806	PL up vs PLlc	0.0530449	0.769571	-129943	PL down vs PLsc	0.0138897	0.700847	-142685	PLlc down vs PLsc	598022	0.710067	0.395787	1
14117	hsa-miR-324-3p_st	0.0133673	Homo sapiens	0.00592448	705336	705336	BIO up vs PL	0.304576	183592	183592	BIO up vs PLlc	0.00859607	939771	939771	BIO up vs PLsc	0.0374763	0.260289	-384188	PL down vs PLlc	0.685239	133237	133237	PL up vs PLsc	0.0389506	511882	511882	PLlc up vs PLsc	597166	235043	131199	1
14389	hsa-miR-4274_st	0.0134183	Homo sapiens	0.198126	0.478819	-208847	BIO down vs PL	0.0485471	0.30129	-331906	BIO down vs PLlc	0.00202142	0.0667395	-149836	BIO down vs PLsc	0.406215	0.629235	-158923	PL down vs PLlc	0.0130832	0.139384	-717445	PL down vs PLsc	0.0439873	0.221513	-451442	PLlc down vs PLsc	596424	212595	118816	1
10750	hp_hsa-mir-135a-2_st	0.0134805	Homo sapiens	0.00274832	0.733207	-136387	BIO down vs PL	0.261605	0.910673	-109809	BIO down vs PLlc	0.0331164	0.788289	-126857	BIO down vs PLsc	0.0202638	124204	124204	PL up vs PLlc	0.469354	107512	107512	PL up vs PLsc	0.164934	0.865612	-115525	PLlc down vs PLsc	595527	0.459981	0.257465	1
2332	U8_x_st	0.0134881	Homo sapiens	0.00684967	244974	244974	BIO up vs PL	0.00384795	268456	268456	BIO up vs PLlc	0.021499	241137	241137	BIO up vs PLsc	0.736042	109585	109585	PL up vs PLlc	0.962023	0.984335	-101591	PL down vs PLsc	0.746849	0.898235	-111329	PLlc down vs PLsc	595417	518466	290254	1
1614	ENSG00000251793_st	0.0135036	Homo sapiens	0.014378	0.672118	-148783	BIO down vs PL	0.70579	10536	10536	BIO up vs PLlc	0.0282052	0.655767	-152493	BIO down vs PLsc	0.00742974	156758	156758	PL up vs PLlc	0.884035	0.975672	-102493	PL down vs PLsc	0.0163667	0.622406	-160667	PLlc down vs PLsc	595195	134256	0.75189	1
11730	hp_hsa-mir-4775_st	0.0135139	Homo sapiens	0.312398	0.909277	-109977	BIO down vs PL	0.0170963	0.774729	-129077	BIO down vs PLlc	0.00355418	0.660506	-151399	BIO down vs PLsc	0.103501	0.852027	-117367	PL down vs PLlc	0.0153139	0.726408	-137664	PL down vs PLsc	0.175826	0.852565	-117293	PLlc down vs PLsc	595047	0.593851	0.332663	1
1175	ENSG00000238666_st	0.0135291	Homo sapiens	0.00187078	0.612534	-163256	BIO down vs PL	0.0901505	0.802795	-124565	BIO down vs PLlc	0.0619403	0.739803	-135171	BIO down vs PLsc	0.0435141	131061	131061	PL up vs PLlc	0.217455	120778	120778	PL up vs PLsc	0.581411	0.921534	-108515	PLlc down vs PLsc	594829	101864	0.570834	1
88	ACA20_x_st	0.0136296	Homo sapiens	0.00621483	594495	594495	BIO up vs PL	0.00480856	643655	643655	BIO up vs PLlc	0.0164023	618119	618119	BIO up vs PLsc	0.880811	108269	108269	PL up vs PLlc	0.952095	103974	103974	PL up vs PLsc	0.950236	0.960326	-104131	PLlc down vs PLsc	593394	197702	111057	1
1906	ENSG00000252728_x_st	0.0136424	Homo sapiens	0.250265	0.889068	-112477	BIO down vs PL	0.297684	111164	111164	BIO up vs PLlc	0.0105037	0.690371	-14485	BIO down vs PLsc	0.042836	125034	125034	PL up vs PLlc	0.0576633	0.776511	-128781	PL down vs PLsc	0.00237121	0.621037	-161021	PLlc down vs PLsc	593213	0.687541	0.386338	1
12004	hp_hsa-mir-576_st	0.0136696	Homo sapiens	0.00242322	0.596623	-16761	BIO down vs PL	0.372654	0.887107	-112726	BIO down vs PLlc	0.269538	0.832141	-120172	BIO down vs PLsc	0.0114324	148688	148688	PL up vs PLlc	0.0603726	139475	139475	PL up vs PLsc	0.69265	0.938038	-106605	PLlc down vs PLsc	592826	121962	0.685767	1
10791	hp_hsa-mir-155_st	0.0136718	Homo sapiens	0.109574	130364	130364	BIO up vs PL	0.224234	121605	121605	BIO up vs PLlc	0.00187269	216817	216817	BIO up vs PLsc	0.654903	0.932812	-107203	PL down vs PLlc	0.0204401	166317	166317	PL up vs PLsc	0.0107414	178296	178296	PLlc up vs PLsc	592795	168759	0.948946	1
11770	hp_hsa-mir-487a_st	0.0136755	Homo sapiens	0.10301	0.87338	-114498	BIO down vs PL	0.606948	104089	104089	BIO up vs PLlc	0.0226519	128236	128236	BIO up vs PLsc	0.0423844	119179	119179	PL up vs PLlc	0.00196045	146827	146827	PL up vs PLsc	0.0475627	123199	123199	PLlc up vs PLsc	592743	0.421435	0.236997	1
12101	hp_hsa-mir-656_st	0.0136824	Homo sapiens	0.00305411	0.588171	-170018	BIO down vs PL	0.469221	0.902238	-110835	BIO down vs PLlc	0.658739	0.926604	-107921	BIO down vs PLsc	0.0107143	153397	153397	PL up vs PLlc	0.0217959	15754	15754	PL up vs PLsc	0.876754	102701	102701	PLlc up vs PLsc	592645	138412	0.778498	1
14522	hsa-miR-4479_st	0.0137343	Homo sapiens	0.00861361	213868	213868	BIO up vs PL	0.00526295	229021	229021	BIO up vs PLlc	0.0100293	24729	24729	BIO up vs PLsc	0.775276	107085	107085	PL up vs PLlc	0.622477	115627	115627	PL up vs PLsc	0.793775	107977	107977	PLlc up vs PLsc	591912	402616	226732	1
13667	hsa-miR-1280_st	0.0137574	Homo sapiens	0.113422	0.321401	-311137	BIO down vs PL	0.192155	0.400477	-249702	BIO down vs PLlc	0.00184323	0.0346829	-288326	BIO down vs PLsc	0.743667	124603	124603	PL up vs PLlc	0.0195007	0.107911	-926686	PL down vs PLsc	0.012189	0.086604	-115468	PLlc down vs PLsc	591587	31625	178193	1
15057	hsa-miR-551b-star_st	0.0139643	Homo sapiens	0.358456	170833	170833	BIO up vs PL	0.136323	0.40608	-246257	BIO down vs PLlc	0.0115694	0.122325	-817495	BIO down vs PLsc	0.0273001	0.237705	-420689	PL down vs PLlc	0.00311145	0.0716048	-139655	PL down vs PLsc	0.108733	0.301234	-331968	PLlc down vs PLsc	588706	227548	128841	1
10252	gi555853_copy1_st	0.0140059	Homo sapiens	0.144394	0.407665	-245299	BIO down vs PL	0.370101	0.587535	-170203	BIO down vs PLlc	0.0207788	670382	670382	BIO up vs PLsc	0.533458	144122	144122	PL up vs PLlc	0.00238252	164444	164444	PL up vs PLsc	0.00565243	114101	114101	PLlc up vs PLsc	588133	235849	133671	1
15117	hsa-miR-606_st	0.0140297	Homo sapiens	0.763121	0.978378	-10221	BIO down vs PL	0.00415502	0.770554	-129777	BIO down vs PLlc	0.786251	0.976209	-102437	BIO down vs PLsc	0.00696221	0.787583	-126971	PL down vs PLlc	0.980024	0.997783	-100222	PL down vs PLsc	0.0209441	126689	126689	PLlc up vs PLsc	587805	0.365625	0.207339	1
11665	hp_hsa-mir-4718_st	0.0140978	Homo sapiens	0.00272194	0.620035	-161281	BIO down vs PL	0.0973025	0.801523	-124762	BIO down vs PLlc	0.741825	0.951062	-105146	BIO down vs PLsc	0.0597526	129271	129271	PL up vs PLlc	0.0161629	153389	153389	PL up vs PLsc	0.275015	118657	118657	PLlc up vs PLsc	586873	107215	0.60896	1
11429	hp_hsa-mir-4433_st	0.0141129	Homo sapiens	0.568019	103721	103721	BIO up vs PL	0.289829	107162	107162	BIO up vs PLlc	0.0112297	0.790534	-126497	BIO down vs PLsc	0.609491	103317	103317	PL up vs PLlc	0.00498545	0.762171	-131204	PL down vs PLsc	0.00246336	0.737702	-135556	PLlc down vs PLsc	586667	0.280593	0.159428	1
89	ACA21_st	0.0142356	Homo sapiens	0.0120126	217008	217008	BIO up vs PL	0.00272687	271771	271771	BIO up vs PLlc	0.0346191	213282	213282	BIO up vs PLsc	0.394773	125236	125236	PL up vs PLlc	0.956538	0.98283	-101747	PL down vs PLsc	0.452375	0.784784	-127424	PLlc down vs PLsc	585004	467856	266583	1
1653	ENSG00000251909_st	0.0144347	Homo sapiens	0.00230769	171842	171842	BIO up vs PL	0.0233504	142907	142907	BIO up vs PLlc	0.034878	149031	149031	BIO up vs PLsc	0.197437	0.831617	-120248	PL down vs PLlc	0.404291	0.867258	-115306	PL down vs PLsc	0.802703	104286	104286	PLlc up vs PLsc	58234	129687	0.742334	1
12099	hp_hsa-mir-654_st	0.014503	Homo sapiens	0.459671	105636	105636	BIO up vs PL	0.595447	0.961653	-103988	BIO down vs PLlc	0.00523754	136385	136385	BIO up vs PLsc	0.21709	0.910345	-109848	PL down vs PLlc	0.0151539	129108	129108	PL up vs PLsc	0.00251315	141823	141823	PLlc up vs PLsc	581435	0.369138	0.211625	1
13842	hsa-miR-19a_st	0.0145599	Homo sapiens	0.00365322	340658	340658	BIO up vs PL	0.00996154	280319	280319	BIO up vs PLlc	0.0198447	300992	300992	BIO up vs PLsc	0.561955	0.822875	-121525	PL down vs PLlc	0.762178	0.88356	-113179	PL down vs PLsc	0.861696	107375	107375	PLlc up vs PLsc	580686	765974	439695	1
1346	ENSG00000238891_st	0.0146105	Homo sapiens	0.353532	0.807674	-123812	BIO down vs PL	0.878429	0.966136	-103505	BIO down vs PLlc	0.00311367	0.353341	-283013	BIO down vs PLsc	0.4335	11962	11962	PL up vs PLlc	0.0117461	0.437479	-228582	PL down vs PLsc	0.00384032	0.365726	-273429	PLlc down vs PLsc	580023	349115	200633	1
14315	hsa-miR-3918_st	0.0146349	Homo sapiens	0.00393193	178853	178853	BIO up vs PL	0.0255652	15051	15051	BIO up vs PLlc	0.0097049	183847	183847	BIO up vs PLsc	0.294658	0.84153	-118831	PL down vs PLlc	0.888278	102792	102792	PL up vs PLsc	0.319709	122149	122149	PLlc up vs PLsc	579704	176203	101318	1
679	ENSG00000212134_x_st	0.0146949	Homo sapiens	0.0497654	0.84751	-117993	BIO down vs PL	0.0680959	0.859288	-116375	BIO down vs PLlc	0.00207606	0.687802	-145391	BIO down vs PLsc	0.856094	10139	10139	PL up vs PLlc	0.0443463	0.811556	-12322	PL down vs PLsc	0.0342155	0.800433	-124932	PLlc down vs PLsc	578923	0.397652	0.228961	1
1542	ENSG00000239130_st	0.0147451	Homo sapiens	0.0577747	0.7475	-133779	BIO down vs PL	0.0145782	0.670026	-149248	BIO down vs PLlc	0.0030127	0.523622	-190977	BIO down vs PLsc	0.439217	0.896357	-111563	PL down vs PLlc	0.058047	0.700498	-142756	PL down vs PLsc	0.16912	0.781495	-12796	PLlc down vs PLsc	578273	133222	0.767928	1
10585	hp_hsa-mir-1183_st	0.0148443	Homo sapiens	0.102782	0.890595	-112284	BIO down vs PL	0.00885731	0.8113	-123259	BIO down vs PLlc	0.00435471	0.748548	-133592	BIO down vs PLsc	0.179004	0.910963	-109774	PL down vs PLlc	0.0525623	0.840503	-118976	PL down vs PLsc	0.332382	0.922653	-108383	PLlc down vs PLsc	576994	0.300019	0.173323	1
160	ACA60_st	0.0148803	Homo sapiens	0.0106341	173033	173033	BIO up vs PL	0.00365272	193485	193485	BIO up vs PLlc	0.341622	123862	123862	BIO up vs PLsc	0.537582	11182	11182	PL up vs PLlc	0.149879	0.715829	-139698	PL down vs PLsc	0.0640932	0.640164	-15621	PLlc down vs PLsc	576532	220511	127493	1
11643	hp_hsa-mir-4695_st	0.0149014	Homo sapiens	0.00328977	222384	222384	BIO up vs PL	0.156828	137573	137573	BIO up vs PLlc	0.0181456	20541	20541	BIO up vs PLsc	0.0439069	0.618629	-161648	PL down vs PLlc	0.762115	0.923673	-108263	PL down vs PLsc	0.147343	14931	14931	PLlc up vs PLsc	576263	312502	180763	1
13566	hsa-miR-106b-star_st	0.0149048	Homo sapiens	0.3226	22785	22785	BIO up vs PL	0.137162	0.278318	-359301	BIO down vs PLlc	0.0243642	130332	130332	BIO up vs PLsc	0.0240414	0.12215	-818667	PL down vs PLlc	0.102187	572009	572009	PL up vs PLsc	0.00265083	468285	468285	PLlc up vs PLsc	57622	450743	260747	1
14579	hsa-miR-4521_st	0.0149565	Homo sapiens	0.00364175	23604	23604	BIO up vs PL	0.00709005	215466	215466	BIO up vs PLlc	0.122309	160085	160085	BIO up vs PLsc	0.697084	0.912838	-109549	PL down vs PLlc	0.19383	0.678213	-147446	PL down vs PLsc	0.31158	0.742972	-134595	PLlc down vs PLsc	575561	372361	215651	1
14341	hsa-miR-3944-3p_st	0.0149791	Homo sapiens	0.00425366	264324	264324	BIO up vs PL	0.0116204	225698	225698	BIO up vs PLlc	0.0138335	262198	262198	BIO up vs PLsc	0.563177	0.853868	-117114	PL down vs PLlc	0.980583	0.991958	-100811	PL down vs PLsc	0.653095	116172	116172	PLlc up vs PLsc	575273	501488	290579	1
11479	hp_hsa-mir-4477b_st	0.0149906	Homo sapiens	0.00331761	0.708807	-141082	BIO down vs PL	0.0120023	0.759461	-131672	BIO down vs PLlc	0.308575	0.888642	-112531	BIO down vs PLsc	0.46014	107146	107146	PL up vs PLlc	0.0669915	125372	125372	PL up vs PLsc	0.183943	11701	11701	PLlc up vs PLsc	575127	0.579918	0.33611	1
12109	hp_hsa-mir-663_x_st	0.0150188	Homo sapiens	0.00258659	226435	226435	BIO up vs PL	0.0197803	176539	176539	BIO up vs PLlc	0.0313196	187537	187537	BIO up vs PLsc	0.252923	0.779642	-128264	PL down vs PLlc	0.470479	0.828212	-120742	PL down vs PLsc	0.814801	10623	10623	PLlc up vs PLsc	57477	302156	175233	1
11086	hp_hsa-mir-3197_st	0.0150762	Homo sapiens	0.00441777	267044	267044	BIO up vs PL	0.614424	114991	114991	BIO up vs PLlc	0.0487813	209162	209162	BIO up vs PLsc	0.0105796	0.430608	-23223	PL down vs PLlc	0.474879	0.783249	-127673	PL down vs PLsc	0.0990736	181894	181894	PLlc up vs PLsc	574046	517436	300462	1
14693	hsa-miR-4688_st	0.015155	Homo sapiens	0.0035563	295977	295977	BIO up vs PL	0.0349779	20105	20105	BIO up vs PLlc	0.0117447	294121	294121	BIO up vs PLsc	0.206798	0.679277	-147215	PL down vs PLlc	0.986046	0.993728	-100631	PL down vs PLsc	0.303685	146292	146292	PLlc up vs PLsc	573055	587322	341632	1
1160	ENSG00000238651_x_st	0.0152873	Homo sapiens	0.0331351	0.695523	-143777	BIO down vs PL	0.883551	0.97815	-102234	BIO down vs PLlc	0.00646238	0.539417	-185385	BIO down vs PLsc	0.0428302	140635	140635	PL up vs PLlc	0.188451	0.775556	-12894	PL down vs PLsc	0.00794465	0.551467	-181335	PLlc down vs PLsc	571408	154266	0.899919	1
13970	hsa-miR-3064-5p_st	0.0153511	Homo sapiens	0.00604148	391408	391408	BIO up vs PL	0.00571092	396625	396625	BIO up vs PLlc	0.0206415	375478	375478	BIO up vs PLsc	0.973819	101333	101333	PL up vs PLlc	0.932993	0.959301	-104243	PL down vs PLsc	0.911729	0.946683	-105632	PLlc down vs PLsc	57062	11033	644501	1
1672	ENSG00000251959_x_st	0.0154128	Homo sapiens	0.539761	0.930615	-107456	BIO down vs PL	0.806309	0.971885	-102893	BIO down vs PLlc	0.00324422	0.586705	-170443	BIO down vs PLsc	0.709665	104435	104435	PL up vs PLlc	0.00767526	0.630449	-158617	PL down vs PLsc	0.00454922	0.603678	-165651	PLlc down vs PLsc	569861	0.912981	0.534037	1
13560	hsa-miR-103a_st	0.0154464	Homo sapiens	0.460281	0.574169	-174165	BIO down vs PL	0.37748	0.513116	-194888	BIO down vs PLlc	0.0116618	15249	15249	BIO up vs PLsc	0.879444	0.893667	-111899	PL down vs PLlc	0.00406843	265585	265585	PL up vs PLsc	0.00330269	297185	297185	PLlc up vs PLsc	569449	371229	217303	1
11237	hp_hsa-mir-375_st	0.0154775	Homo sapiens	0.677197	105016	105016	BIO up vs PL	0.0279712	134065	134065	BIO up vs PLlc	0.00541087	163892	163892	BIO up vs PLsc	0.0580769	127662	127662	PL up vs PLlc	0.00975464	156065	156065	PL up vs PLsc	0.181275	122248	122248	PLlc up vs PLsc	569068	0.925915	0.542357	1
23172	snR38A_st	0.015488	Homo sapiens	0.00616485	167782	167782	BIO up vs PL	0.00424468	173513	173513	BIO up vs PLlc	0.109026	138078	138078	BIO up vs PLsc	0.827015	103416	103416	PL up vs PLlc	0.313023	0.822963	-121512	PL down vs PLsc	0.241306	0.795777	-125663	PLlc down vs PLsc	568941	159313	0.933389	1
11847	hp_hsa-mir-520a_x_st	0.0155598	Homo sapiens	0.00303366	0.708093	-141224	BIO down vs PL	0.409457	0.926363	-107949	BIO down vs PLlc	0.0954231	0.818451	-122182	BIO down vs PLsc	0.0128035	130825	130825	PL up vs PLlc	0.212723	115585	115585	PL up vs PLsc	0.281573	0.88351	-113185	PLlc down vs PLsc	568067	0.559999	0.328599	1
15146	hsa-miR-629_st	0.0155848	Homo sapiens	0.00805864	540949	540949	BIO up vs PL	0.0106471	497302	497302	BIO up vs PLlc	0.00756212	809456	809456	BIO up vs PLsc	0.872779	0.919314	-108777	PL down vs PLlc	0.534918	149636	149636	PL up vs PLsc	0.455275	162769	162769	PLlc up vs PLsc	567764	185926	109157	1
618	ENSG00000206913_st	0.0155918	Homo sapiens	0.808631	0.981768	-101857	BIO down vs PL	0.902075	0.990706	-100938	BIO down vs PLlc	0.00387892	0.712882	-140276	BIO down vs PLsc	0.904935	10091	10091	PL up vs PLlc	0.00543006	0.72612	-137718	PL down vs PLsc	0.00459835	0.719569	-138972	PLlc down vs PLsc	56768	0.388075	0.227872	1
11111	hp_hsa-mir-323b_x_st	0.0156258	Homo sapiens	0.173491	0.867904	-11522	BIO down vs PL	0.985128	100185	100185	BIO up vs PLlc	0.00406006	0.644737	-155102	BIO down vs PLsc	0.168454	115433	115433	PL up vs PLlc	0.0308827	0.742867	-134614	PL down vs PLsc	0.003957	0.643547	-155389	PLlc down vs PLsc	567268	0.66201	0.389005	1
121	ACA37_x_st	0.0156581	Homo sapiens	0.00371113	179552	179552	BIO up vs PL	0.018908	154512	154512	BIO up vs PLlc	0.014599	175356	175356	BIO up vs PLsc	0.357151	0.860543	-116206	PL down vs PLlc	0.903707	0.976632	-102393	PL down vs PLsc	0.521648	11349	11349	PLlc up vs PLsc	566879	171373	10077	1
15001	hsa-miR-541-star_st	0.0157155	Homo sapiens	0.258673	0.847081	-118052	BIO down vs PL	0.202061	0.82762	-120828	BIO down vs PLlc	0.0021908	0.49979	-200084	BIO down vs PLsc	0.870139	0.977025	-102351	PL down vs PLlc	0.0110831	0.590014	-169488	PL down vs PLsc	0.0140013	0.603888	-165594	PLlc down vs PLsc	566189	135771	0.799327	1
11125	hp_hsa-mir-339_st	0.0157845	Homo sapiens	0.0219122	203105	203105	BIO up vs PL	0.587936	0.863869	-115758	BIO down vs PLlc	0.0313323	222792	222792	BIO up vs PLsc	0.00842508	0.42533	-235111	PL down vs PLlc	0.778513	109693	109693	PL up vs PLsc	0.0143076	2579	2579	PLlc up vs PLsc	565364	482453	28445	1
2341	U96b_x_st	0.015887	Homo sapiens	0.00487272	156818	156818	BIO up vs PL	0.00582207	154736	154736	BIO up vs PLlc	0.0447401	142101	142101	BIO up vs PLsc	0.917037	0.986726	-101345	PL down vs PLlc	0.534506	0.906151	-110357	PL down vs PLsc	0.590388	0.918341	-108892	PLlc down vs PLsc	564147	110228	0.651294	1
11868	hp_hsa-mir-526a-2_x_st	0.0158877	Homo sapiens	0.125695	0.70458	-141928	BIO down vs PL	0.713383	0.923857	-108242	BIO down vs PLlc	0.00326455	0.37322	-267939	BIO down vs PLsc	0.225093	131122	131122	PL up vs PLlc	0.0327767	0.529705	-188784	PL down vs PLsc	0.00543298	0.40398	-247537	PLlc down vs PLsc	564139	309386	182807	1
2189	U19_st	0.0158935	Homo sapiens	0.0153621	175528	175528	BIO up vs PL	0.00660446	19319	19319	BIO up vs PLlc	0.00764964	219433	219433	BIO up vs PLsc	0.629811	110062	110062	PL up vs PLlc	0.366797	125013	125013	PL up vs PLsc	0.601459	113584	113584	PLlc up vs PLsc	56407	261943	154794	1
13919	hsa-miR-2467-3p_st	0.015924	Homo sapiens	0.0637464	13332	13332	BIO up vs PL	0.143939	124454	124454	BIO up vs PLlc	0.0643794	0.703831	-14208	BIO down vs PLsc	0.628765	0.933501	-107124	PL down vs PLlc	0.00360159	0.527927	-18942	PL down vs PLsc	0.00708723	0.565535	-176824	PLlc down vs PLsc	563709	134027	0.792529	1
498	ENSG00000201541_st	0.0159654	Homo sapiens	0.0465644	0.791249	-126383	BIO down vs PL	0.00652431	0.7026	-142328	BIO down vs PLlc	0.714233	104874	104874	BIO up vs PLsc	0.276106	0.887964	-112617	PL down vs PLlc	0.0498207	132543	132543	PL up vs PLsc	0.00997264	149266	149266	PLlc up vs PLsc	563222	0.748273	0.442853	1
2141	SNORA11E_s_st	0.0159772	Homo sapiens	0.0444868	143189	143189	BIO up vs PL	0.189045	124643	124643	BIO up vs PLlc	0.0752005	0.683835	-146234	BIO down vs PLsc	0.395649	0.870477	-114879	PL down vs PLlc	0.00315625	0.477574	-209392	PL down vs PLsc	0.0105796	0.548634	-182271	PLlc down vs PLsc	563083	171777	101688	1
1127	ENSG00000238594_x_st	0.0160238	Homo sapiens	0.0646996	118716	118716	BIO up vs PL	0.010085	129898	129898	BIO up vs PLlc	0.00423765	145166	145166	BIO up vs PLsc	0.30173	109419	109419	PL up vs PLlc	0.0750289	12228	12228	PL up vs PLsc	0.298099	111754	111754	PLlc up vs PLsc	562536	0.480077	0.284472	1
10629	hp_hsa-mir-1248_s_st	0.016058	Homo sapiens	0.00651812	219667	219667	BIO up vs PL	0.0143738	197341	197341	BIO up vs PLlc	0.0082263	25216	25216	BIO up vs PLsc	0.651084	0.898362	-111314	PL down vs PLlc	0.634783	114792	114792	PL up vs PLsc	0.404433	127779	127779	PLlc up vs PLsc	562136	371107	220058	1
13866	hsa-miR-20a_st	0.0161071	Homo sapiens	0.89264	0.899981	-111114	BIO down vs PL	0.589228	0.654015	-152902	BIO down vs PLlc	0.00684103	236664	236664	BIO up vs PLsc	0.683797	0.726699	-137609	PL down vs PLlc	0.0056607	262965	262965	PL up vs PLsc	0.00321562	361863	361863	PLlc up vs PLsc	561563	406352	241203	1
13620	hsa-miR-124_st	0.0161407	Homo sapiens	0.00231787	161556	161556	BIO up vs PL	0.0363988	133092	133092	BIO up vs PLlc	0.207601	121576	121576	BIO up vs PLsc	0.132678	0.823815	-121387	PL down vs PLlc	0.0783442	0.752533	-132884	PL down vs PLsc	0.54652	0.913474	-109472	PLlc down vs PLsc	561174	0.982347	0.583507	1
11371	hp_hsa-mir-4292_st	0.0161408	Homo sapiens	0.0510541	13325	13325	BIO up vs PL	0.216388	0.842865	-118643	BIO down vs PLlc	0.155818	0.783853	-127575	BIO down vs PLsc	0.00539794	0.632544	-158092	PL down vs PLlc	0.00743868	0.588258	-169994	PL down vs PLsc	0.657109	0.929987	-107528	PLlc down vs PLsc	561172	117614	0.698623	1
830	ENSG00000221125_st	0.0161553	Homo sapiens	0.0200121	0.749128	-133488	BIO down vs PL	0.377066	110144	110144	BIO up vs PLlc	0.454346	110478	110478	BIO up vs PLsc	0.00419222	147029	147029	PL up vs PLlc	0.012575	147476	147476	PL up vs PLsc	0.981569	100304	100304	PLlc up vs PLsc	561004	0.765425	0.454795	1
14514	hsa-miR-4473_st	0.016162	Homo sapiens	0.00935797	0.745683	-134105	BIO down vs PL	0.178601	0.876062	-114147	BIO down vs PLlc	0.00557944	0.674474	-148264	BIO down vs PLsc	0.108602	117484	117484	PL up vs PLlc	0.391331	0.904505	-110558	PL down vs PLsc	0.0417366	0.769894	-129888	PLlc down vs PLsc	560926	0.58603	0.348252	1
15149	hsa-miR-632_st	0.0161875	Homo sapiens	0.0129755	0.849244	-117752	BIO down vs PL	0.0801522	0.899898	-111124	BIO down vs PLlc	0.00372077	0.7792	-128337	BIO down vs PLsc	0.310012	105965	105965	PL up vs PLlc	0.223636	0.917522	-108989	PL down vs PLsc	0.055119	0.865876	-11549	PLlc down vs PLsc	560631	0.205474	0.122168	1
2194	U23_x_st	0.0162168	Homo sapiens	0.0044376	164439	164439	BIO up vs PL	0.0133941	150399	150399	BIO up vs PLlc	0.0148558	16319	16319	BIO up vs PLsc	0.526899	0.914618	-109335	PL down vs PLlc	0.964434	0.992406	-100765	PL down vs PLsc	0.635016	108505	108505	PLlc up vs PLsc	560292	129685	0.771533	1
1413	ENSG00000238972_x_st	0.016277	Homo sapiens	0.00361876	0.824411	-121299	BIO down vs PL	0.318265	0.947721	-105516	BIO down vs PLlc	0.84255	0.987318	-101285	BIO down vs PLsc	0.0213107	114957	114957	PL up vs PLlc	0.0163805	11976	11976	PL up vs PLsc	0.528008	104178	104178	PLlc up vs PLsc	559598	0.18262	0.10878	1
10579	hp_hsa-mir-10b_st	0.0163246	Homo sapiens	0.857644	101781	101781	BIO up vs PL	0.00772716	0.727124	-137528	BIO down vs PLlc	0.912623	101331	101331	BIO up vs PLsc	0.00567303	0.714397	-139978	PL down vs PLlc	0.970633	0.995575	-100444	PL down vs PLsc	0.0180187	139359	139359	PLlc up vs PLsc	559052	0.642567	0.383129	1
175	ACA7_s_st	0.0163629	Homo sapiens	0.00359788	462333	462333	BIO up vs PL	0.0345004	269268	269268	BIO up vs PLlc	0.0143276	433778	433778	BIO up vs PLsc	0.21153	0.582412	-1717	PL down vs PLlc	0.900276	0.938237	-106583	PL down vs PLsc	0.35905	161095	161095	PLlc up vs PLsc	558614	114416	682735	1
14377	hsa-miR-4262_st	0.0164953	Homo sapiens	0.378898	110077	110077	BIO up vs PL	0.0135925	0.732194	-136576	BIO down vs PLlc	0.582258	0.929971	-10753	BIO down vs PLsc	0.00291396	0.665168	-150338	PL down vs PLlc	0.216191	0.84484	-118366	PL down vs PLsc	0.0906803	127012	127012	PLlc up vs PLsc	557109	0.756545	0.452661	1
2082	HBII-52-42_x_st	0.0165043	Homo sapiens	0.016027	0.702721	-142304	BIO down vs PL	0.31732	113696	113696	BIO up vs PLlc	0.55705	0.913256	-109498	BIO down vs PLsc	0.00275047	161794	161794	PL up vs PLlc	0.109872	12996	12996	PL up vs PLsc	0.17313	0.803243	-124495	PLlc down vs PLsc	557007	103452	0.619093	1
11548	hp_hsa-mir-4526_st	0.0165646	Homo sapiens	0.0113545	129598	129598	BIO up vs PL	0.96077	0.995784	-100423	BIO down vs PLlc	0.404663	0.914593	-109338	BIO down vs PLsc	0.0104205	0.768366	-130146	PL down vs PLlc	0.00680753	0.705717	-1417	PL down vs PLsc	0.426508	0.918465	-108877	PLlc down vs PLsc	556327	0.487647	0.292183	1
936	ENSG00000238348_x_st	0.0166046	Homo sapiens	0.0174389	0.73383	-136271	BIO down vs PL	0.412879	0.911206	-109745	BIO down vs PLlc	0.00548464	0.625026	-159993	BIO down vs PLsc	0.0747146	124171	124171	PL up vs PLlc	0.256308	0.851731	-117408	PL down vs PLsc	0.0179062	0.685933	-145787	PLlc down vs PLsc	555878	0.822217	0.493044	1
11271	hp_hsa-mir-3910-1_st	0.0166096	Homo sapiens	0.248464	0.552359	-181042	BIO down vs PL	0.214727	0.526435	-189957	BIO down vs PLlc	0.00231625	0.0903936	-110627	BIO down vs PLsc	0.922902	0.953067	-104924	PL down vs PLlc	0.0122237	0.16365	-61106	PL down vs PLsc	0.0140384	0.171709	-582381	PLlc down vs PLsc	555821	162828	976505	1
10548	hp_hsa-let-7f-2_st	0.01669	Homo sapiens	0.311447	0.893343	-111939	BIO down vs PL	0.90114	0.986611	-101357	BIO down vs PLlc	0.00364038	0.613278	-163058	BIO down vs PLsc	0.370016	11044	11044	PL up vs PLlc	0.0157504	0.686498	-145667	PL down vs PLsc	0.00432068	0.6216	-160875	PLlc down vs PLsc	554921	0.775623	0.465905	1
14102	hsa-miR-31_st	0.0166927	Homo sapiens	0.0051748	159652	159652	BIO up vs PL	0.0084046	127509	127509	BIO up vs PLlc	0.0207477	13643	13643	BIO up vs PLsc	0.778526	0.798668	-125208	PL down vs PLlc	0.872267	0.854546	-117021	PL down vs PLsc	0.944823	106996	106996	PLlc up vs PLsc	554892	419483	251991	1
14106	hsa-miR-3201_st	0.0167213	Homo sapiens	0.489169	0.417973	-23925	BIO down vs PL	0.172921	0.168117	-594825	BIO down vs PLlc	0.00272533	0.00279759	-357.45	BIO down vs PLsc	0.470727	0.402219	-248621	PL down vs PLlc	0.00718349	0.00669324	-149404	PL down vs PLsc	0.0203819	0.0166408	-600934	PLlc down vs PLsc	554573	102219	614403	1
2156	U100_st	0.0167537	Homo sapiens	0.0179922	125172	125172	BIO up vs PL	0.00325275	135707	135707	BIO up vs PLlc	0.0269522	128668	128668	BIO up vs PLsc	0.33318	108416	108416	PL up vs PLlc	0.782953	102792	102792	PL up vs PLsc	0.596183	0.94813	-105471	PLlc down vs PLsc	554212	0.437037	0.262858	1
858	ENSG00000221711_st	0.0167871	Homo sapiens	0.00236375	0.668177	-149661	BIO down vs PL	0.122084	0.844843	-118365	BIO down vs PLlc	0.252739	0.862102	-115996	BIO down vs PLsc	0.040625	12644	12644	PL up vs PLlc	0.063728	129023	129023	PL up vs PLsc	0.871906	102043	102043	PLlc up vs PLsc	553842	0.689147	0.414767	1
14455	hsa-miR-4419b_st	0.0168365	Homo sapiens	0.0192847	141263	141263	BIO up vs PL	0.0737528	128109	128109	BIO up vs PLlc	0.240552	0.827327	-120871	BIO down vs PLsc	0.448989	0.906884	-110268	PL down vs PLlc	0.00552293	0.585665	-170746	PL down vs PLsc	0.0164332	0.645799	-154847	PLlc down vs PLsc	553295	106313	0.640483	1
1249	ENSG00000238761_x_st	0.016878	Homo sapiens	0.00409176	0.710729	-140701	BIO down vs PL	0.463176	0.932065	-107289	BIO down vs PLlc	0.0507108	0.778229	-128497	BIO down vs PLsc	0.0147947	131142	131142	PL up vs PLlc	0.440506	109497	109497	PL up vs PLsc	0.141359	0.834952	-119767	PLlc down vs PLsc	552838	0.587222	0.354065	1
1347	ENSG00000238891_x_st	0.0169978	Homo sapiens	0.0472293	0.71006	-140833	BIO down vs PL	0.175219	0.801799	-12472	BIO down vs PLlc	0.00261978	0.478487	-208992	BIO down vs PLsc	0.440854	11292	11292	PL up vs PLlc	0.0591363	0.673868	-148397	PL down vs PLsc	0.0193117	0.596766	-16757	PLlc down vs PLsc	551525	157858	0.95407	1
12120	hp_hsa-mir-7-2_st	0.0170045	Homo sapiens	0.00750161	151506	151506	BIO up vs PL	0.00621953	153623	153623	BIO up vs PLlc	0.391121	114636	114636	BIO up vs PLsc	0.913413	101397	101397	PL up vs PLlc	0.0971746	0.756644	-132163	PL down vs PLsc	0.0836622	0.746218	-134009	PLlc down vs PLsc	551452	106608	0.644409	1
13569	hsa-miR-10a-star_st	0.0170292	Homo sapiens	0.0108225	147313	147313	BIO up vs PL	0.00488811	156201	156201	BIO up vs PLlc	0.018098	153535	153535	BIO up vs PLsc	0.646893	106033	106033	PL up vs PLlc	0.790952	104223	104223	PL up vs PLsc	0.912028	0.982932	-101736	PLlc down vs PLsc	551183	105928	0.640609	1
2053	HBII-52-16_x_st	0.0170382	Homo sapiens	0.0101148	0.740606	-135025	BIO down vs PL	0.23311	0.886466	-112807	BIO down vs PLlc	0.00635876	0.670495	-149144	BIO down vs PLsc	0.0875774	119695	119695	PL up vs PLlc	0.412455	0.905333	-110457	PL down vs PLsc	0.037244	0.756368	-132211	PLlc down vs PLsc	551085	0.62046	0.375296	1
677	ENSG00000207516_x_st	0.0171237	Homo sapiens	0.423736	0.756125	-132253	BIO down vs PL	0.732375	0.888807	-11251	BIO down vs PLlc	0.00332625	0.207697	-481471	BIO down vs PLsc	0.639938	117548	117548	PL up vs PLlc	0.0103743	0.274686	-364052	PL down vs PLsc	0.00534345	0.233681	-427935	PLlc down vs PLsc	550157	771849	467654	1
14566	hsa-miR-4514_st	0.0171683	Homo sapiens	0.0147956	164594	164594	BIO up vs PL	0.0426259	148234	148234	BIO up vs PLlc	0.398834	0.83279	-120078	BIO down vs PLsc	0.550654	0.900603	-111037	PL down vs PLlc	0.00826807	0.505967	-197641	PL down vs PLsc	0.0195431	0.561809	-177996	PLlc down vs PLsc	549675	197255	119619	1
14162	hsa-miR-3609_st	0.0172564	Homo sapiens	0.00742712	335407	335407	BIO up vs PL	0.00447543	37429	37429	BIO up vs PLlc	0.125191	209902	209902	BIO up vs PLsc	0.767964	111593	111593	PL up vs PLlc	0.315027	0.625813	-159792	PL down vs PLsc	0.221007	0.560801	-178316	PLlc down vs PLsc	548727	896911	544844	1
13575	hsa-miR-1180_st	0.0174329	Homo sapiens	0.00643534	199381	199381	BIO up vs PL	0.00601149	201018	201018	BIO up vs PLlc	0.244193	135645	135645	BIO up vs PLsc	0.968364	100821	100821	PL up vs PLlc	0.149028	0.680331	-146987	PL down vs PLsc	0.141442	0.674789	-148194	PLlc down vs PLsc	546847	27635	168451	1
11761	hp_hsa-mir-4800_st	0.017511	Homo sapiens	0.0109375	222956	222956	BIO up vs PL	0.00712573	237954	237954	BIO up vs PLlc	0.011236	265653	265653	BIO up vs PLsc	0.805345	106727	106727	PL up vs PLlc	0.590373	119151	119151	PL up vs PLsc	0.733986	11164	11164	PLlc up vs PLsc	546022	451325	275523	1
782	ENSG00000212532_x_st	0.0175627	Homo sapiens	0.033944	139341	139341	BIO up vs PL	0.00339926	167449	167449	BIO up vs PLlc	0.0203751	157705	157705	BIO up vs PLsc	0.203705	120172	120172	PL up vs PLlc	0.471607	113179	113179	PL up vs PLsc	0.724677	0.941811	-106178	PLlc down vs PLsc	545479	124358	0.759934	1
2324	U84_x_st	0.0176757	Homo sapiens	0.00895177	201859	201859	BIO up vs PL	0.00682992	209009	209009	BIO up vs PLlc	0.0148271	218471	218471	BIO up vs PLsc	0.875832	103542	103542	PL up vs PLlc	0.772274	10823	10823	PL up vs PLsc	0.871101	104527	104527	PLlc up vs PLsc	544296	320535	1963	1
1168	ENSG00000238661_st	0.0176965	Homo sapiens	0.792991	0.867788	-115236	BIO down vs PL	0.837699	0.895288	-111696	BIO down vs PLlc	0.00421255	0.0930801	-107434	BIO down vs PLsc	0.953881	103169	103169	PL up vs PLlc	0.00607413	0.107261	-932302	PL down vs PLsc	0.00560183	0.103967	-961846	PLlc down vs PLsc	54408	188063	115218	1
1193	ENSG00000238688_st	0.0177354	Homo sapiens	0.295517	106982	106982	BIO up vs PL	0.161457	0.911699	-109685	BIO down vs PLlc	0.0182637	0.809845	-12348	BIO down vs PLsc	0.0257783	0.852201	-117343	PL down vs PLlc	0.0039885	0.756994	-132101	PL down vs PLsc	0.144707	0.888281	-112577	PLlc down vs PLsc	543675	0.253788	0.1556	1
11909	hp_hsa-mir-548d-1_x_st	0.0178191	Homo sapiens	0.216618	0.876803	-114051	BIO down vs PL	0.372167	0.91107	-109761	BIO down vs PLlc	0.00266481	0.616258	-16227	BIO down vs PLsc	0.708603	103908	103908	PL up vs PLlc	0.0161583	0.702847	-142278	PL down vs PLsc	0.00945704	0.676412	-147839	PLlc down vs PLsc	54281	0.673629	0.413668	1
14197	hsa-miR-3652_st	0.0178433	Homo sapiens	0.00402055	477018	477018	BIO up vs PL	0.0121313	361754	361754	BIO up vs PLlc	0.0309518	364414	364414	BIO up vs PLsc	0.525804	0.758365	-131863	PL down vs PLlc	0.612704	0.763943	-1309	PL down vs PLsc	0.988934	100735	100735	PLlc up vs PLsc	542561	119962	737012	1
1991	ENSG00000253068_st	0.0178625	Homo sapiens	0.0198089	0.80346	-124462	BIO down vs PL	0.00299696	0.735223	-136013	BIO down vs PLlc	0.190665	0.87297	-114551	BIO down vs PLsc	0.287589	0.915071	-109281	PL down vs PLlc	0.411309	108651	108651	PL up vs PLsc	0.106376	118735	118735	PLlc up vs PLsc	542363	0.422898	0.259911	1
1084	ENSG00000238549_st	0.0178918	Homo sapiens	0.00373782	0.485243	-206082	BIO down vs PL	0.119406	0.720563	-13878	BIO down vs PLlc	0.0199633	0.521177	-191873	BIO down vs PLsc	0.0670004	148495	148495	PL up vs PLlc	0.768025	107405	107405	PL up vs PLsc	0.199333	0.723292	-138257	PLlc down vs PLsc	542062	250708	154169	1
10566	hp_hsa-mir-103a-2_x_st	0.0179637	Homo sapiens	0.0776559	0.827585	-120834	BIO down vs PL	0.0118687	0.744252	-134363	BIO down vs PLlc	0.393808	111077	111077	BIO up vs PLsc	0.29603	0.899305	-111197	PL down vs PLlc	0.0316438	134218	134218	PL up vs PLsc	0.00680961	149246	149246	PLlc up vs PLsc	541325	0.626359	0.385695	1
10555	hp_hsa-mir-1-2_st	0.018035	Homo sapiens	0.497957	0.957546	-104434	BIO down vs PL	0.0802512	0.886867	-112757	BIO down vs PLlc	0.0388719	119664	119664	BIO up vs PLsc	0.24223	0.926188	-107969	PL down vs PLlc	0.0145282	12497	12497	PL up vs PLsc	0.00266416	134929	134929	PLlc up vs PLsc	540598	0.256919	0.158416	1
931	ENSG00000238343_st	0.018134	Homo sapiens	0.24331	0.875926	-114165	BIO down vs PL	0.986462	100186	100186	BIO up vs PLlc	0.0044967	0.620641	-161124	BIO down vs PLsc	0.237208	114377	114377	PL up vs PLlc	0.0250344	0.708554	-141132	PL down vs PLsc	0.00439224	0.619489	-161423	PLlc down vs PLsc	539595	0.769196	0.475168	1
96	ACA26_st	0.018134	Homo sapiens	0.00273695	196639	196639	BIO up vs PL	0.12496	133213	133213	BIO up vs PLlc	0.0580529	156645	156645	BIO up vs PLsc	0.0462607	0.677449	-147613	PL down vs PLlc	0.303759	0.796613	-125531	PL down vs PLsc	0.457665	11759	11759	PLlc up vs PLsc	539595	19763	122086	1
11520	hp_hsa-mir-4509-1_s_st	0.0181527	Homo sapiens	0.392489	0.865468	-115544	BIO down vs PL	0.720486	0.942228	-106131	BIO down vs PLlc	0.00347716	0.471078	-212279	BIO down vs PLsc	0.610615	108869	108869	PL up vs PLlc	0.0118041	0.544305	-183721	PL down vs PLsc	0.00571712	0.499962	-200015	PLlc down vs PLsc	539406	176072	108806	1
11385	hp_hsa-mir-4305_st	0.0182373	Homo sapiens	0.2618	0.87779	-113922	BIO down vs PL	0.314414	0.890393	-11231	BIO down vs PLlc	0.0026651	0.587294	-170272	BIO down vs PLsc	0.899093	101436	101436	PL up vs PLlc	0.0134839	0.66906	-149463	PL down vs PLsc	0.0112491	0.65959	-151609	PLlc down vs PLsc	538555	0.807915	0.500051	1
10966	hp_hsa-mir-30c-1_st	0.0183736	Homo sapiens	0.2919	109545	109545	BIO up vs PL	0.614639	10435	10435	BIO up vs PLlc	0.0143549	0.743206	-134552	BIO down vs PLsc	0.566343	0.95257	-104979	PL down vs PLlc	0.00313089	0.678445	-147396	PL down vs PLsc	0.00698455	0.712226	-140405	PLlc down vs PLsc	537194	0.450436	0.2795	1
14933	hsa-miR-510_st	0.0184521	Homo sapiens	0.489143	0.807459	-123845	BIO down vs PL	0.526112	0.822322	-121607	BIO down vs PLlc	0.00325618	0.246279	-406043	BIO down vs PLsc	0.952371	101841	101841	PL up vs PLlc	0.00864173	0.305005	-327863	PL down vs PLsc	0.00794121	0.299492	-333898	PLlc down vs PLsc	536415	59419	369235	1
10874	hp_hsa-mir-206_st	0.0185957	Homo sapiens	0.0140607	0.771691	-129586	BIO down vs PL	0.0210291	0.787672	-126956	BIO down vs PLlc	0.663027	104916	104916	BIO up vs PLsc	0.819065	102071	102071	PL up vs PLlc	0.0165702	135956	135956	PL up vs PLsc	0.0230252	133198	133198	PLlc up vs PLsc	5.35	0.508973	0.317117	1
13661	hsa-miR-1273g_st	0.0187108	Homo sapiens	0.00597498	217847	217847	BIO up vs PL	0.00640662	215824	215824	BIO up vs PLlc	0.0549677	181514	181514	BIO up vs PLsc	0.967607	0.990713	-100937	PL down vs PLlc	0.521201	0.833216	-120017	PL down vs PLsc	0.542303	0.841026	-118902	PLlc down vs PLsc	533875	334802	209039	1
15012	hsa-miR-548aa_st	0.0187369	Homo sapiens	0.0315022	0.621648	-160863	BIO down vs PL	0.469724	0.866806	-115366	BIO down vs PLlc	0.00490222	0.43293	-230984	BIO down vs PLsc	0.111117	139437	139437	PL up vs PLlc	0.151499	0.696423	-143591	PL down vs PLsc	0.0138131	0.499454	-200218	PLlc down vs PLsc	533622	241154	15064	1
13653	hsa-miR-1270_st	0.0188493	Homo sapiens	0.0211702	173174	173174	BIO up vs PL	0.00453928	20791	20791	BIO up vs PLlc	0.0170379	202125	202125	BIO up vs PLsc	0.38472	120058	120058	PL up vs PLlc	0.54429	116718	116718	PL up vs PLsc	0.911064	0.97218	-102862	PLlc down vs PLsc	532533	268947	168344	1
14473	hsa-miR-4436a_st	0.0188814	Homo sapiens	0.00817929	150281	150281	BIO up vs PL	0.00590239	153937	153937	BIO up vs PLlc	0.028625	147352	147352	BIO up vs PLsc	0.850043	102433	102433	PL up vs PLlc	0.89938	0.980513	-101987	PL down vs PLsc	0.779143	0.957225	-104469	PLlc down vs PLsc	532224	102015	0.638925	1
760	ENSG00000212428_x_st	0.0190509	Homo sapiens	0.23659	0.915162	-10927	BIO down vs PL	0.00293009	0.759529	-131661	BIO down vs PLlc	0.223704	0.894169	-111836	BIO down vs PLsc	0.0244237	0.829939	-120491	PL down vs PLlc	0.793319	0.977061	-102348	PL down vs PLsc	0.0877071	117727	117727	PLlc up vs PLsc	530601	0.32851	0.206376	1
13757	hsa-miR-152_st	0.0190847	Homo sapiens	0.0464348	532456	532456	BIO up vs PL	0.271946	235355	235355	BIO up vs PLlc	0.00334146	314809	314809	BIO up vs PLsc	0.293381	0.442018	-226235	PL down vs PLlc	0.0770166	591239	591239	PL up vs PLsc	0.0164839	133759	133759	PLlc up vs PLsc	530279	358873	225587	1
412	ENSG00000200377_st	0.019104	Homo sapiens	0.784406	0.976776	-102378	BIO down vs PL	0.227683	0.898113	-111345	BIO down vs PLlc	0.00387735	0.682161	-146593	BIO down vs PLsc	0.338973	0.919468	-108759	PL down vs PLlc	0.00567243	0.698381	-143188	PL down vs PLsc	0.022865	0.759549	-131657	PLlc down vs PLsc	530096	0.462791	0.291011	1
1093	ENSG00000238564_st	0.0192246	Homo sapiens	0.00271305	0.615853	-162376	BIO down vs PL	0.121618	0.812714	-123045	BIO down vs PLlc	0.0940029	0.75743	-132025	BIO down vs PLsc	0.0471746	131965	131965	PL up vs PLlc	0.19823	122989	122989	PL up vs PLsc	0.649008	0.931976	-107299	PLlc down vs PLsc	528955	0.992875	0.625683	1
73	ACA14a_st	0.0193786	Homo sapiens	0.37181	0.909847	-109909	BIO down vs PL	0.0427206	126427	126427	BIO up vs PLlc	0.16163	0.829411	-120568	BIO down vs PLsc	0.00863633	138954	138954	PL up vs PLlc	0.471718	0.911593	-109698	PL down vs PLsc	0.00670053	0.656038	-15243	PLlc down vs PLsc	527511	0.672608	0.42502	1
31	14qII-14_x_st	0.0194004	Homo sapiens	0.00482356	139548	139548	BIO up vs PL	0.0123439	132535	132535	BIO up vs PLlc	0.0271695	134023	134023	BIO up vs PLsc	0.589496	0.949752	-105291	PL down vs PLlc	0.728806	0.960413	-104122	PL down vs PLsc	0.923449	101122	101122	PLlc up vs PLsc	527308	0.563287	0.356077	1
13901	hsa-miR-223_st	0.0194882	Homo sapiens	0.0785927	0.227233	-440077	BIO down vs PL	0.00367363	0.0578219	-172945	BIO down vs PLlc	0.664578	0.661065	-151271	BIO down vs PLsc	0.100534	0.254461	-392987	PL down vs PLlc	0.27588	29092	29092	PL up vs PLsc	0.0251705	114328	114328	PLlc up vs PLsc	526492	376253	238214	1
1547	ENSG00000239134_st	0.0195393	Homo sapiens	0.0102377	0.649803	-153893	BIO down vs PL	0.732506	0.953114	-104919	BIO down vs PLlc	0.459688	113731	113731	BIO up vs PLsc	0.0186678	146677	146677	PL up vs PLlc	0.00742289	175024	175024	PL up vs PLsc	0.315826	119326	119326	PLlc up vs PLsc	526019	122605	0.776937	1
11560	hp_hsa-mir-4537_st	0.0195419	Homo sapiens	0.0155552	247697	247697	BIO up vs PL	0.00475487	308209	308209	BIO up vs PLlc	0.0221674	280683	280683	BIO up vs PLsc	0.499101	12443	12443	PL up vs PLlc	0.750023	113317	113317	PL up vs PLsc	0.811339	0.910689	-109807	PLlc down vs PLsc	525995	638028	404331	1
11482	hp_hsa-mir-4479_st	0.019547	Homo sapiens	0.00776107	173664	173664	BIO up vs PL	0.0134452	164571	164571	BIO up vs PLlc	0.0116418	187259	187259	BIO up vs PLsc	0.753057	0.947639	-105525	PL down vs PLlc	0.719081	107828	107828	PL up vs PLsc	0.540265	113786	113786	PLlc up vs PLsc	525947	181654	115128	1
15265	hsa-miR-98_st	0.0195645	Homo sapiens	0.00378188	219043	219043	BIO up vs PL	0.0137374	186576	186576	BIO up vs PLlc	0.0653051	169894	169894	BIO up vs PLsc	0.460622	0.851779	-117401	PL down vs PLlc	0.344449	0.775618	-128929	PL down vs PLsc	0.722139	0.910586	-109819	PLlc down vs PLsc	525786	287021	181963	1
133	ACA45_st	0.0195862	Homo sapiens	0.689688	106308	106308	BIO up vs PL	0.127549	128051	128051	BIO up vs PLlc	0.00400257	196829	196829	BIO up vs PLsc	0.239532	120453	120453	PL up vs PLlc	0.00700021	18515	18515	PL up vs PLsc	0.0400181	153711	153711	PLlc up vs PLsc	525586	14532	0.921638	1
13664	hsa-miR-1277_st	0.019593	Homo sapiens	0.00586653	0.731573	-136692	BIO down vs PL	0.00913372	0.749023	-133507	BIO down vs PLlc	0.0282864	0.754764	-132492	BIO down vs PLsc	0.797982	102385	102385	PL up vs PLlc	0.782091	10317	10317	PL up vs PLsc	0.945951	100766	100766	PLlc up vs PLsc	525523	0.52773	0.334733	1
14217	hsa-miR-3668_st	0.0196307	Homo sapiens	0.959081	0.997677	-100233	BIO down vs PL	0.91415	10049	10049	BIO up vs PLlc	0.00560091	120956	120956	BIO up vs PLsc	0.873634	100724	100724	PL up vs PLlc	0.00521385	121237	121237	PL up vs PLsc	0.00651451	120366	120366	PLlc up vs PLsc	525177	0.128221	0.0813829	1
11257	hp_hsa-mir-378g_st	0.0196781	Homo sapiens	0.00366179	175916	175916	BIO up vs PL	0.0224954	149754	149754	BIO up vs PLlc	0.032938	157426	157426	BIO up vs PLsc	0.307759	0.851278	-11747	PL down vs PLlc	0.558525	0.89489	-111746	PL down vs PLsc	0.790949	105123	105123	PLlc up vs PLsc	524741	147103	0.934446	1
1493	ENSG00000239063_st	0.0197135	Homo sapiens	0.0043886	223164	223164	BIO up vs PL	0.0117268	196318	196318	BIO up vs PLlc	0.0450557	184962	184962	BIO up vs PLsc	0.571903	0.879703	-113675	PL down vs PLlc	0.500498	0.828816	-120654	PL down vs PLsc	0.828914	0.942155	-10614	PLlc down vs PLsc	524417	315027	200239	1
11013	hp_hsa-mir-3144_st	0.0197198	Homo sapiens	0.109215	0.81097	-123309	BIO down vs PL	0.0197441	0.718748	-139131	BIO down vs PLlc	0.00406676	0.582214	-171758	BIO down vs PLsc	0.334926	0.886281	-112831	PL down vs PLlc	0.0465233	0.717923	-139291	PL down vs PLsc	0.179478	0.81004	-123451	PLlc down vs PLsc	52436	0.929915	0.591143	1
13764	hsa-miR-155-star_st	0.0197306	Homo sapiens	0.00295955	0.692521	-1444	BIO down vs PL	0.0900642	0.837985	-119334	BIO down vs PLlc	0.0523602	0.775749	-128908	BIO down vs PLsc	0.0705122	121005	121005	PL up vs PLlc	0.348477	112018	112018	PL up vs PLsc	0.518711	0.925731	-108023	PLlc down vs PLsc	524261	0.580989	0.369402	1
14135	hsa-miR-339-5p_st	0.0197343	Homo sapiens	0.634599	147013	147013	BIO up vs PL	0.0304222	0.13798	-724744	BIO down vs PLlc	0.170321	41482	41482	BIO up vs PLsc	0.0131291	0.0938554	-106547	PL down vs PLlc	0.306638	282165	282165	PL up vs PLsc	0.00540555	300638	300638	PLlc up vs PLsc	524227	404636	25729	1
12029	hp_hsa-mir-595_st	0.0197808	Homo sapiens	0.0527834	0.826935	-120929	BIO down vs PL	0.0438702	0.819174	-122074	BIO down vs PLlc	0.00314358	0.664043	-150593	BIO down vs PLsc	0.915385	0.990616	-100947	PL down vs PLlc	0.0652738	0.803018	-12453	PL down vs PLsc	0.0757313	0.810625	-123362	PLlc down vs PLsc	523803	0.489762	0.311671	1
840	ENSG00000221300_x_st	0.0197979	Homo sapiens	0.0385068	0.741122	-134931	BIO down vs PL	0.169554	12047	12047	BIO up vs PLlc	0.397868	0.872783	-114576	BIO down vs PLsc	0.00314965	162551	162551	PL up vs PLlc	0.313478	117765	117765	PL up vs PLsc	0.0629194	0.72448	-13803	PLlc down vs PLsc	523648	10348	0.658712	1
10877	hp_hsa-mir-20a_st	0.0198623	Homo sapiens	0.161751	0.832282	-120152	BIO down vs PL	0.0208188	0.716788	-139511	BIO down vs PLlc	0.203227	12246	12246	BIO up vs PLsc	0.247029	0.861232	-116113	PL down vs PLlc	0.0267111	147138	147138	PL up vs PLsc	0.00485542	170846	170846	PLlc up vs PLsc	523063	0.964389	0.614578	1
15169	hsa-miR-651_st	0.0200118	Homo sapiens	0.0111064	0.703735	-142099	BIO down vs PL	0.774505	103384	103384	BIO up vs PLlc	0.775727	104137	104137	BIO up vs PLsc	0.00674913	146908	146908	PL up vs PLlc	0.0178508	147977	147977	PL up vs PLsc	0.959266	100728	100728	PLlc up vs PLsc	521713	0.832867	0.532136	1
14651	hsa-miR-4662a-3p_st	0.020024	Homo sapiens	0.0057544	0.727535	-13745	BIO down vs PL	0.0694889	0.831192	-120309	BIO down vs PLlc	0.0110659	0.707208	-141401	BIO down vs PLsc	0.173807	114248	114248	PL up vs PLlc	0.804371	0.972061	-102874	PL down vs PLsc	0.177682	0.850836	-117531	PLlc down vs PLsc	521604	0.538936	0.344409	1
11514	hp_hsa-mir-4503_st	0.0201627	Homo sapiens	0.00298638	0.556039	-179844	BIO down vs PL	0.0784137	0.744244	-134365	BIO down vs PLlc	0.0542832	0.6688	-149521	BIO down vs PLsc	0.0818121	133847	133847	PL up vs PLlc	0.34068	120279	120279	PL up vs PLsc	0.575324	0.898631	-11128	PLlc down vs PLsc	520365	147571	0.945307	1
20	14qI-8_x_st	0.0201787	Homo sapiens	0.0482117	1536	1536	BIO up vs PL	0.0200061	169425	169425	BIO up vs PLlc	0.358214	0.798489	-125237	BIO down vs PLsc	0.61843	110303	110303	PL up vs PLlc	0.0187983	0.519848	-192364	PL down vs PLsc	0.00918215	0.471292	-212183	PLlc down vs PLsc	520222	236463	151514	1
514	ENSG00000201710_x_st	0.0202353	Homo sapiens	0.00834646	0.737311	-135628	BIO down vs PL	0.0154487	0.76253	-131142	BIO down vs PLlc	0.0106794	0.699995	-142858	BIO down vs PLsc	0.725217	10342	10342	PL up vs PLlc	0.658242	0.94939	-105331	PL down vs PLsc	0.469933	0.91799	-108934	PLlc down vs PLsc	51972	0.561671	0.36024	1
1989	ENSG00000253065_st	0.0202821	Homo sapiens	0.0586464	0.711595	-140529	BIO down vs PL	0.00678671	0.581622	-171933	BIO down vs PLlc	0.00918053	0.533243	-187532	BIO down vs PLsc	0.234608	0.81735	-122347	PL down vs PLlc	0.170349	0.749362	-133447	PL down vs PLsc	0.666016	0.91682	-109073	PLlc down vs PLsc	519306	164896	105844	1
1934	ENSG00000252849_st	0.0203099	Homo sapiens	0.0117135	0.653182	-153097	BIO down vs PL	0.104694	0.781122	-128021	BIO down vs PLlc	0.00584224	0.553539	-180656	BIO down vs PLsc	0.225401	119587	119587	PL up vs PLlc	0.351986	0.84745	-118001	PL down vs PLsc	0.0696697	0.708646	-141114	PLlc down vs PLsc	51906	12424	0.797854	1
1797	ENSG00000252388_st	0.0203324	Homo sapiens	0.0174295	0.801044	-124837	BIO down vs PL	0.390148	0.932329	-107258	BIO down vs PLlc	0.00711609	0.724702	-137988	BIO down vs PLsc	0.080322	116389	116389	PL up vs PLlc	0.31915	0.904698	-110534	PL down vs PLsc	0.0248618	0.777303	-12865	PLlc down vs PLsc	518862	0.39426	0.253285	1
14059	hsa-miR-3164_st	0.0204046	Homo sapiens	0.0602241	126254	126254	BIO up vs PL	0.749697	0.964545	-103676	BIO down vs PLlc	0.0638335	0.75514	-132426	BIO down vs PLsc	0.0344937	0.763971	-130895	PL down vs PLlc	0.00341383	0.598112	-167193	PL down vs PLsc	0.0994885	0.782898	-127731	PLlc down vs PLsc	518227	0.784048	0.504314	1
13861	hsa-miR-205_st	0.0204441	Homo sapiens	0.00716596	0.619387	-16145	BIO down vs PL	0.672402	0.9399	-106394	BIO down vs PLlc	0.806047	104492	104492	BIO up vs PLsc	0.015022	151747	151747	PL up vs PLlc	0.0133277	168703	168703	PL up vs PLsc	0.55689	111174	111174	PLlc up vs PLsc	51788	130961	0.84293	1
14225	hsa-miR-3675-3p_st	0.0205016	Homo sapiens	0.606022	139708	139708	BIO up vs PL	0.584642	0.701387	-142575	BIO down vs PLlc	0.007418	0.0762853	-131087	BIO down vs PLsc	0.298228	0.502037	-199189	PL down vs PLlc	0.00359877	0.0546033	-183139	PL down vs PLsc	0.016257	0.108764	-919426	PLlc down vs PLsc	517377	254798	16416	1
14020	hsa-miR-3138_st	0.0205732	Homo sapiens	0.181548	189908	189908	BIO up vs PL	0.753457	115512	115512	BIO up vs PLlc	0.0212147	0.224681	-445075	BIO down vs PLsc	0.291702	0.60825	-164406	PL down vs PLlc	0.00295201	0.118311	-845233	PL down vs PLsc	0.0135037	0.19451	-514113	PLlc down vs PLsc	516754	128741	830444	1
2263	U58A_x_st	0.0206068	Homo sapiens	0.0490795	131567	131567	BIO up vs PL	0.0530618	130826	130826	BIO up vs PLlc	0.00324515	178033	178033	BIO up vs PLsc	0.964177	0.994374	-100566	PL down vs PLlc	0.0715109	135318	135318	PL up vs PLsc	0.0671547	136083	136083	PLlc up vs PLsc	516462	0.968242	0.62492	1
10782	hp_hsa-mir-152_st	0.0207766	Homo sapiens	0.0104909	134697	134697	BIO up vs PL	0.740865	103277	103277	BIO up vs PLlc	0.025928	135448	135448	BIO up vs PLsc	0.0187609	0.766735	-130423	PL down vs PLlc	0.96278	100557	100557	PL up vs PLsc	0.0417011	13115	13115	PLlc up vs PLsc	514997	0.578317	0.374317	1
14488	hsa-miR-4447_st	0.0207904	Homo sapiens	0.0146458	179824	179824	BIO up vs PL	0.0210916	172362	172362	BIO up vs PLlc	0.728543	0.91659	-1091	BIO down vs PLsc	0.835802	0.958503	-104329	PL down vs PLlc	0.0200613	0.509714	-196188	PL down vs PLsc	0.0270295	0.531781	-188047	PLlc down vs PLsc	514879	255193	165213	1
1850	ENSG00000252557_x_st	0.0208211	Homo sapiens	0.00416548	0.762493	-131149	BIO down vs PL	0.0963693	0.873897	-11443	BIO down vs PLlc	0.757257	0.971825	-102899	BIO down vs PLsc	0.0930394	114611	114611	PL up vs PLlc	0.0224466	127454	127454	PL up vs PLsc	0.265058	111206	111206	PLlc up vs PLsc	514615	0.346737	0.224593	1
1553	ENSG00000239140_st	0.0209852	Homo sapiens	0.0885887	0.734016	-136237	BIO down vs PL	0.239958	0.814799	-12273	BIO down vs PLlc	0.00310028	0.459637	-217563	BIO down vs PLsc	0.538469	111006	111006	PL up vs PLlc	0.0419404	0.626195	-159695	PL down vs PLsc	0.0172029	0.564111	-17727	PLlc down vs PLsc	513216	172222	111858	1
14045	hsa-miR-3155b_st	0.021132	Homo sapiens	0.40384	10813	10813	BIO up vs PL	0.478942	0.936173	-106818	BIO down vs PLlc	0.0109761	0.710301	-140785	BIO down vs PLsc	0.139105	0.865783	-115502	PL down vs PLlc	0.00333949	0.656894	-152232	PL down vs PLsc	0.0307019	0.758728	-1318	PLlc down vs PLsc	511976	0.514164	0.334758	1
10913	hp_hsa-mir-23b_st	0.0211753	Homo sapiens	0.391252	0.935779	-106863	BIO down vs PL	0.00676466	0.777337	-128644	BIO down vs PLlc	0.0232115	0.784388	-127488	BIO down vs PLsc	0.0312081	0.830684	-120383	PL down vs PLlc	0.0803672	0.838219	-119301	PL down vs PLsc	0.922679	100907	100907	PLlc up vs PLsc	511611	0.350533	0.228385	1
1778	ENSG00000252314_s_st	0.0212228	Homo sapiens	0.0029231	0.635797	-157283	BIO down vs PL	0.109867	0.816009	-122548	BIO down vs PLlc	0.178584	0.814375	-122794	BIO down vs PLsc	0.0567412	128344	128344	PL up vs PLlc	0.111743	128087	128087	PL up vs PLsc	0.989011	0.997998	-100201	PLlc down vs PLsc	511213	0.857367	0.559041	1
452	ENSG00000200999_x_st	0.0213175	Homo sapiens	0.598079	0.943636	-105973	BIO down vs PL	0.6835	0.95625	-104575	BIO down vs PLlc	0.00427009	0.618881	-161582	BIO down vs PLsc	0.903299	101337	101337	PL up vs PLlc	0.0089888	0.655847	-152475	PL down vs PLsc	0.00756852	0.647196	-154513	PLlc down vs PLsc	510423	0.723831	0.4727	1
11964	hp_hsa-mir-548x_st	0.0214002	Homo sapiens	0.093701	0.903636	-110664	BIO down vs PL	0.469999	0.959752	-104194	BIO down vs PLlc	0.00384283	0.778316	-128483	BIO down vs PLsc	0.296563	10621	10621	PL up vs PLlc	0.0499912	0.861315	-116101	PL down vs PLsc	0.0107368	0.810955	-123311	PLlc down vs PLsc	509735	0.190509	0.12458	1
15183	hsa-miR-663b_st	0.0214164	Homo sapiens	0.00686209	243993	243993	BIO up vs PL	0.012829	221429	221429	BIO up vs PLlc	0.0187272	24656	24656	BIO up vs PLsc	0.719798	0.90752	-11019	PL down vs PLlc	0.97472	101052	101052	PL up vs PLsc	0.745423	111349	111349	PLlc up vs PLsc	509601	440053	287842	1
10712	hp_hsa-mir-1298_st	0.0215081	Homo sapiens	0.126101	0.853988	-117098	BIO down vs PL	0.052478	0.812181	-123125	BIO down vs PLlc	0.00325936	0.640872	-156037	BIO down vs PLsc	0.607207	0.951046	-105147	PL down vs PLlc	0.0326299	0.750447	-133254	PL down vs PLsc	0.0680617	0.789075	-126731	PLlc down vs PLsc	508843	0.568409	0.372354	1
885	ENSG00000238296_st	0.0215364	Homo sapiens	0.00298954	0.551761	-181238	BIO down vs PL	0.0542887	0.7169	-13949	BIO down vs PLlc	0.104661	0.716242	-139618	BIO down vs PLsc	0.117192	129929	129929	PL up vs PLlc	0.193213	12981	12981	PL up vs PLsc	0.996181	0.999083	-100092	PLlc down vs PLsc	50861	148108	0.97067	1
14754	hsa-miR-4725-3p_st	0.0216287	Homo sapiens	0.00518433	283938	283938	BIO up vs PL	0.0132277	241334	241334	BIO up vs PLlc	0.0343587	240868	240868	BIO up vs PLsc	0.591399	0.849954	-117653	PL down vs PLlc	0.656635	0.848313	-117881	PL down vs PLsc	0.995812	0.99807	-100193	PLlc down vs PLsc	507853	545107	357785	1
817	ENSG00000212624_st	0.0217461	Homo sapiens	0.0182077	0.768212	-130172	BIO down vs PL	0.273456	0.897255	-111451	BIO down vs PLlc	0.00627313	0.673815	-148409	BIO down vs PLsc	0.127967	116798	116798	PL up vs PLlc	0.279179	0.877122	-114009	PL down vs PLsc	0.0314819	0.750974	-13316	PLlc down vs PLsc	506895	0.554079	0.364362	1
105	ACA3-2_x_st	0.0218607	Homo sapiens	0.00971501	168781	168781	BIO up vs PL	0.00690315	174482	174482	BIO up vs PLlc	0.029248	166779	166779	BIO up vs PLsc	0.843808	103378	103378	PL up vs PLlc	0.953874	0.988138	-1012	PL down vs PLsc	0.826956	0.955853	-104619	PLlc down vs PLsc	505966	170517	112338	1
13550	hsa-let-7f_st	0.0218701	Homo sapiens	0.0510668	567152	567152	BIO up vs PL	0.937707	106478	106478	BIO up vs PLlc	0.00872316	225906	225906	BIO up vs PLsc	0.0584727	0.187742	-532646	PL down vs PLlc	0.180231	398316	398316	PL up vs PLsc	0.00974661	212162	212162	PLlc up vs PLsc	50589	387586	255383	1
1059	ENSG00000238525_st	0.0218719	Homo sapiens	0.05152	0.867475	-115277	BIO down vs PL	0.155061	0.905815	-110398	BIO down vs PLlc	0.00340295	0.740457	-135052	BIO down vs PLsc	0.516537	10442	10442	PL up vs PLlc	0.0721917	0.853578	-117154	PL down vs PLsc	0.0284264	0.817448	-122332	PLlc down vs PLsc	505875	0.261328	0.172195	1
10832	hp_hsa-mir-1913_st	0.0218934	Homo sapiens	0.00431155	190552	190552	BIO up vs PL	0.127036	133953	133953	BIO up vs PLlc	0.0270711	174473	174473	BIO up vs PLsc	0.0725937	0.702973	-142253	PL down vs PLlc	0.690597	0.915619	-109216	PL down vs PLsc	0.247376	13025	13025	PLlc up vs PLsc	505702	194835	128426	1
14724	hsa-miR-4708-3p_st	0.0219261	Homo sapiens	0.996929	0.997251	-100276	BIO down vs PL	0.98301	101535	101535	BIO up vs PLlc	0.00644693	0.0534146	-187215	BIO down vs PLsc	0.97994	101815	101815	PL up vs PLlc	0.00648188	0.0535618	-18.67	PL down vs PLsc	0.00625707	0.0526072	-190088	PLlc down vs PLsc	505438	307132	202551	1
11872	hp_hsa-mir-539_st	0.0219489	Homo sapiens	0.00747786	0.696321	-143612	BIO down vs PL	0.0067812	0.691952	-144519	BIO down vs PLlc	0.0827309	0.774307	-129148	BIO down vs PLsc	0.954808	0.993725	-100631	PL down vs PLlc	0.442252	1112	1112	PL up vs PLsc	0.416522	111902	111902	PLlc up vs PLsc	505254	0.740525	0.48855	1
1995	ENSG00000253076_x_st	0.0219587	Homo sapiens	0.0040459	0.772216	-129498	BIO down vs PL	0.0658483	0.865979	-115476	BIO down vs PLlc	0.593307	0.954009	-104821	BIO down vs PLsc	0.13111	112142	112142	PL up vs PLlc	0.0327105	123542	123542	PL up vs PLsc	0.283122	110165	110165	PLlc up vs PLsc	505176	0.306372	0.202155	1
11752	hp_hsa-mir-4791_x_st	0.0220726	Homo sapiens	0.0214801	0.832133	-120173	BIO down vs PL	0.0271669	0.839856	-119068	BIO down vs PLlc	0.521339	105648	105648	BIO up vs PLsc	0.893869	100928	100928	PL up vs PLlc	0.0161835	126961	126961	PL up vs PLsc	0.0196012	125794	125794	PLlc up vs PLsc	504263	0.286973	0.189698	1
13687	hsa-miR-1296_st	0.0220742	Homo sapiens	0.00592714	158322	158322	BIO up vs PL	0.00968779	152345	152345	BIO up vs PLlc	0.0496167	14349	14349	BIO up vs PLsc	0.776663	0.962245	-103924	PL down vs PLlc	0.556589	0.906312	-110337	PL down vs PLsc	0.718901	0.941873	-106171	PLlc down vs PLsc	50425	109809	0.725892	1
12185	hp_hsa-mir-943_st	0.0221376	Homo sapiens	0.0130544	169837	169837	BIO up vs PL	0.0158131	166524	166524	BIO up vs PLlc	0.00878139	201153	201153	BIO up vs PLsc	0.912986	0.98049	-10199	PL down vs PLlc	0.450132	118438	118438	PL up vs PLsc	0.400841	120795	120795	PLlc up vs PLsc	503745	194435	12866	1
15076	hsa-miR-570_st	0.0221772	Homo sapiens	0.262662	0.800434	-124932	BIO down vs PL	0.466987	0.867788	-115235	BIO down vs PLlc	0.00355376	0.418917	-238711	BIO down vs PLsc	0.675734	108415	108415	PL up vs PLlc	0.0181906	0.523362	-191072	PL down vs PLsc	0.00997397	0.482741	-20715	PLlc down vs PLsc	50343	221105	146399	1
10626	hp_hsa-mir-1245b_st	0.0221774	Homo sapiens	0.00530593	0.702856	-142277	BIO down vs PL	0.260762	0.888214	-112586	BIO down vs PLlc	0.986568	0.9979	-10021	BIO down vs PLsc	0.0403869	126372	126372	PL up vs PLlc	0.0164472	141978	141978	PL up vs PLsc	0.361591	112349	112349	PLlc up vs PLsc	503428	0.621729	0.411664	1
14661	hsa-miR-4667-3p_st	0.022282	Homo sapiens	0.946363	0.969561	-103139	BIO down vs PL	0.67689	0.825043	-121206	BIO down vs PLlc	0.0053936	0.143624	-696265	BIO down vs PLsc	0.72619	0.850945	-117516	PL down vs PLlc	0.00592553	0.148133	-675071	PL down vs PLsc	0.00972881	0.17408	-574448	PLlc down vs PLsc	502599	126034	835882	1
750	ENSG00000212397_st	0.022294	Homo sapiens	0.343985	0.83198	-120195	BIO down vs PL	0.0205352	0.60112	-166356	BIO down vs PLlc	0.00670599	0.461884	-216504	BIO down vs PLsc	0.109776	0.722517	-138405	PL down vs PLlc	0.0267328	0.555163	-180127	PL down vs PLsc	0.272333	0.768373	-130145	PLlc down vs PLsc	502504	215206	142755	1
1616	ENSG00000251796_s_st	0.0224276	Homo sapiens	0.0946097	0.857335	-116641	BIO down vs PL	0.110494	115717	115717	BIO up vs PLlc	0.239103	113635	113635	BIO up vs PLsc	0.00486895	134974	134974	PL up vs PLlc	0.0201499	132545	132545	PL up vs PLsc	0.862399	0.982006	-101832	PLlc down vs PLsc	501453	0.435244	0.289322	1
2075	HBII-52-37_st	0.0224873	Homo sapiens	0.00393812	0.692586	-144386	BIO down vs PL	0.303187	0.898509	-111295	BIO down vs PLlc	0.097826	0.802135	-124667	BIO down vs PLsc	0.0247242	129732	129732	PL up vs PLlc	0.251872	115817	115817	PL up vs PLsc	0.369546	0.892739	-112015	PLlc down vs PLsc	500986	0.608141	0.404629	1
14465	hsa-miR-4428_st	0.0224951	Homo sapiens	0.00644705	222486	222486	BIO up vs PL	0.00835876	214629	214629	BIO up vs PLlc	0.0791501	174759	174759	BIO up vs PLsc	0.880544	0.964686	-103661	PL down vs PLlc	0.417658	0.785484	-12731	PL down vs PLsc	0.488296	0.814238	-122814	PLlc down vs PLsc	500926	340199	22638	1
14251	hsa-miR-3689b_st	0.0226725	Homo sapiens	0.0132081	0.72742	-137472	BIO down vs PL	0.556978	106645	106645	BIO up vs PLlc	0.587222	0.929853	-107544	BIO down vs PLsc	0.00473964	146607	146607	PL up vs PLlc	0.0875578	127829	127829	PL up vs PLsc	0.315371	0.871918	-11469	PLlc down vs PLsc	499546	0.699266	0.466601	1
2105	HBII-85-16_x_st	0.022695	Homo sapiens	0.0193433	0.784341	-127496	BIO down vs PL	0.41515	107702	107702	BIO up vs PLlc	0.268823	0.882365	-113332	BIO down vs PLsc	0.0045871	137315	137315	PL up vs PLlc	0.296403	112498	112498	PL up vs PLsc	0.0917713	0.819267	-12206	PLlc down vs PLsc	499372	0.475035	0.317089	1
2346	Z17B_st	0.022705	Homo sapiens	0.00953388	129014	129014	BIO up vs PL	0.010818	128252	128252	BIO up vs PLlc	0.0170855	132134	132134	BIO up vs PLsc	0.942194	0.994093	-100594	PL down vs PLlc	0.811458	102419	102419	PL up vs PLsc	0.76614	103027	103027	PLlc up vs PLsc	499295	0.395813	0.264248	1
13564	hsa-miR-106a-star_st	0.0227665	Homo sapiens	0.133461	108934	108934	BIO up vs PL	0.0255198	114725	114725	BIO up vs PLlc	0.213399	0.918259	-108902	BIO down vs PLsc	0.346219	105316	105316	PL up vs PLlc	0.0237979	0.842949	-118631	PL down vs PLsc	0.00602523	0.800403	-124937	PLlc down vs PLsc	49882	0.171004	0.114272	1
12012	hp_hsa-mir-582_st	0.0228459	Homo sapiens	0.00601124	0.734908	-136071	BIO down vs PL	0.502044	0.940073	-106375	BIO down vs PLlc	0.052488	0.787381	-127003	BIO down vs PLsc	0.0196324	127917	127917	PL up vs PLlc	0.539953	10714	10714	PL up vs PLsc	0.133972	0.837574	-119392	PLlc down vs PLsc	49821	0.489934	0.327796	1
1479	ENSG00000239049_st	0.0230387	Homo sapiens	0.566583	104307	104307	BIO up vs PL	0.0146052	0.810842	-123329	BIO down vs PLlc	0.229706	0.894521	-111792	BIO down vs PLsc	0.00535847	0.777365	-12864	PL down vs PLlc	0.108357	0.857589	-116606	PL down vs PLsc	0.286003	11032	11032	PLlc up vs PLsc	496739	0.314007	0.210712	1
13953	hsa-miR-29b_st	0.0231371	Homo sapiens	0.0167353	320032	320032	BIO up vs PL	0.00642112	402292	402292	BIO up vs PLlc	0.0210717	388824	388824	BIO up vs PLsc	0.585222	125704	125704	PL up vs PLlc	0.703347	121495	121495	PL up vs PLsc	0.946706	0.966521	-103464	PLlc down vs PLsc	495994	101921	684963	1
2179	U16_st	0.0232442	Homo sapiens	0.0203592	15953	15953	BIO up vs PL	0.00773314	175656	175656	BIO up vs PLlc	0.014015	185391	185391	BIO up vs PLsc	0.582758	110109	110109	PL up vs PLlc	0.486159	116211	116211	PL up vs PLsc	0.800422	105542	105542	PLlc up vs PLsc	495187	177941	119781	1
1756	ENSG00000252241_st	0.0232604	Homo sapiens	0.00748009	142189	142189	BIO up vs PL	0.00955996	140033	140033	BIO up vs PLlc	0.03393	137282	137282	BIO up vs PLsc	0.887554	0.984834	-10154	PL down vs PLlc	0.791039	0.965491	-103574	PL down vs PLsc	0.880886	0.980359	-102003	PLlc down vs PLsc	495066	0.686292	0.462088	1
14831	hsa-miR-4773_st	0.023331	Homo sapiens	0.0387955	0.828459	-120706	BIO down vs PL	0.232001	0.904176	-110598	BIO down vs PLlc	0.0043548	0.700955	-142663	BIO down vs PLsc	0.29513	10914	10914	PL up vs PLlc	0.115474	0.846095	-11819	PL down vs PLsc	0.0253448	0.775241	-128992	PLlc down vs PLsc	494537	0.387027	0.260868	1
2289	U70D_st	0.0233767	Homo sapiens	0.0684627	148322	148322	BIO up vs PL	0.761993	0.941668	-106195	BIO down vs PLlc	0.0654388	0.61312	-1631	BIO down vs PLsc	0.040442	0.63488	-15751	PL down vs PLlc	0.00387478	0.41337	-241914	PL down vs PLsc	0.0996775	0.6511	-153586	PLlc down vs PLsc	494196	230104	155205	1
327	E2_st	0.0235354	Homo sapiens	0.146878	0.822124	-121636	BIO down vs PL	0.0889625	0.790871	-126443	BIO down vs PLlc	0.0803299	134551	134551	BIO up vs PLsc	0.762053	0.961985	-103952	PL down vs PLlc	0.00902597	163663	163663	PL up vs PLsc	0.00588418	17013	17013	PLlc up vs PLsc	493016	0.955019	0.645698	1
11103	hp_hsa-mir-320c-2_x_st	0.0236189	Homo sapiens	0.00342435	0.543364	-184039	BIO down vs PL	0.17017	0.789315	-126692	BIO down vs PLlc	0.199992	0.764142	-130866	BIO down vs PLsc	0.0418532	145264	145264	PL up vs PLlc	0.112603	140632	140632	PL up vs PLsc	0.871972	0.968107	-103294	PLlc down vs PLsc	4924	157542	106649	1
1539	ENSG00000239126_x_st	0.0236359	Homo sapiens	0.802757	0.837349	-119425	BIO down vs PL	0.459017	0.586856	-1704	BIO down vs PLlc	0.00487014	0.04741	-210926	BIO down vs PLsc	0.618659	0.70085	-142684	PL down vs PLlc	0.0069113	0.0566192	-176618	PL down vs PLsc	0.0140839	0.0807865	-123783	PLlc down vs PLsc	492275	294421	199361	1
714	ENSG00000212273_x_st	0.0238254	Homo sapiens	0.0343867	0.681627	-146708	BIO down vs PL	0.0724711	0.730272	-136935	BIO down vs PLlc	0.00415001	0.492444	-203069	BIO down vs PLsc	0.669111	107137	107137	PL up vs PLlc	0.120882	0.722454	-138417	PL down vs PLsc	0.0669732	0.674329	-148296	PLlc down vs PLsc	490886	150295	102057	1
13882	hsa-miR-214-star_st	0.0238487	Homo sapiens	0.01019	267743	267743	BIO up vs PL	0.0232064	230446	230446	BIO up vs PLlc	0.0103179	333142	333142	BIO up vs PLsc	0.64083	0.860697	-116185	PL down vs PLlc	0.579819	124426	124426	PL up vs PLsc	0.357309	144564	144564	PLlc up vs PLsc	490716	595937	404808	1
1514	ENSG00000239087_st	0.0239241	Homo sapiens	0.0202266	0.669122	-14945	BIO down vs PL	0.41923	0.884472	-113062	BIO down vs PLlc	0.00849015	0.558298	-179116	BIO down vs PLsc	0.0845383	132184	132184	PL up vs PLlc	0.334229	0.834373	-11985	PL down vs PLsc	0.0275123	0.631221	-158423	PLlc down vs PLsc	490167	129988	0.883969	1
14459	hsa-miR-4423-3p_st	0.0240168	Homo sapiens	0.611354	0.673046	-148578	BIO down vs PL	0.108599	0.264505	-378065	BIO down vs PLlc	0.004836	0.0358037	-279301	BIO down vs PLsc	0.24427	0.392996	-254455	PL down vs PLlc	0.00993314	0.0531965	-187982	PL down vs PLsc	0.0558227	0.135361	-738763	PLlc down vs PLsc	489496	348343	237212	1
2029	HBII-251_st	0.0240833	Homo sapiens	0.058322	136115	136115	BIO up vs PL	0.00343616	173241	173241	BIO up vs PLlc	0.20639	126968	126968	BIO up vs PLsc	0.125536	127275	127275	PL up vs PLlc	0.702098	0.932805	-107204	PL down vs PLsc	0.109154	0.732902	-136444	PLlc down vs PLsc	489017	127119	0.866492	1
11017	hp_hsa-mir-3147_st	0.0242045	Homo sapiens	0.795957	0.960579	-104104	BIO down vs PL	0.176689	124625	124625	BIO up vs PLlc	0.0251417	0.613927	-162886	BIO down vs PLsc	0.116312	12974	12974	PL up vs PLlc	0.0364565	0.639122	-156465	PL down vs PLsc	0.00338796	0.492619	-202997	PLlc down vs PLsc	488146	139802	0.954648	1
569	ENSG00000202434_st	0.0243465	Homo sapiens	0.0142565	0.701672	-142517	BIO down vs PL	0.207937	0.851234	-117476	BIO down vs PLlc	0.00801222	0.616586	-162183	BIO down vs PLsc	0.13738	121315	121315	PL up vs PLlc	0.398374	0.878738	-1138	PL down vs PLsc	0.0523641	0.724344	-138056	PLlc down vs PLsc	487134	0.870765	0.595842	1
1262	ENSG00000238776_x_st	0.0243968	Homo sapiens	0.138692	0.889522	-11242	BIO down vs PL	0.688222	0.970387	-103052	BIO down vs PLlc	0.00500213	0.726786	-137592	BIO down vs PLsc	0.259334	109091	109091	PL up vs PLlc	0.046777	0.817052	-122391	PL down vs PLsc	0.00881221	0.748965	-133518	PLlc down vs PLsc	486777	0.321819	0.220374	1
14434	hsa-miR-4317_st	0.0244047	Homo sapiens	0.00866382	225351	225351	BIO up vs PL	0.0168285	20447	20447	BIO up vs PLlc	0.0157336	243029	243029	BIO up vs PLsc	0.705131	0.90734	-110212	PL down vs PLlc	0.809951	107844	107844	PL up vs PLsc	0.584592	118858	118858	PLlc up vs PLsc	486721	378984	259549	1
13932	hsa-miR-26b_st	0.0244361	Homo sapiens	0.0134439	284576	284576	BIO up vs PL	0.027836	24538	24538	BIO up vs PLlc	0.00804617	409593	409593	BIO up vs PLsc	0.680206	0.862264	-115974	PL down vs PLlc	0.414323	143931	143931	PL up vs PLsc	0.258443	166922	166922	PLlc up vs PLsc	486498	74051	507374	1
14209	hsa-miR-3663-3p_st	0.0245609	Homo sapiens	0.00585591	487998	487998	BIO up vs PL	0.0131493	392673	392673	BIO up vs PLlc	0.0496519	346581	346581	BIO up vs PLsc	0.642899	0.804661	-124276	PL down vs PLlc	0.552569	0.71021	-140804	PL down vs PLsc	0.827083	0.882619	-113299	PLlc down vs PLsc	485618	125348	860405	1
14638	hsa-miR-4654_st	0.0245684	Homo sapiens	0.0220894	148838	148838	BIO up vs PL	0.00539871	168134	168134	BIO up vs PLlc	0.407624	116835	116835	BIO up vs PLsc	0.42621	112965	112965	PL up vs PLlc	0.208353	0.784984	-127391	PL down vs PLsc	0.070723	0.694893	-143907	PLlc down vs PLsc	485565	130983	0.899179	1
11947	hp_hsa-mir-548n_x_st	0.0246444	Homo sapiens	0.840681	0.9103	-109854	BIO down vs PL	0.793001	0.884464	-113063	BIO down vs PLlc	0.00587733	0.143143	-698601	BIO down vs PLsc	0.950844	0.971617	-102921	PL down vs PLlc	0.0078001	0.157248	-635937	PL down vs PLsc	0.00851089	0.161842	-617887	PLlc down vs PLsc	485032	125679	863718	1
11427	hp_hsa-mir-4431_st	0.0246549	Homo sapiens	0.00818944	0.650228	-153792	BIO down vs PL	0.683901	0.946582	-105643	BIO down vs PLlc	0.0548278	0.705675	-141708	BIO down vs PLsc	0.0167288	145577	145577	PL up vs PLlc	0.620942	108527	108527	PL up vs PLsc	0.0969583	0.745498	-134138	PLlc down vs PLsc	484959	103843	0.713757	1
14234	hsa-miR-367_st	0.0247178	Homo sapiens	0.0160305	0.826125	-121047	BIO down vs PL	0.289539	0.928813	-107664	BIO down vs PLlc	0.30855	109063	109063	BIO up vs PLsc	0.106394	11243	11243	PL up vs PLlc	0.00638698	132018	132018	PL up vs PLsc	0.075117	117422	117422	PLlc up vs PLsc	484519	0.263807	0.181491	1
13926	hsa-miR-2682-star_st	0.0247305	Homo sapiens	0.0946548	0.857863	-116569	BIO down vs PL	0.615711	0.957892	-104396	BIO down vs PLlc	0.00521656	0.696504	-143574	BIO down vs PLsc	0.213679	11166	11166	PL up vs PLlc	0.0676644	0.811906	-123167	PL down vs PLsc	0.0106368	0.727122	-137529	PLlc down vs PLsc	48443	0.417244	0.287103	1
11705	hp_hsa-mir-4757_st	0.0247614	Homo sapiens	0.383222	105565	105565	BIO up vs PL	0.156271	109531	109531	BIO up vs PLlc	0.0367856	0.839325	-119143	BIO down vs PLsc	0.548475	103757	103757	PL up vs PLlc	0.0102799	0.795078	-125774	PL down vs PLsc	0.0043884	0.766291	-130499	PLlc down vs PLsc	484214	0.213233	0.14679	1
11180	hp_hsa-mir-3660_st	0.0248215	Homo sapiens	0.756288	0.971417	-102942	BIO down vs PL	0.45991	0.932516	-107237	BIO down vs PLlc	0.00496117	0.670813	-149073	BIO down vs PLsc	0.662604	0.959955	-104172	PL down vs PLlc	0.0076742	0.690551	-144812	PL down vs PLsc	0.0143235	0.719357	-139013	PLlc down vs PLsc	483797	0.499288	0.344007	1
13669	hsa-miR-1282_st	0.0249975	Homo sapiens	0.802471	0.974395	-102628	BIO down vs PL	0.740383	0.966185	-1035	BIO down vs PLlc	0.00569198	0.648384	-15423	BIO down vs PLsc	0.934868	0.991574	-10085	PL down vs PLlc	0.00809692	0.665422	-150281	PL down vs PLsc	0.00909086	0.671076	-149014	PLlc down vs PLsc	482579	0.614421	0.424401	1
14307	hsa-miR-3911_st	0.0250708	Homo sapiens	0.0105668	299215	299215	BIO up vs PL	0.781208	110483	110483	BIO up vs PLlc	0.0438461	268195	268195	BIO up vs PLsc	0.0172058	0.369244	-270824	PL down vs PLlc	0.803311	0.896327	-111566	PL down vs PLsc	0.0650141	242747	242747	PLlc up vs PLsc	482075	73493	508171	1
14016	hsa-miR-3135b_st	0.0250773	Homo sapiens	0.0918078	381774	381774	BIO up vs PL	0.0216109	705107	705107	BIO up vs PLlc	0.00539966	224358	224358	BIO up vs PLsc	0.413115	184692	184692	PL up vs PLlc	0.0718486	587674	587674	PL up vs PLsc	0.217717	318191	318191	PLlc up vs PLsc	482031	310712	214863	1
14976	hsa-miR-520b_st	0.0253851	Homo sapiens	0.00636506	0.698551	-143153	BIO down vs PL	0.0145134	0.734902	-136073	BIO down vs PLlc	0.306361	0.871264	-114776	BIO down vs PLsc	0.637452	105204	105204	PL up vs PLlc	0.114649	124724	124724	PL up vs PLsc	0.212614	118555	118555	PLlc up vs PLsc	479934	0.653039	0.453561	1
13987	hsa-miR-3115_st	0.0255295	Homo sapiens	0.171666	0.915872	-109186	BIO down vs PL	0.231489	1079	1079	BIO up vs PLlc	0.0402283	0.8418	-118793	BIO down vs PLsc	0.0206054	117811	117811	PL up vs PLlc	0.275435	0.919124	-108799	PL down vs PLsc	0.00681487	0.780168	-128177	PLlc down vs PLsc	478961	0.213057	0.148277	1
2191	U21_st	0.0256577	Homo sapiens	0.0187839	162007	162007	BIO up vs PL	0.00570775	182823	182823	BIO up vs PLlc	0.037016	1661	1661	BIO up vs PLsc	0.498911	112849	112849	PL up vs PLlc	0.908205	102527	102527	PL up vs PLsc	0.659089	0.908527	-110068	PLlc down vs PLsc	478103	17723	123565	1
896	ENSG00000238311_x_st	0.0256708	Homo sapiens	0.0233434	0.824239	-121324	BIO down vs PL	0.395526	106628	106628	BIO up vs PLlc	0.850674	101725	101725	BIO up vs PLsc	0.00516868	129366	129366	PL up vs PLlc	0.0388591	123417	123417	PL up vs PLsc	0.606577	0.954017	-10482	PLlc down vs PLsc	478015	0.311998	0.217565	1
442	ENSG00000200879_st	0.0256822	Homo sapiens	0.00980537	158919	158919	BIO up vs PL	0.0350665	142591	142591	BIO up vs PLlc	0.0108246	174536	174536	BIO up vs PLsc	0.473717	0.897252	-111451	PL down vs PLlc	0.610671	109827	109827	PL up vs PLsc	0.28349	122403	122403	PLlc up vs PLsc	477939	126583	0.88284	1
1586	ENSG00000239188_x_st	0.0258204	Homo sapiens	0.0146152	0.686578	-14565	BIO down vs PL	0.00843644	0.658871	-151775	BIO down vs PLlc	0.022039	0.655009	-15267	BIO down vs PLsc	0.753496	0.959645	-104205	PL down vs PLlc	0.769447	0.95402	-10482	PL down vs PLsc	0.970735	0.994138	-10059	PLlc down vs PLsc	47702	0.970068	0.677866	1
2319	U83A_st	0.0258474	Homo sapiens	0.0285721	159367	159367	BIO up vs PL	0.00589648	1887	1887	BIO up vs PLlc	0.0244768	180564	180564	BIO up vs PLsc	0.375968	118406	118406	PL up vs PLlc	0.588339	113301	113301	PL up vs PLsc	0.847499	0.956883	-104506	PLlc down vs PLsc	476842	197981	138398	1
13633	hsa-miR-125b-1-star_st	0.0259256	Homo sapiens	0.0068276	192078	192078	BIO up vs PL	0.0118985	180343	180343	BIO up vs PLlc	0.0515273	168283	168283	BIO up vs PLsc	0.749747	0.938904	-106507	PL down vs PLlc	0.58671	0.876117	-11414	PL down vs PLsc	0.774818	0.933128	-107166	PLlc down vs PLsc	476325	219877	15387	1
1214	ENSG00000238707_x_st	0.0260518	Homo sapiens	0.953809	0.994718	-100531	BIO down vs PL	0.458846	0.933609	-107111	BIO down vs PLlc	0.00602323	0.684604	-14607	BIO down vs PLsc	0.493299	0.938567	-106545	PL down vs PLlc	0.00653323	0.688239	-145298	PL down vs PLsc	0.0175269	0.733287	-136372	PLlc down vs PLsc	475495	0.472099	0.330953	1
1649	ENSG00000251881_x_st	0.0260957	Homo sapiens	0.059765	0.804665	-124275	BIO down vs PL	0.00403137	0.683848	-146231	BIO down vs PLlc	0.322915	0.87775	-113928	BIO down vs PLsc	0.14316	0.849855	-117667	PL down vs PLlc	0.503933	109083	109083	PL up vs PLsc	0.0745449	128354	128354	PLlc up vs PLsc	475208	0.622153	0.436407	1
10583	hp_hsa-mir-1181_st	0.0261784	Homo sapiens	0.0089527	15968	15968	BIO up vs PL	0.00835354	160629	160629	BIO up vs PLlc	0.0656044	14424	14424	BIO up vs PLsc	0.96816	100594	100594	PL up vs PLlc	0.578736	0.903305	-110705	PL down vs PLsc	0.557201	0.897971	-111362	PLlc down vs PLsc	474668	124102	0.871503	1
11539	hp_hsa-mir-451b_st	0.026189	Homo sapiens	0.00582485	0.654854	-152706	BIO down vs PL	0.0810205	0.79026	-126541	BIO down vs PLlc	0.82412	0.96667	-103448	BIO down vs PLsc	0.152338	120677	120677	PL up vs PLlc	0.0255424	147616	147616	PL up vs PLsc	0.204862	122323	122323	PLlc up vs PLsc	474599	0.872185	0.612577	1
15249	hsa-miR-933_st	0.0263337	Homo sapiens	0.0185421	280023	280023	BIO up vs PL	0.0295933	253399	253399	BIO up vs PLlc	0.668572	0.820301	-121906	BIO down vs PLsc	0.79083	0.904921	-110507	PL down vs PLlc	0.0210608	0.29294	-341366	PL down vs PLsc	0.0308483	0.323719	-30891	PLlc down vs PLsc	473659	795486	559816	1
1006	ENSG00000238458_st	0.0263524	Homo sapiens	0.471798	107862	107862	BIO up vs PL	0.340381	0.90365	-110662	BIO down vs PLlc	0.0131033	0.688559	-145231	BIO down vs PLsc	0.110875	0.837787	-119362	PL down vs PLlc	0.00468019	0.638373	-156648	PL down vs PLsc	0.0530448	0.761976	-131238	PLlc down vs PLsc	473538	0.60565	0.42633	1
14256	hsa-miR-369-3p_st	0.0264113	Homo sapiens	0.101819	0.803631	-124435	BIO down vs PL	0.873016	0.980297	-10201	BIO down vs PLlc	0.00730218	0.607332	-164655	BIO down vs PLsc	0.132582	121983	121983	PL up vs PLlc	0.0888966	0.755735	-132321	PL down vs PLsc	0.0091561	0.619539	-16141	PLlc down vs PLsc	473158	0.870249	0.613079	1
1208	ENSG00000238699_x_st	0.0264282	Homo sapiens	0.840594	0.970869	-1.03	BIO down vs PL	0.588407	108336	108336	BIO up vs PLlc	0.0102968	0.575303	-173821	BIO down vs PLsc	0.46165	111586	111586	PL up vs PLlc	0.0137251	0.592565	-168758	PL down vs PLsc	0.00477959	0.531037	-188311	PLlc down vs PLsc	473049	121158	0.85374	1
14771	hsa-miR-4735-3p_st	0.0264987	Homo sapiens	0.0322974	0.824877	-12123	BIO down vs PL	0.00422315	0.751695	-133033	BIO down vs PLlc	0.0873518	0.835403	-119703	BIO down vs PLsc	0.258205	0.911281	-109736	PL down vs PLlc	0.896364	101276	101276	PL up vs PLsc	0.291949	111136	111136	PLlc up vs PLsc	472595	0.354401	0.249968	1
1064	ENSG00000238528_x_st	0.0265005	Homo sapiens	0.00785053	117173	117173	BIO up vs PL	0.0197091	114185	114185	BIO up vs PLlc	0.588128	103333	103333	BIO up vs PLsc	0.601108	0.974499	-102617	PL down vs PLlc	0.0575605	0.881886	-113393	PL down vs PLsc	0.119187	0.904963	-110502	PLlc down vs PLsc	472584	0.135117	0.0953035	1
1078	ENSG00000238544_st	0.0265107	Homo sapiens	0.00369557	0.647919	-15434	BIO down vs PL	0.0965493	0.809422	-123545	BIO down vs PLlc	0.168571	0.810931	-123315	BIO down vs PLsc	0.0823783	124926	124926	PL up vs PLlc	0.143062	125159	125159	PL up vs PLsc	0.989733	100186	100186	PLlc up vs PLsc	472518	0.784322	0.553292	1
11625	hp_hsa-mir-4679-1_x_st	0.0265485	Homo sapiens	0.0364223	0.654379	-152817	BIO down vs PL	0.0132635	0.590024	-169485	BIO down vs PLlc	0.00877221	0.49736	-201062	BIO down vs PLsc	0.568703	0.901655	-110907	PL down vs PLlc	0.23102	0.76005	-13157	PL down vs PLsc	0.445551	0.84295	-118631	PLlc down vs PLsc	472276	181983	128444	1
12145	hp_hsa-mir-885_st	0.0268227	Homo sapiens	0.0141393	185598	185598	BIO up vs PL	0.0897886	147933	147933	BIO up vs PLlc	0.00785251	232965	232965	BIO up vs PLsc	0.302157	0.797063	-125461	PL down vs PLlc	0.394275	125522	125522	PL up vs PLsc	0.105689	15748	15748	PLlc up vs PLsc	470528	255424	180949	1
846	ENSG00000221400_st	0.0268355	Homo sapiens	0.00721678	0.717745	-139325	BIO down vs PL	0.0106604	0.734247	-136194	BIO down vs PLlc	0.098225	0.802287	-124644	BIO down vs PLsc	0.822394	102299	102299	PL up vs PLlc	0.37838	111779	111779	PL up vs PLsc	0.480063	109267	109267	PLlc up vs PLsc	470447	0.571646	0.405037	1
10918	hp_hsa-mir-2467_st	0.0268464	Homo sapiens	0.0881507	128415	128415	BIO up vs PL	0.00480295	161168	161168	BIO up vs PLlc	0.0360063	148065	148065	BIO up vs PLsc	0.116881	125505	125505	PL up vs PLlc	0.400434	115301	115301	PL up vs PLsc	0.612316	0.918695	-10885	PLlc down vs PLsc	470378	102928	0.7294	1
14041	hsa-miR-3152-5p_st	0.026849	Homo sapiens	0.00740929	0.713215	-14021	BIO down vs PL	0.0818602	0.822551	-121573	BIO down vs PLlc	0.0153391	0.696981	-143476	BIO down vs PLsc	0.188233	11533	11533	PL up vs PLlc	0.856053	0.977238	-102329	PL down vs PLsc	0.210136	0.847341	-118016	PLlc down vs PLsc	470362	0.599132	0.424589	1
11148	hp_hsa-mir-3615_st	0.02686	Homo sapiens	0.0757293	140108	140108	BIO up vs PL	0.00383972	189048	189048	BIO up vs PLlc	0.0968928	146506	146506	BIO up vs PLsc	0.108914	13493	13493	PL up vs PLlc	0.834702	104567	104567	PL up vs PLsc	0.249443	0.774969	-129037	PLlc down vs PLsc	470293	170184	120623	1
1227	ENSG00000238732_x_st	0.0268721	Homo sapiens	0.985793	0.998152	-100185	BIO down vs PL	0.544638	0.938435	-10656	BIO down vs PLlc	0.00646411	0.653534	-153014	BIO down vs PLsc	0.556199	0.940172	-106363	PL down vs PLlc	0.00662788	0.654744	-152731	PL down vs PLsc	0.0154162	0.696409	-143594	PLlc down vs PLsc	470216	0.602883	0.42738	1
730	ENSG00000212338_st	0.0270134	Homo sapiens	0.809116	10213	10213	BIO up vs PL	0.051142	0.828487	-120702	BIO down vs PLlc	0.110375	119992	119992	BIO up vs PLsc	0.0335119	0.811211	-123272	PL down vs PLlc	0.152381	11749	11749	PL up vs PLsc	0.00518043	144833	144833	PLlc up vs PLsc	469327	0.422991	0.300424	1
1849	ENSG00000252557_st	0.0270849	Homo sapiens	0.364077	0.8714	-114758	BIO down vs PL	0.00617046	0.606401	-164907	BIO down vs PLlc	0.856833	0.96771	-103337	BIO down vs PLsc	0.0312065	0.695894	-1437	PL down vs PLlc	0.567461	111052	111052	PL up vs PLsc	0.0248971	159583	159583	PLlc up vs PLsc	468878	122711	0.872371	1
11970	hp_hsa-mir-549_x_st	0.0271554	Homo sapiens	0.0972888	0.885737	-1129	BIO down vs PL	0.504364	104701	104701	BIO up vs PLlc	0.0655754	118287	118287	BIO up vs PLsc	0.0302924	118207	118207	PL up vs PLlc	0.00517306	133546	133546	PL up vs PLsc	0.164027	112976	112976	PLlc up vs PLsc	468437	0.25737	0.183141	1
14435	hsa-miR-4318_st	0.0273145	Homo sapiens	0.66532	0.93066	-107451	BIO down vs PL	0.553744	110384	110384	BIO up vs PLlc	0.0108492	0.53989	-185223	BIO down vs PLsc	0.314772	118608	118608	PL up vs PLlc	0.0202183	0.580115	-17238	PL down vs PLsc	0.0046771	0.489102	-204456	PLlc down vs PLsc	467448	151765	108222	1
14219	hsa-miR-367-star_st	0.0273868	Homo sapiens	0.0104339	0.729433	-137093	BIO down vs PL	0.970915	100376	100376	BIO up vs PLlc	0.903749	0.984874	-101536	BIO down vs PLsc	0.00979167	137608	137608	PL up vs PLlc	0.0346547	135019	135019	PL up vs PLsc	0.880248	0.981187	-101917	PLlc down vs PLsc	467001	0.587137	0.419083	1
2318	U82_st	0.0274086	Homo sapiens	0.00943348	264851	264851	BIO up vs PL	0.0123004	252587	252587	BIO up vs PLlc	0.028207	259741	259741	BIO up vs PLsc	0.879174	0.953692	-104856	PL down vs PLlc	0.959301	0.980705	-101967	PL down vs PLsc	0.941686	102832	102832	PLlc up vs PLsc	466866	538922	384779	1
1603	ENSG00000251740_st	0.0274984	Homo sapiens	0.560981	10503	10503	BIO up vs PL	0.0392483	0.824121	-121341	BIO down vs PLlc	0.0465382	0.796988	-125472	BIO down vs PLsc	0.0140027	0.784654	-127445	PL down vs PLlc	0.0200807	0.758821	-131783	PL down vs PLsc	0.744576	0.967077	-103404	PLlc down vs PLsc	466314	0.387799	0.277209	1
528	ENSG00000201847_st	0.0275952	Homo sapiens	0.00716451	0.706079	-141627	BIO down vs PL	0.0191533	0.749514	-13342	BIO down vs PLlc	0.0283266	0.723062	-138301	BIO down vs PLsc	0.576413	106151	106151	PL up vs PLlc	0.854858	102405	102405	PL up vs PLsc	0.782379	0.964708	-103658	PLlc down vs PLsc	46572	0.621609	0.444909	1
11792	hp_hsa-mir-501_x_st	0.0276021	Homo sapiens	0.049281	136405	136405	BIO up vs PL	0.00969702	155646	155646	BIO up vs PLlc	0.0118712	168478	168478	BIO up vs PLsc	0.364163	114106	114106	PL up vs PLlc	0.242484	123514	123514	PL up vs PLsc	0.651196	108244	108244	PLlc up vs PLsc	465678	112041	0.801995	1
14213	hsa-miR-3665_st	0.0277827	Homo sapiens	0.00572608	552023	552023	BIO up vs PL	0.0466532	302681	302681	BIO up vs PLlc	0.591858	139249	139249	BIO up vs PLsc	0.246459	0.548312	-182378	PL down vs PLlc	0.0439588	0.252252	-396429	PL down vs PLsc	0.223175	0.460051	-217367	PLlc down vs PLsc	464577	138229	991793	1
15153	hsa-miR-636_st	0.0278113	Homo sapiens	0.448199	0.834136	-119885	BIO down vs PL	0.24385	0.752376	-132912	BIO down vs PLlc	0.00444453	0.357821	-279469	BIO down vs PLsc	0.662993	0.901982	-110867	PL down vs PLlc	0.0131652	0.428972	-233115	PL down vs PLsc	0.0246806	0.475588	-210266	PLlc down vs PLsc	464403	306123	219725	1
11838	hp_hsa-mir-518f_x_st	0.0278125	Homo sapiens	0.00637674	0.681512	-146732	BIO down vs PL	0.0166023	0.725741	-13779	BIO down vs PLlc	0.0490909	0.736362	-135803	BIO down vs PLsc	0.585564	10649	10649	PL up vs PLlc	0.583664	108048	108048	PL up vs PLsc	0.917454	101463	101463	PLlc up vs PLsc	464396	0.722343	0.518482	1
13851	hsa-miR-200c-star_st	0.0279743	Homo sapiens	0.00610649	198983	198983	BIO up vs PL	0.0150586	179006	179006	BIO up vs PLlc	0.102073	154985	154985	BIO up vs PLsc	0.606155	0.899605	-11116	PL down vs PLlc	0.328845	0.778887	-128388	PL down vs PLsc	0.567061	0.86581	-115499	PLlc down vs PLsc	463418	228644	164462	1
103	ACA2b_x_st	0.0280377	Homo sapiens	0.0691089	12353	12353	BIO up vs PL	0.00467284	145637	145637	BIO up vs PLlc	0.442178	110708	110708	BIO up vs PLsc	0.143783	117896	117896	PL up vs PLlc	0.408798	0.896197	-111583	PL down vs PLsc	0.0563689	0.760161	-131551	PLlc down vs PLsc	463037	0.622917	0.448429	1
11466	hp_hsa-mir-4466_st	0.0280832	Homo sapiens	0.00447813	316131	316131	BIO up vs PL	0.0362491	214387	214387	BIO up vs PLlc	0.0811808	211573	211573	BIO up vs PLsc	0.246528	0.678157	-147458	PL down vs PLlc	0.323182	0.669256	-14942	PL down vs PLsc	0.9734	0.986875	-10133	PLlc down vs PLsc	462764	57534	414423	1
1705	ENSG00000252088_st	0.0281823	Homo sapiens	0.0180278	0.748901	-133529	BIO down vs PL	0.685779	104357	104357	BIO up vs PLlc	0.118106	0.80704	-12391	BIO down vs PLsc	0.00885632	139347	139347	PL up vs PLlc	0.564244	107763	107763	PL up vs PLsc	0.0675212	0.773343	-129309	PLlc down vs PLsc	462171	0.604961	0.436319	1
10604	hp_hsa-mir-1227_st	0.0282056	Homo sapiens	0.077817	163494	163494	BIO up vs PL	0.112904	0.647402	-154463	BIO down vs PLlc	0.798043	0.922626	-108386	BIO down vs PLsc	0.00409178	0.39598	-252538	PL down vs PLlc	0.0914537	0.564319	-177205	PL down vs PLsc	0.274541	142512	142512	PLlc up vs PLsc	462032	361225	260606	1
641	ENSG00000207109_st	0.0283441	Homo sapiens	0.00934266	0.749148	-133485	BIO down vs PL	0.072736	0.834879	-119778	BIO down vs PLlc	0.0127474	0.716335	-139599	BIO down vs PLsc	0.256324	111444	111444	PL up vs PLlc	0.69304	0.9562	-104581	PL down vs PLsc	0.194869	0.858011	-116549	PLlc down vs PLsc	461208	0.466466	0.337133	1
14210	hsa-miR-3663-5p_st	0.0284169	Homo sapiens	0.00870688	216418	216418	BIO up vs PL	0.00972671	213086	213086	BIO up vs PLlc	0.0959506	170664	170664	BIO up vs PLsc	0.949196	0.984604	-101564	PL down vs PLlc	0.433173	0.788583	-12681	PL down vs PLsc	0.46293	0.800914	-124857	PLlc down vs PLsc	460778	324534	234773	1
392	ENSG00000200112_st	0.0285322	Homo sapiens	0.0201514	0.791823	-126291	BIO down vs PL	0.229312	0.897351	-111439	BIO down vs PLlc	0.00813464	0.711082	-140631	BIO down vs PLsc	0.169938	113327	113327	PL up vs PLlc	0.323674	0.898032	-111355	PL down vs PLsc	0.0485332	0.792424	-126195	PLlc down vs PLsc	460098	0.411148	0.29787	1
10603	hp_hsa-mir-1226_st	0.0285596	Homo sapiens	0.0166241	16014	16014	BIO up vs PL	0.0122745	164866	164866	BIO up vs PLlc	0.0162716	178465	178465	BIO up vs PLsc	0.862776	102951	102951	PL up vs PLlc	0.601381	111443	111443	PL up vs PLsc	0.70139	108248	108248	PLlc up vs PLsc	459937	154448	111935	1
1106	ENSG00000238571_st	0.0286776	Homo sapiens	0.0158913	0.808381	-123704	BIO down vs PL	0.652631	0.966518	-103464	BIO down vs PLlc	0.405884	108114	108114	BIO up vs PLsc	0.0352118	119562	119562	PL up vs PLlc	0.00896252	133741	133741	PL up vs PLsc	0.240979	111859	111859	PLlc up vs PLsc	459245	0.309037	0.224308	1
1658	ENSG00000251925_s_st	0.0286783	Homo sapiens	0.051678	0.819459	-122032	BIO down vs PL	0.00423666	0.717575	-139358	BIO down vs PLlc	0.18662	0.855087	-116947	BIO down vs PLsc	0.171587	0.875669	-114198	PL down vs PLlc	0.707968	104348	104348	PL up vs PLsc	0.143384	119163	119163	PLlc up vs PLsc	459241	0.466095	0.338308	1
15070	hsa-miR-563_st	0.028785	Homo sapiens	0.732657	112452	112452	BIO up vs PL	0.794707	0.91459	-109339	BIO down vs PLlc	0.00945487	0.269766	-370692	BIO down vs PLsc	0.550045	0.813317	-122953	PL down vs PLlc	0.00583157	0.239895	-41685	PL down vs PLsc	0.0137117	0.294958	-339031	PLlc down vs PLsc	458618	639167	46456	1
13688	hsa-miR-1297_st	0.0288348	Homo sapiens	0.575953	105167	105167	BIO up vs PL	0.567478	105287	105287	BIO up vs PLlc	0.0159079	0.734021	-136236	BIO down vs PLsc	0.989804	100114	100114	PL up vs PLlc	0.00712955	0.697956	-143275	PL down vs PLsc	0.00700238	0.69716	-143439	PLlc down vs PLsc	458329	0.434648	0.316111	1
11289	hp_hsa-mir-3920_st	0.028926	Homo sapiens	0.0117298	0.79804	-125307	BIO down vs PL	0.141155	0.889401	-112435	BIO down vs PLlc	0.0113585	0.757301	-132048	BIO down vs PLsc	0.17029	111448	111448	PL up vs PLlc	0.572646	0.948952	-105379	PL down vs PLsc	0.10377	0.851474	-117443	PLlc down vs PLsc	4578	0.307612	0.223978	1
13783	hsa-miR-182-star_st	0.0290374	Homo sapiens	0.0051544	0.680603	-146929	BIO down vs PL	0.30207	0.889136	-112469	BIO down vs PLlc	0.48573	0.908701	-110047	BIO down vs PLsc	0.0328227	13064	13064	PL up vs PLlc	0.0537526	133514	133514	PL up vs PLsc	0.872561	1022	1022	PLlc up vs PLsc	457157	0.665767	0.48544	1
10558	hp_hsa-mir-100_x_st	0.0291462	Homo sapiens	0.00590088	0.707484	-141346	BIO down vs PL	0.251248	0.886012	-112865	BIO down vs PLlc	0.0483646	0.760652	-131466	BIO down vs PLsc	0.0470287	125234	125234	PL up vs PLlc	0.564843	107515	107515	PL up vs PLsc	0.238572	0.858512	-116481	PLlc down vs PLsc	456532	0.563059	0.411113	1
2140	SNORA11D_s_st	0.0291789	Homo sapiens	0.0106147	15001	15001	BIO up vs PL	0.239644	11756	11756	BIO up vs PLlc	0.0159051	158272	158272	BIO up vs PLsc	0.0889586	0.783683	-127603	PL down vs PLlc	0.742117	105508	105508	PL up vs PLsc	0.0900442	134631	134631	PLlc up vs PLsc	456345	0.954099	0.696914	1
10724	hp_hsa-mir-1302-7_x_st	0.0292079	Homo sapiens	0.00519447	0.763964	-130896	BIO down vs PL	0.36951	0.93137	-107369	BIO down vs PLlc	0.354776	0.914011	-109408	BIO down vs PLsc	0.0256523	121913	121913	PL up vs PLlc	0.0817322	119641	119641	PL up vs PLsc	0.843177	0.981361	-101899	PLlc down vs PLsc	456178	0.326114	0.238294	1
10800	hp_hsa-mir-181a-1_st	0.0292455	Homo sapiens	0.0183467	0.769443	-129964	BIO down vs PL	0.0849072	0.836871	-119493	BIO down vs PLlc	0.00749746	0.683232	-146363	BIO down vs PLsc	0.388296	108763	108763	PL up vs PLlc	0.322046	0.887957	-112618	PL down vs PLsc	0.105734	0.816413	-122487	PLlc down vs PLsc	455963	0.493922	0.361083	1
15248	hsa-miR-93-star_st	0.0292895	Homo sapiens	0.2041	232165	232165	BIO up vs PL	0.117489	0.345793	-28919	BIO down vs PLlc	0.118109	366229	366229	BIO up vs PLsc	0.0118067	0.148943	-671397	PL down vs PLlc	0.561628	157745	157745	PL up vs PLsc	0.0110912	10591	10591	PLlc up vs PLsc	455713	218704	159972	1
10613	hp_hsa-mir-124-1_s_st	0.029412	Homo sapiens	0.0044466	14176	14176	BIO up vs PL	0.207011	11376	11376	BIO up vs PLlc	0.178735	11844	11844	BIO up vs PLsc	0.0440382	0.802486	-124613	PL down vs PLlc	0.155603	0.8355	-119689	PL down vs PLsc	0.737602	104114	104114	PLlc up vs PLsc	455015	0.518789	0.380052	1
11005	hp_hsa-mir-3137_st	0.0296961	Homo sapiens	0.31886	0.822473	-121585	BIO down vs PL	0.147621	0.746473	-133963	BIO down vs PLlc	0.00450856	0.435426	-22966	BIO down vs PLsc	0.614106	0.907596	-110181	PL down vs PLlc	0.0192103	0.529411	-188889	PL down vs PLsc	0.0397943	0.583311	-171435	PLlc down vs PLsc	453413	196541	14449	1
11206	hp_hsa-mir-3685_st	0.0297176	Homo sapiens	0.744046	0.954872	-104726	BIO down vs PL	0.52723	0.913832	-109429	BIO down vs PLlc	0.00601997	0.5573	-179437	BIO down vs PLsc	0.756037	0.95702	-104491	PL down vs PLlc	0.00955587	0.583638	-171339	PL down vs PLsc	0.0149053	0.609849	-163975	PLlc down vs PLsc	453293	107126	0.787764	1
2241	U46_st	0.0297674	Homo sapiens	0.0598932	1326	1326	BIO up vs PL	0.0326448	139047	139047	BIO up vs PLlc	0.00587299	176426	176426	BIO up vs PLsc	0.728596	104862	104862	PL up vs PLlc	0.11017	133051	133051	PL up vs PLsc	0.174586	126882	126882	PLlc up vs PLsc	453014	100098	0.736532	1
2342	U97_st	0.0299629	Homo sapiens	0.00754539	215027	215027	BIO up vs PL	0.0150022	195977	195977	BIO up vs PLlc	0.0533088	185094	185094	BIO up vs PLsc	0.694596	0.911409	-10972	PL down vs PLlc	0.6055	0.860794	-116172	PL down vs PLsc	0.843009	0.944466	-10588	PLlc down vs PLsc	451925	297301	219285	1
14008	hsa-miR-3129-5p_st	0.0299744	Homo sapiens	0.0213628	0.729776	-137028	BIO down vs PL	0.0057042	0.667093	-149904	BIO down vs PLlc	0.150256	0.802054	-12468	BIO down vs PLsc	0.45516	0.914106	-109396	PL down vs PLlc	0.519805	109904	109904	PL up vs PLsc	0.222273	120231	120231	PLlc up vs PLsc	451861	0.753921	0.55616	1
11183	hp_hsa-mir-3663_st	0.0300677	Homo sapiens	0.00715817	177912	177912	BIO up vs PL	0.0143302	165897	165897	BIO up vs PLlc	0.0878349	148648	148648	BIO up vs PLsc	0.691403	0.932463	-107243	PL down vs PLlc	0.411233	0.835512	-119687	PL down vs PLsc	0.611788	0.896028	-111604	PLlc down vs PLsc	451345	165031	121881	1
11976	hp_hsa-mir-550b-2_s_st	0.0300704	Homo sapiens	0.00709505	182498	182498	BIO up vs PL	0.0261969	159198	159198	BIO up vs PLlc	0.0300782	173652	173652	BIO up vs PLsc	0.461552	0.872326	-114636	PL down vs PLlc	0.824673	0.951525	-105094	PL down vs PLsc	0.699171	109079	109079	PLlc up vs PLsc	45133	179365	132472	1
14984	hsa-miR-520h_st	0.0300933	Homo sapiens	0.00581223	0.7684	-130141	BIO down vs PL	0.12003	0.879623	-113685	BIO down vs PLlc	0.0351046	0.798426	-125246	BIO down vs PLsc	0.103487	114475	114475	PL up vs PLlc	0.687081	103908	103908	PL up vs PLsc	0.319334	0.90769	-11017	PLlc down vs PLsc	451203	0.320869	0.237046	1
1976	ENSG00000253028_st	0.0301028	Homo sapiens	0.512734	0.876507	-114089	BIO down vs PL	0.340021	0.82318	-12148	BIO down vs PLlc	0.00506175	0.427363	-233993	BIO down vs PLsc	0.753197	0.939159	-106478	PL down vs PLlc	0.0128982	0.487575	-205097	PL down vs PLsc	0.0202691	0.519162	-192618	PLlc down vs PLsc	451151	212509	157013	1
1791	ENSG00000252372_st	0.0301318	Homo sapiens	0.00732658	0.674968	-148155	BIO down vs PL	0.464598	0.914721	-109323	BIO down vs PLlc	0.0650388	0.742652	-134653	BIO down vs PLsc	0.0268214	135521	135521	PL up vs PLlc	0.520736	110028	110028	PL up vs PLsc	0.1773	0.811889	-12317	PLlc down vs PLsc	450991	0.774018	0.572087	1
328	E3_x_st	0.0301358	Homo sapiens	0.0182562	134657	134657	BIO up vs PL	0.00645641	143641	143641	BIO up vs PLlc	0.205665	119139	119139	BIO up vs PLsc	0.554578	106672	106672	PL up vs PLlc	0.366242	0.884757	-113025	PL down vs PLsc	0.178883	0.829422	-120566	PLlc down vs PLsc	450969	0.628419	0.464496	1
14034	hsa-miR-3149_st	0.0301734	Homo sapiens	0.0167327	237582	237582	BIO up vs PL	0.0123274	250739	250739	BIO up vs PLlc	0.0186893	281789	281789	BIO up vs PLsc	0.8618	105538	105538	PL up vs PLlc	0.654142	118607	118607	PL up vs PLsc	0.75857	112384	112384	PLlc up vs PLsc	450762	51255	379025	1
21	14qI-9_x_st	0.0303256	Homo sapiens	0.0878888	120967	120967	BIO up vs PL	0.0903622	120762	120762	BIO up vs PLlc	0.143586	0.822313	-121608	BIO down vs PLsc	0.986877	0.998304	-10017	PL down vs PLlc	0.0106687	0.679783	-147106	PL down vs PLsc	0.0109216	0.680938	-146856	PLlc down vs PLsc	449927	0.569196	0.421695	1
11469	hp_hsa-mir-4469_st	0.030425	Homo sapiens	0.00620074	237764	237764	BIO up vs PL	0.0198551	200252	200252	BIO up vs PLlc	0.193568	153457	153457	BIO up vs PLsc	0.50925	0.842229	-118733	PL down vs PLlc	0.184588	0.645419	-154938	PL down vs PLsc	0.406661	0.766322	-130493	PLlc down vs PLsc	449384	35319	261981	1
14440	hsa-miR-4321_st	0.0304318	Homo sapiens	0.302498	147199	147199	BIO up vs PL	0.0328489	0.414765	-2411	BIO down vs PLlc	0.975028	0.986118	-101408	BIO down vs PLsc	0.00516713	0.281771	-354899	PL down vs PLlc	0.379374	0.669919	-149272	PL down vs PLsc	0.0748254	237753	237753	PLlc up vs PLsc	449347	709748	526503	1
60	14qII-4_x_st	0.0305186	Homo sapiens	0.54849	0.927891	-107771	BIO down vs PL	0.515445	0.921958	-108465	BIO down vs PLlc	0.00553308	0.594734	-168143	BIO down vs PLsc	0.958595	0.993605	-100644	PL down vs PLlc	0.0130387	0.640952	-156018	PL down vs PLsc	0.0140442	0.645077	-15502	PLlc down vs PLsc	448875	0.814169	0.604599	1
517	ENSG00000201791_st	0.0308951	Homo sapiens	0.0212958	0.778654	-128427	BIO down vs PL	0.659514	0.959205	-104253	BIO down vs PLlc	0.0184441	0.729183	-13714	BIO down vs PLsc	0.0463196	123188	123188	PL up vs PLlc	0.57201	0.936466	-106784	PL down vs PLsc	0.0348327	0.760195	-131545	PLlc down vs PLsc	446846	0.469636	0.350334	1
11130	hp_hsa-mir-345_st	0.0309117	Homo sapiens	0.0805203	118878	118878	BIO up vs PL	0.183	113571	113571	BIO up vs PLlc	0.00473541	148247	148247	BIO up vs PLsc	0.618796	0.955359	-104673	PL down vs PLlc	0.0701878	124705	124705	PL up vs PLsc	0.0344963	130532	130532	PLlc up vs PLsc	446757	0.441389	0.329328	1
61	14qII-5_x_st	0.0311524	Homo sapiens	0.0932891	115233	115233	BIO up vs PL	0.0210835	123234	123234	BIO up vs PLlc	0.423764	0.924893	-108121	BIO down vs PLsc	0.400491	106943	106943	PL up vs PLlc	0.0407433	0.802626	-124591	PL down vs PLsc	0.0119322	0.75052	-133241	PLlc down vs PLsc	445476	0.325061	0.243231	1
1450	ENSG00000239017_x_st	0.0311811	Homo sapiens	0.0121935	0.716458	-139575	BIO down vs PL	0.157679	0.846356	-118154	BIO down vs PLlc	0.610262	107292	107292	BIO up vs PLsc	0.158117	118131	118131	PL up vs PLlc	0.0129234	149753	149753	PL up vs PLsc	0.106604	126769	126769	PLlc up vs PLsc	445325	0.663446	0.496601	1
14699	hsa-miR-4692_st	0.0311815	Homo sapiens	0.0164603	126861	126861	BIO up vs PL	0.00711725	132139	132139	BIO up vs PLlc	0.187708	115397	115397	BIO up vs PLsc	0.632654	104161	104161	PL up vs PLlc	0.371688	0.909633	-109934	PL down vs PLsc	0.210589	0.873297	-114509	PLlc down vs PLsc	445323	0.380231	0.284611	1
650	ENSG00000207171_st	0.0312002	Homo sapiens	0.0958053	0.880326	-113594	BIO down vs PL	0.185259	110365	110365	BIO up vs PLlc	0.151657	0.876526	-114087	BIO down vs PLsc	0.00855403	125369	125369	PL up vs PLlc	0.960372	0.995684	-100433	PL down vs PLsc	0.0217889	0.794204	-125912	PLlc down vs PLsc	445224	0.2672	0.200049	1
2262	U58A_st	0.0312405	Homo sapiens	0.0109809	155436	155436	BIO up vs PL	0.0105145	155999	155999	BIO up vs PLlc	0.0529011	146333	146333	BIO up vs PLsc	0.980154	100362	100362	PL up vs PLlc	0.7351	0.941432	-106221	PL down vs PLsc	0.719992	0.938038	-106605	PLlc down vs PLsc	445011	111473	0.834983	1
10888	hp_hsa-mir-211_x_st	0.0312696	Homo sapiens	0.0154688	0.812298	-123108	BIO down vs PL	0.599711	0.962069	-103943	BIO down vs PLlc	0.461824	106916	106916	BIO up vs PLsc	0.039167	118438	118438	PL up vs PLlc	0.010436	131621	131621	PL up vs PLsc	0.254942	111131	111131	PLlc up vs PLsc	444857	0.282824	0.211922	1
2298	U71b_st	0.0314103	Homo sapiens	0.00660195	163181	163181	BIO up vs PL	0.021733	147603	147603	BIO up vs PLlc	0.265248	12303	12303	BIO up vs PLsc	0.500063	0.904537	-110554	PL down vs PLlc	0.138865	0.753947	-132635	PL down vs PLsc	0.324198	0.833517	-119974	PLlc down vs PLsc	444117	114036	0.855903	1
10795	hp_hsa-mir-16-1_st	0.0314287	Homo sapiens	0.00655193	0.747436	-133791	BIO down vs PL	0.123106	0.866451	-115413	BIO down vs PLlc	0.796856	0.972812	-102795	BIO down vs PLsc	0.113271	115923	115923	PL up vs PLlc	0.0299887	130153	130153	PL up vs PLsc	0.292762	112275	112275	PLlc up vs PLsc	444021	0.401846	0.301672	1
11055	hp_hsa-mir-3168_st	0.0314783	Homo sapiens	0.0664	0.833276	-120008	BIO down vs PL	0.113611	0.857684	-116593	BIO down vs PLlc	0.00492959	0.677527	-147596	BIO down vs PLsc	0.751105	102929	102929	PL up vs PLlc	0.0854795	0.813088	-122988	PL down vs PLsc	0.0547732	0.78995	-12659	PLlc down vs PLsc	443761	0.434475	0.326358	1
11790	hp_hsa-mir-500b_x_st	0.0315032	Homo sapiens	0.0183221	138713	138713	BIO up vs PL	0.0141537	141164	141164	BIO up vs PLlc	0.0167846	15039	15039	BIO up vs PLsc	0.883219	101767	101767	PL up vs PLlc	0.582791	108418	108418	PL up vs PLsc	0.666066	106535	106535	PLlc up vs PLsc	443631	0.748755	0.562596	1
376	ENSG00000199894_x_st	0.0317159	Homo sapiens	0.0180492	0.755223	-132411	BIO down vs PL	0.400744	0.916439	-109118	BIO down vs PLlc	0.0141897	0.69702	-143468	BIO down vs PLsc	0.0802826	121347	121347	PL up vs PLlc	0.525033	0.922933	-10835	PL down vs PLsc	0.0483872	0.760575	-13148	PLlc down vs PLsc	442524	0.546321	0.41152	1
11900	hp_hsa-mir-548ak_st	0.0317163	Homo sapiens	0.36411	0.910184	-109868	BIO down vs PL	0.690179	0.960196	-104145	BIO down vs PLlc	0.021164	13924	13924	BIO up vs PLsc	0.600725	105495	105495	PL up vs PLlc	0.0056585	15298	15298	PL up vs PLsc	0.0119242	145012	145012	PLlc up vs PLsc	442521	0.541369	0.407791	1
14172	hsa-miR-3615_st	0.0317187	Homo sapiens	0.0139313	175793	175793	BIO up vs PL	0.0347369	158896	158896	BIO up vs PLlc	0.0121558	20329	20329	BIO up vs PLsc	0.605739	0.903879	-110634	PL down vs PLlc	0.545525	115642	115642	PL up vs PLsc	0.313722	127939	127939	PLlc up vs PLsc	442509	198738	149706	1
14582	hsa-miR-4524-star_st	0.0317691	Homo sapiens	0.0212852	0.752738	-132848	BIO down vs PL	0.745657	103534	103534	BIO up vs PLlc	0.567151	10784	10784	BIO up vs PLsc	0.0120246	137543	137543	PL up vs PLlc	0.0182001	143263	143263	PL up vs PLsc	0.755946	104159	104159	PLlc up vs PLsc	442248	0.598955	0.451448	1
10883	hp_hsa-mir-2114_st	0.0318035	Homo sapiens	0.015578	145366	145366	BIO up vs PL	0.0101978	150081	150081	BIO up vs PLlc	0.441851	11344	11344	BIO up vs PLsc	0.808971	103243	103243	PL up vs PLlc	0.146383	0.780374	-128144	PL down vs PLsc	0.10586	0.75586	-1323	PLlc down vs PLsc	44207	0.912632	0.68815	1
14299	hsa-miR-381_st	0.0318055	Homo sapiens	0.00917122	271155	271155	BIO up vs PL	0.0194692	236547	236547	BIO up vs PLlc	0.0291318	26258	26258	BIO up vs PLsc	0.668728	0.872365	-114631	PL down vs PLlc	0.934163	0.968373	-103266	PL down vs PLsc	0.788759	111005	111005	PLlc up vs PLsc	44206	52972	399433	1
11839	hp_hsa-mir-519a-1_x_st	0.0318273	Homo sapiens	0.00973201	0.696122	-143653	BIO down vs PL	0.890029	0.984	-101626	BIO down vs PLlc	0.193689	0.823598	-121418	BIO down vs PLsc	0.0123897	141355	141355	PL up vs PLlc	0.25508	118312	118312	PL up vs PLsc	0.23025	0.83699	-119476	PLlc down vs PLsc	441947	0.713754	0.538341	1
11735	hp_hsa-mir-4776-2_st	0.031829	Homo sapiens	0.00763721	13462	13462	BIO up vs PL	0.014861	129995	129995	BIO up vs PLlc	0.144573	118902	118902	BIO up vs PLsc	0.703662	0.96564	-103558	PL down vs PLlc	0.282844	0.88324	-113219	PL down vs PLsc	0.433848	0.914669	-109329	PLlc down vs PLsc	441938	0.440273	0.332077	1
11463	hp_hsa-mir-4463_st	0.031864	Homo sapiens	0.45927	107749	107749	BIO up vs PL	0.118005	0.847185	-118038	BIO down vs PLlc	0.0285183	0.738108	-135482	BIO down vs PLsc	0.0325441	0.786258	-127185	PL down vs PLlc	0.0097284	0.685025	-14598	PL down vs PLsc	0.272764	0.871248	-114778	PLlc down vs PLsc	441758	0.518697	0.391389	1
1901	ENSG00000252722_x_st	0.0318727	Homo sapiens	0.00510886	128285	128285	BIO up vs PL	0.0536217	116491	116491	BIO up vs PLlc	0.304553	109693	109693	BIO up vs PLsc	0.197175	0.908066	-110124	PL down vs PLlc	0.0969546	0.855078	-116948	PL down vs PLsc	0.49791	0.941647	-106197	PLlc down vs PLsc	441713	0.268758	0.202815	1
14911	hsa-miR-499a-5p_st	0.0318841	Homo sapiens	0.0756597	0.738133	-135477	BIO down vs PL	0.840223	0.968793	-103221	BIO down vs PLlc	0.0100327	0.551913	-181188	BIO down vs PLsc	0.106327	131249	131249	PL up vs PLlc	0.152351	0.747715	-133741	PL down vs PLsc	0.0133803	0.569691	-175534	PLlc down vs PLsc	441654	129481	0.977243	1
1099	ENSG00000238567_st	0.0319206	Homo sapiens	0.565444	106591	106591	BIO up vs PL	0.0552565	0.792216	-126228	BIO down vs PLlc	0.0401684	0.733472	-136338	BIO down vs PLsc	0.02001	0.743229	-134548	PL down vs PLlc	0.0174828	0.688118	-145324	PL down vs PLsc	0.570985	0.925849	-108009	PLlc down vs PLsc	441466	0.635725	0.48001	1
11509	hp_hsa-mir-449c_st	0.0321112	Homo sapiens	0.0593579	0.810821	-123332	BIO down vs PL	0.0407985	0.793334	-12605	BIO down vs PLlc	0.00607249	0.658053	-151963	BIO down vs PLsc	0.829461	0.978433	-102204	PL down vs PLlc	0.114584	0.811589	-123215	PL down vs PLsc	0.152659	0.829478	-120558	PLlc down vs PLsc	440489	0.534914	0.404788	1
14266	hsa-miR-3713_st	0.0321754	Homo sapiens	0.178423	0.801778	-124723	BIO down vs PL	0.521468	0.903558	-110674	BIO down vs PLlc	0.00559693	0.518462	-192878	BIO down vs PLsc	0.451815	112694	112694	PL up vs PLlc	0.0419083	0.64664	-154645	PL down vs PLsc	0.0140161	0.573801	-174277	PLlc down vs PLsc	440161	128078	0.969929	1
13939	hsa-miR-2861_st	0.0321832	Homo sapiens	0.0537214	665933	665933	BIO up vs PL	0.0502444	689158	689158	BIO up vs PLlc	0.00586104	405953	405953	BIO up vs PLsc	0.969254	103488	103488	PL up vs PLlc	0.119689	6096	6096	PL up vs PLsc	0.126039	589056	589056	PLlc up vs PLsc	440121	413581	313233	1
10989	hp_hsa-mir-3124_st	0.0321892	Homo sapiens	0.191347	0.843161	-118601	BIO down vs PL	0.66063	105662	105662	BIO up vs PLlc	0.0140065	0.642084	-155743	BIO down vs PLsc	0.0934536	125316	125316	PL up vs PLlc	0.0975943	0.76152	-131316	PL down vs PLsc	0.00747749	0.607679	-164561	PLlc down vs PLsc	440091	0.8144	0.616842	1
801	ENSG00000212590_st	0.032259	Homo sapiens	0.352734	0.837145	-119454	BIO down vs PL	0.0293599	0.629219	-158927	BIO down vs PLlc	0.00907706	0.486415	-205586	BIO down vs PLsc	0.148547	0.751626	-133045	PL down vs PLlc	0.0354159	0.581041	-172105	PL down vs PLsc	0.275966	0.773045	-129359	PLlc down vs PLsc	439736	182676	138474	1
13793	hsa-miR-186_st	0.0323407	Homo sapiens	0.00495412	0.658129	-151946	BIO down vs PL	0.176792	0.844086	-118471	BIO down vs PLlc	0.33177	0.864415	-115685	BIO down vs PLsc	0.0586584	128255	128255	PL up vs PLlc	0.0853834	131344	131344	PL up vs PLsc	0.871001	102408	102408	PLlc up vs PLsc	439321	0.746312	0.566261	1
1964	ENSG00000252985_x_st	0.0325344	Homo sapiens	0.430129	0.876188	-114131	BIO down vs PL	0.80669	104122	104122	BIO up vs PLlc	0.00955125	0.532959	-187632	BIO down vs PLsc	0.308277	118835	118835	PL up vs PLlc	0.0301287	0.608271	-1644	PL down vs PLsc	0.00675427	0.51186	-195366	PLlc down vs PLsc	438344	141467	107577	1
14741	hsa-miR-4717-3p_st	0.0326949	Homo sapiens	0.0324535	183475	183475	BIO up vs PL	0.0141954	206439	206439	BIO up vs PLlc	0.0130731	246495	246495	BIO up vs PLsc	0.640044	112516	112516	PL up vs PLlc	0.347498	134348	134348	PL up vs PLsc	0.56696	119403	119403	PLlc up vs PLsc	437538	32681	248976	1
136	ACA47_st	0.0327403	Homo sapiens	0.05332	121046	121046	BIO up vs PL	0.00549082	135991	135991	BIO up vs PLlc	0.0574235	125764	125764	BIO up vs PLsc	0.211472	112347	112347	PL up vs PLlc	0.727777	103898	103898	PL up vs PLsc	0.480965	0.924796	-108132	PLlc down vs PLsc	437312	0.415322	0.316572	1
11226	hp_hsa-mir-3713_st	0.0329167	Homo sapiens	0.012584	0.737053	-135675	BIO down vs PL	0.00937256	0.724334	-138058	BIO down vs PLlc	0.17637	0.835973	-119621	BIO down vs PLsc	0.866006	0.982743	-101756	PL down vs PLlc	0.330572	113421	113421	PL up vs PLsc	0.271437	115413	115413	PLlc up vs PLsc	436434	0.551021	0.420851	1
749	ENSG00000212395_x_st	0.0329265	Homo sapiens	0.170349	0.770499	-129786	BIO down vs PL	0.636235	0.917527	-108989	BIO down vs PLlc	0.00636913	0.475823	-210162	BIO down vs PLsc	0.345679	119082	119082	PL up vs PLlc	0.0498305	0.617551	-16193	PL down vs PLsc	0.0125009	0.518593	-19283	PLlc down vs PLsc	436385	169705	12963	1
1635	ENSG00000251844_st	0.032985	Homo sapiens	0.0209465	0.752334	-13292	BIO down vs PL	0.382406	0.909373	-109966	BIO down vs PLlc	0.32282	114162	114162	BIO up vs PLsc	0.0982639	120874	120874	PL up vs PLlc	0.00836447	151743	151743	PL up vs PLsc	0.104402	125539	125539	PLlc up vs PLsc	436096	0.588816	0.450066	1
115	ACA34_x_st	0.0329966	Homo sapiens	0.0508085	145056	145056	BIO up vs PL	0.00673727	176913	176913	BIO up vs PLlc	0.0329128	16617	16617	BIO up vs PLsc	0.263678	121962	121962	PL up vs PLlc	0.52302	114556	114556	PL up vs PLsc	0.76653	0.939274	-106465	PLlc down vs PLsc	436038	153038	116992	1
11946	hp_hsa-mir-548n_st	0.0330944	Homo sapiens	0.454306	0.822106	-121639	BIO down vs PL	0.585857	0.86792	-115218	BIO down vs PLlc	0.00598895	0.342889	-291639	BIO down vs PLsc	0.833692	105573	105573	PL up vs PLlc	0.0176218	0.417086	-239759	PL down vs PLsc	0.0130386	0.39507	-25312	PLlc down vs PLsc	435555	344384	263559	1
1263	ENSG00000238779_st	0.0330993	Homo sapiens	0.00701809	0.600488	-166531	BIO down vs PL	0.360371	0.865283	-115569	BIO down vs PLlc	0.751041	0.941486	-106215	BIO down vs PLsc	0.0360552	144097	144097	PL up vs PLlc	0.0352961	156787	156787	PL up vs PLsc	0.657757	108807	108807	PLlc up vs PLsc	435531	123933	0.948518	1
15003	hsa-miR-542-3p_st	0.0331433	Homo sapiens	0.339114	0.915416	-10924	BIO down vs PL	0.52216	106013	106013	BIO up vs PLlc	0.0154311	0.730296	-136931	BIO down vs PLsc	0.126454	115809	115809	PL up vs PLlc	0.062561	0.797775	-125349	PL down vs PLsc	0.00615788	0.688874	-145164	PLlc down vs PLsc	435314	0.421337	0.32263	1
14324	hsa-miR-3925-5p_st	0.033171	Homo sapiens	0.606161	0.887572	-112667	BIO down vs PL	0.848855	0.957123	-10448	BIO down vs PLlc	0.00737686	0.398886	-250698	BIO down vs PLsc	0.743309	107836	107836	PL up vs PLlc	0.0154459	0.449412	-222513	PL down vs PLsc	0.0096643	0.416755	-239949	PLlc down vs PLsc	435178	272857	2.09	1
14019	hsa-miR-3137_st	0.0333404	Homo sapiens	0.0476162	233094	233094	BIO up vs PL	0.251192	157885	157885	BIO up vs PLlc	0.155277	0.49366	-202569	BIO down vs PLsc	0.323294	0.677346	-147635	PL down vs PLlc	0.00700372	0.211786	-472175	PL down vs PLsc	0.029789	0.31267	-319826	PLlc down vs PLsc	434348	762643	585278	1
15021	hsa-miR-548ak_st	0.0334113	Homo sapiens	0.682584	0.966419	-103475	BIO down vs PL	0.0213756	0.801689	-124737	BIO down vs PLlc	0.342586	110404	110404	BIO up vs PLsc	0.0439611	0.829545	-120548	PL down vs PLlc	0.209846	114241	114241	PL up vs PLsc	0.00915501	137715	137715	PLlc up vs PLsc	434002	0.356596	0.273882	1
27	14qII-12_x_st	0.0334429	Homo sapiens	0.0153842	19933	19933	BIO up vs PL	0.0136574	202638	202638	BIO up vs PLlc	0.0243907	215331	215331	BIO up vs PLsc	0.945894	101659	101659	PL up vs PLlc	0.795213	108027	108027	PL up vs PLsc	0.83807	106264	106264	PLlc up vs PLsc	433848	303012	232809	1
1376	ENSG00000238931_st	0.0335254	Homo sapiens	0.0862792	0.804888	-124241	BIO down vs PL	0.242219	115237	115237	BIO up vs PLlc	0.120352	0.788777	-126779	BIO down vs PLsc	0.0104138	143171	143171	PL up vs PLlc	0.887818	0.979983	-102043	PL down vs PLsc	0.0218237	0.684483	-146096	PLlc down vs PLsc	433448	0.704622	0.541874	1
11099	hp_hsa-mir-320b-2_st	0.033548	Homo sapiens	0.00546918	0.387204	-258262	BIO down vs PL	0.0508501	0.550666	-181598	BIO down vs PLlc	0.0696303	0.512111	-19527	BIO down vs PLsc	0.219701	142216	142216	PL up vs PLlc	0.415886	132259	132259	PL up vs PLsc	0.830032	0.929984	-107529	PLlc down vs PLsc	433338	391502	301152	1
11387	hp_hsa-mir-4307_st	0.0335769	Homo sapiens	0.0103876	0.670451	-149153	BIO down vs PL	0.359851	0.885217	-112967	BIO down vs PLlc	0.768973	104808	104808	BIO up vs PLsc	0.0535861	132033	132033	PL up vs PLlc	0.016633	156325	156325	PL up vs PLsc	0.303223	118399	118399	PLlc up vs PLsc	433198	0.873202	0.671905	1
10617	hp_hsa-mir-124-2_st	0.0335971	Homo sapiens	0.534678	0.892959	-111987	BIO down vs PL	0.155803	0.763182	-13103	BIO down vs PLlc	0.00605869	0.473566	-211164	BIO down vs PLsc	0.393378	0.854667	-117005	PL down vs PLlc	0.0147537	0.530334	-18856	PL down vs PLsc	0.0513003	0.620515	-161156	PLlc down vs PLsc	4331	167668	129045	1
14098	hsa-miR-3196_st	0.0336538	Homo sapiens	0.00734418	328708	328708	BIO up vs PL	0.0878719	717647	717647	BIO up vs PLlc	0.0277428	266782	266782	BIO up vs PLsc	0.174875	0.218323	-458036	PL down vs PLlc	0.873337	0.811608	-123212	PL down vs PLsc	0.327793	371746	371746	PLlc up vs PLsc	432826	586915	452003	1
11581	hp_hsa-mir-4646_st	0.0336581	Homo sapiens	0.222796	159637	159637	BIO up vs PL	0.476931	130458	130458	BIO up vs PLlc	0.0368354	0.346113	-288923	BIO down vs PLsc	0.587166	0.817219	-122366	PL down vs PLlc	0.00603169	0.216813	-461227	PL down vs PLsc	0.013097	0.265306	-376924	PLlc down vs PLsc	432805	69978	53895	1
2277	U64_st	0.0337479	Homo sapiens	0.00911614	183928	183928	BIO up vs PL	0.117635	138216	138216	BIO up vs PLlc	0.0202751	189266	189266	BIO up vs PLsc	0.161578	0.75147	-133073	PL down vs PLlc	0.904095	102902	102902	PL up vs PLsc	0.204379	136935	136935	PLlc up vs PLsc	432372	192925	148734	1
14004	hsa-miR-3127-3p_st	0.0337936	Homo sapiens	0.375578	0.931286	-107378	BIO down vs PL	0.00598349	0.765931	-13056	BIO down vs PLlc	0.21173	0.882111	-113364	BIO down vs PLsc	0.0290436	0.822445	-121589	PL down vs PLlc	0.576702	0.947197	-105575	PL down vs PLsc	0.163968	115168	115168	PLlc up vs PLsc	432152	0.318029	0.245306	1
11982	hp_hsa-mir-555_st	0.0341266	Homo sapiens	0.00535059	0.712912	-14027	BIO down vs PL	0.148149	0.860898	-116158	BIO down vs PLlc	0.395808	0.901361	-110943	BIO down vs PLsc	0.0766923	120758	120758	PL up vs PLlc	0.0729292	126434	126434	PL up vs PLsc	0.703013	1047	1047	PLlc up vs PLsc	43056	0.491148	0.380239	1
11497	hp_hsa-mir-4491_st	0.0341453	Homo sapiens	0.831021	0.979874	-102054	BIO down vs PL	0.0125764	0.754516	-132535	BIO down vs PLlc	0.861397	102057	102057	BIO up vs PLsc	0.0182973	0.770014	-129868	PL down vs PLlc	0.727784	104154	104154	PL up vs PLsc	0.0240246	135262	135262	PLlc up vs PLsc	430471	0.463157	0.358643	1
652	ENSG00000207177_st	0.0341781	Homo sapiens	0.278371	0.85344	-117173	BIO down vs PL	0.2049	0.829038	-120622	BIO down vs PLlc	0.00504176	0.545752	-183234	BIO down vs PLsc	0.838025	0.971408	-102943	PL down vs PLlc	0.0247138	0.639473	-156379	PL down vs PLsc	0.0331524	0.658295	-151908	PLlc down vs PLsc	430316	102722	0.795709	1
14834	hsa-miR-4775_st	0.0341983	Homo sapiens	0.203436	0.824067	-121349	BIO down vs PL	0.0253875	0.68851	-145241	BIO down vs PLlc	0.00875743	0.568048	-176041	BIO down vs PLsc	0.234918	0.835502	-119689	PL down vs PLlc	0.0583917	0.689323	-14507	PL down vs PLsc	0.295301	0.82504	-121206	PLlc down vs PLsc	43022	108628	0.841645	1
14405	hsa-miR-4290_st	0.0342044	Homo sapiens	0.0810878	138141	138141	BIO up vs PL	0.196762	0.794261	-125903	BIO down vs PLlc	0.332439	0.8124	-123092	BIO down vs PLsc	0.00770896	0.574964	-173924	PL down vs PLlc	0.0263789	0.588095	-170041	PL down vs PLsc	0.914047	102284	102284	PLlc up vs PLsc	430191	149028	115474	1
11706	hp_hsa-mir-4758_st	0.0342091	Homo sapiens	0.00792935	245586	245586	BIO up vs PL	0.174879	148715	148715	BIO up vs PLlc	0.942514	102492	102492	BIO up vs PLsc	0.0946836	0.60555	-165139	PL down vs PLlc	0.0253529	0.417334	-239616	PL down vs PLsc	0.289522	0.689182	-1451	PLlc down vs PLsc	430169	396719	307413	1
122	ACA38_st	0.0342823	Homo sapiens	0.00758335	136983	136983	BIO up vs PL	0.0218988	129172	129172	BIO up vs PLlc	0.0567034	128284	128284	BIO up vs PLsc	0.548008	0.94298	-106047	PL down vs PLlc	0.582975	0.936492	-106781	PL down vs PLsc	0.953571	0.99312	-100693	PLlc down vs PLsc	429822	0.478585	0.371149	1
10975	hp_hsa-mir-3116-2_s_st	0.0344082	Homo sapiens	0.0897756	0.813621	-122907	BIO down vs PL	0.609484	0.94374	-105961	BIO down vs PLlc	0.00776776	0.639988	-156253	BIO down vs PLsc	0.206472	115993	115993	PL up vs PLlc	0.104603	0.786592	-127131	PL down vs PLsc	0.0161649	0.67814	-147462	PLlc down vs PLsc	429229	0.646388	0.501976	1
10751	hp_hsa-mir-135b_st	0.0344791	Homo sapiens	0.0389196	0.742387	-134701	BIO down vs PL	0.882527	0.98117	-101919	BIO down vs PLlc	0.0184608	0.649432	-153981	BIO down vs PLsc	0.0503715	132164	132164	PL up vs PLlc	0.404194	0.874789	-114313	PL down vs PLsc	0.0228297	0.661896	-151081	PLlc down vs PLsc	428896	0.842341	0.654659	1
15228	hsa-miR-885-5p_st	0.0346219	Homo sapiens	0.0233468	199187	199187	BIO up vs PL	0.013495	216299	216299	BIO up vs PLlc	0.0187353	242156	242156	BIO up vs PLsc	0.75572	108591	108591	PL up vs PLlc	0.549862	121572	121572	PL up vs PLsc	0.727974	111954	111954	PLlc up vs PLsc	428227	355226	276509	1
11365	hp_hsa-mir-4286_st	0.0346511	Homo sapiens	0.81816	0.978747	-102171	BIO down vs PL	0.597056	105094	105094	BIO up vs PLlc	0.0134364	0.716101	-139645	BIO down vs PLsc	0.452324	107376	107376	PL up vs PLlc	0.0186912	0.731651	-136677	PL down vs PLsc	0.00631309	0.681389	-146759	PLlc down vs PLsc	428091	0.442789	0.344779	1
2098	HBII-85-11_st	0.0347068	Homo sapiens	0.429318	0.944275	-105901	BIO down vs PL	0.154091	0.898218	-111332	BIO down vs PLlc	0.00577211	0.742309	-134715	BIO down vs PLsc	0.488989	0.951225	-105128	PL down vs PLlc	0.0180766	0.786116	-127208	PL down vs PLsc	0.0493227	0.826425	-121003	PLlc down vs PLsc	427831	0.258895	0.201712	1
14432	hsa-miR-4315_st	0.034717	Homo sapiens	0.265059	114669	114669	BIO up vs PL	0.708784	104556	104556	BIO up vs PLlc	0.0288869	0.696273	-143622	BIO down vs PLsc	0.444332	0.91181	-109672	PL down vs PLlc	0.00559848	0.607201	-16469	PL down vs PLsc	0.0168602	0.66593	-150166	PLlc down vs PLsc	427784	0.718062	0.559521	1
14760	hsa-miR-4728-3p_st	0.0348014	Homo sapiens	0.142017	134681	134681	BIO up vs PL	0.167271	0.757171	-132071	BIO down vs PLlc	0.146015	0.697244	-143422	BIO down vs PLsc	0.0115764	0.562196	-177874	PL down vs PLlc	0.0164447	0.517701	-193162	PL down vs PLsc	0.72602	0.920854	-108595	PLlc down vs PLsc	427391	186212	145232	1
10957	hp_hsa-mir-302d_st	0.0348587	Homo sapiens	0.0939572	0.689754	-144979	BIO down vs PL	0.00644358	0.502416	-199038	BIO down vs PLlc	0.0419768	0.563833	-177358	BIO down vs PLsc	0.145426	0.728399	-137287	PL down vs PLlc	0.431305	0.817441	-122333	PL down vs PLsc	0.649007	112224	112224	PLlc up vs PLsc	427125	21487	167687	1
10958	hp_hsa-mir-302e_st	0.0349378	Homo sapiens	0.0111268	0.72135	-138629	BIO down vs PL	0.647787	0.951689	-105076	BIO down vs PLlc	0.892511	101801	101801	BIO up vs PLsc	0.0249234	131932	131932	PL up vs PLlc	0.0232896	141126	141126	PL up vs PLsc	0.612277	106969	106969	PLlc up vs PLsc	426759	0.589191	0.460205	1
10655	hp_hsa-mir-1262_st	0.0349471	Homo sapiens	0.0123603	124553	124553	BIO up vs PL	0.988922	0.998974	-100103	BIO down vs PLlc	0.200663	112861	112861	BIO up vs PLsc	0.0120637	0.802049	-124681	PL down vs PLlc	0.290478	0.906133	-110359	PL down vs PLsc	0.197176	112977	112977	PLlc up vs PLsc	426717	0.277087	0.216449	1
10614	hp_hsa-mir-124-1_st	0.0349962	Homo sapiens	0.0164415	0.692204	-144466	BIO down vs PL	0.717591	104871	104871	BIO up vs PLlc	0.730688	0.946089	-105698	BIO down vs PLsc	0.00871904	151503	151503	PL up vs PLlc	0.073893	136678	136678	PL up vs PLsc	0.525512	0.902145	-110847	PLlc down vs PLsc	42649	0.870209	0.680132	1
10747	hp_hsa-mir-1343_st	0.0350868	Homo sapiens	0.0894951	15294	15294	BIO up vs PL	0.225336	0.746758	-133912	BIO down vs PLlc	0.235332	0.705056	-141833	BIO down vs PLsc	0.00994642	0.488268	-204806	PL down vs PLlc	0.0188619	0.461001	-216919	PL down vs PLsc	0.839684	0.944155	-105915	PLlc down vs PLsc	426073	27171	212569	1
1069	ENSG00000238535_x_st	0.0350933	Homo sapiens	0.0765486	126132	126132	BIO up vs PL	0.0350495	133172	133172	BIO up vs PLlc	0.35292	0.869115	-11506	BIO down vs PLsc	0.653983	105582	105582	PL up vs PLlc	0.0271106	0.689053	-145127	PL down vs PLsc	0.014197	0.652626	-153227	PLlc down vs PLsc	426043	0.735415	0.575384	1
178	ACA9_x_st	0.0352159	Homo sapiens	0.0271611	18725	18725	BIO up vs PL	0.0136381	206423	206423	BIO up vs PLlc	0.0175491	232538	232538	BIO up vs PLsc	0.696299	110239	110239	PL up vs PLlc	0.482746	124186	124186	PL up vs PLsc	0.696916	112652	112652	PLlc up vs PLsc	42548	31277	245033	1
1680	ENSG00000251992_s_st	0.0352639	Homo sapiens	0.019905	138679	138679	BIO up vs PL	0.010326	145116	145116	BIO up vs PLlc	0.0333533	142893	142893	BIO up vs PLsc	0.709123	104641	104641	PL up vs PLlc	0.840348	103038	103038	PL up vs PLsc	0.917171	0.984679	-101556	PLlc down vs PLsc	425261	0.74192	0.581541	1
642	ENSG00000207109_x_st	0.0353843	Homo sapiens	0.0152929	0.788932	-126754	BIO down vs PL	0.468292	0.940633	-106311	BIO down vs PLlc	0.0238489	0.767514	-130291	BIO down vs PLsc	0.0555069	119229	119229	PL up vs PLlc	0.787555	0.972852	-102791	PL down vs PLsc	0.0679986	0.815955	-122556	PLlc down vs PLsc	424712	0.349555	0.274346	1
11597	hp_hsa-mir-4659a_x_st	0.035415	Homo sapiens	0.00727941	0.774958	-129039	BIO down vs PL	0.154554	0.889616	-112408	BIO down vs PLlc	0.789937	0.97487	-102578	BIO down vs PLsc	0.099287	114795	114795	PL up vs PLlc	0.033257	125797	125797	PL up vs PLsc	0.348383	109583	109583	PLlc up vs PLsc	424572	0.305814	0.240096	1
11821	hp_hsa-mir-515-1_s_st	0.0354534	Homo sapiens	0.00805092	0.731499	-136706	BIO down vs PL	0.0279176	0.783765	-127589	BIO down vs PLlc	0.0406402	0.761153	-13138	BIO down vs PLsc	0.483426	107145	107145	PL up vs PLlc	0.739298	104054	104054	PL up vs PLsc	0.806093	0.97115	-102971	PLlc down vs PLsc	424398	0.476559	0.374302	1
10902	hp_hsa-mir-222_st	0.0354903	Homo sapiens	0.0156538	0.6543	-152835	BIO down vs PL	0.231844	0.830469	-120414	BIO down vs PLlc	0.513564	112869	112869	BIO up vs PLsc	0.133359	126925	126925	PL up vs PLlc	0.012239	172504	172504	PL up vs PLsc	0.116799	135911	135911	PLlc up vs PLsc	424231	112831	0.886557	1
13659	hsa-miR-1273e_st	0.0355535	Homo sapiens	0.0103569	207969	207969	BIO up vs PL	0.0176854	193361	193361	BIO up vs PLlc	0.0400953	195731	195731	BIO up vs PLsc	0.760584	0.92976	-107555	PL down vs PLlc	0.835659	0.941156	-106252	PL down vs PLsc	0.966725	101226	101226	PLlc up vs PLsc	423944	286316	225121	1
169	ACA67B_x_st	0.0355807	Homo sapiens	0.0312992	147796	147796	BIO up vs PL	0.00940999	16492	16492	BIO up vs PLlc	0.611412	110545	110545	BIO up vs PLsc	0.498483	111587	111587	PL up vs PLlc	0.15971	0.747961	-133697	PL down vs PLsc	0.0628615	0.670296	-149188	PLlc down vs PLsc	423821	128958	101425	1
12175	hp_hsa-mir-935_st	0.0356816	Homo sapiens	0.00851989	162596	162596	BIO up vs PL	0.0207308	150458	150458	BIO up vs PLlc	0.0529063	149235	149235	BIO up vs PLsc	0.61378	0.925352	-108067	PL down vs PLlc	0.648395	0.917829	-108953	PL down vs PLsc	0.965185	0.99187	-10082	PLlc down vs PLsc	423365	117281	0.923401	1
11859	hp_hsa-mir-522_x_st	0.0357761	Homo sapiens	0.454022	0.859091	-116402	BIO down vs PL	0.015832	0.56812	-176019	BIO down vs PLlc	0.0226007	0.525741	-190208	BIO down vs PLsc	0.0599164	0.661304	-151216	PL down vs PLlc	0.0667777	0.611973	-163406	PL down vs PLsc	0.752129	0.925404	-108061	PLlc down vs PLsc	42294	200776	158239	1
820	ENSG00000212626_x_st	0.0358701	Homo sapiens	0.667514	103322	103322	BIO up vs PL	0.0086107	127197	127197	BIO up vs PLlc	0.54637	10581	10581	BIO up vs PLsc	0.018319	123107	123107	PL up vs PLlc	0.797871	102408	102408	PL up vs PLsc	0.0691815	0.831858	-120213	PLlc down vs PLsc	422519	0.287773	0.22703	1
1986	ENSG00000253052_st	0.0358934	Homo sapiens	0.0486028	0.79536	-125729	BIO down vs PL	0.0594731	0.805103	-124208	BIO down vs PLlc	0.330566	113627	113627	BIO up vs PLsc	0.907342	101225	101225	PL up vs PLlc	0.0170858	142862	142862	PL up vs PLsc	0.0201951	141133	141133	PLlc up vs PLsc	422414	0.548764	0.433037	1
10839	hp_hsa-mir-194-1_st	0.0359344	Homo sapiens	0.163379	0.904272	-110586	BIO down vs PL	0.114675	112253	112253	BIO up vs PLlc	0.200863	111871	111871	BIO up vs PLsc	0.00898291	124136	124136	PL up vs PLlc	0.0265964	123713	123713	PL up vs PLsc	0.967618	0.996596	-100342	PLlc down vs PLsc	422231	0.235892	0.186226	1
12182	hp_hsa-mir-941-3_s_st	0.0359594	Homo sapiens	0.0110033	160547	160547	BIO up vs PL	0.026484	148501	148501	BIO up vs PLlc	0.0246355	163581	163581	BIO up vs PLsc	0.619167	0.924967	-108112	PL down vs PLlc	0.921913	10189	10189	PL up vs PLsc	0.614851	110155	110155	PLlc up vs PLsc	42212	121913	0.962706	1
12088	hp_hsa-mir-644_st	0.0359818	Homo sapiens	0.00817653	0.810305	-12341	BIO down vs PL	0.582896	0.964348	-103697	BIO down vs PLlc	0.155674	0.88665	-112784	BIO down vs PLsc	0.0215386	11901	11901	PL up vs PLlc	0.277214	109422	109422	PL up vs PLsc	0.308848	0.91943	-108763	PLlc down vs PLsc	42202	0.215681	0.170356	1
1676	ENSG00000251974_x_st	0.0361887	Homo sapiens	0.0899671	0.773059	-129356	BIO down vs PL	0.00603012	0.621429	-160919	BIO down vs PLlc	0.0598636	0.700242	-142808	BIO down vs PLsc	0.142445	0.803858	-1244	PL down vs PLlc	0.568912	0.905807	-110399	PL down vs PLsc	0.493377	112682	112682	PLlc up vs PLsc	4211	0.988956	0.782836	1
14809	hsa-miR-4760-3p_st	0.0363166	Homo sapiens	0.0053529	0.673184	-148548	BIO down vs PL	0.158677	0.843444	-118561	BIO down vs PLlc	0.199914	0.828708	-12067	BIO down vs PLsc	0.0713132	125292	125292	PL up vs PLlc	0.159905	123103	123103	PL up vs PLsc	0.900106	0.982529	-101778	PLlc down vs PLsc	420534	0.656146	0.520089	1
14264	hsa-miR-371-3p_st	0.0363615	Homo sapiens	0.012845	0.614874	-162635	BIO down vs PL	0.0139054	0.619484	-161425	BIO down vs PLlc	0.369011	0.830771	-12037	BIO down vs PLsc	0.963889	10075	10075	PL up vs PLlc	0.157759	135112	135112	PL up vs PLsc	0.167317	134107	134107	PLlc up vs PLsc	420336	135925	107791	1
1752	ENSG00000252236_st	0.0363647	Homo sapiens	0.0126406	0.733011	-136424	BIO down vs PL	0.0859185	0.822703	-121551	BIO down vs PLlc	0.0151622	0.692775	-144347	BIO down vs PLsc	0.286162	112236	112236	PL up vs PLlc	0.662353	0.945109	-105808	PL down vs PLsc	0.200683	0.842072	-118755	PLlc down vs PLsc	420322	0.550935	0.436915	1
11639	hp_hsa-mir-4691_st	0.0365203	Homo sapiens	0.982193	100301	100301	BIO up vs PL	0.681807	105706	105706	BIO up vs PLlc	0.013811	0.619001	-161551	BIO down vs PLsc	0.69805	105388	105388	PL up vs PLlc	0.0133769	0.617142	-162037	PL down vs PLsc	0.0076877	0.585588	-170768	PLlc down vs PLsc	419639	0.905191	0.719024	1
1747	ENSG00000252218_x_st	0.0366677	Homo sapiens	0.0154221	0.817494	-122325	BIO down vs PL	0.880543	101071	101071	BIO up vs PLlc	0.180926	0.885369	-112947	BIO down vs PLsc	0.01185	123636	123636	PL up vs PLlc	0.368299	108303	108303	PL up vs PLsc	0.148864	0.875984	-114157	PLlc down vs PLsc	418994	0.249989	0.19888	1
10705	hp_hsa-mir-1291_s_st	0.0368227	Homo sapiens	0.113212	0.844169	-11846	BIO down vs PL	0.465216	10769	10769	BIO up vs PLlc	0.0872899	125422	125422	BIO up vs PLsc	0.0317025	12757	12757	PL up vs PLlc	0.00784229	148575	148575	PL up vs PLsc	0.230997	116466	116466	PLlc up vs PLsc	41832	0.497445	0.396384	1
969	ENSG00000238395_x_st	0.0368264	Homo sapiens	0.00712864	0.590918	-169228	BIO down vs PL	0.47732	0.891126	-112218	BIO down vs PLlc	0.305938	0.813568	-122915	BIO down vs PLsc	0.0251134	150804	150804	PL up vs PLlc	0.125447	137679	137679	PL up vs PLsc	0.644182	0.912966	-109533	PLlc down vs PLsc	418304	127347	101479	1
14639	hsa-miR-4655-3p_st	0.0368643	Homo sapiens	0.868561	104022	104022	BIO up vs PL	0.539892	115883	115883	BIO up vs PLlc	0.0172391	0.444482	-224981	BIO down vs PLsc	0.651976	111402	111402	PL up vs PLlc	0.0135968	0.427294	-234031	PL down vs PLsc	0.0071385	0.38356	-260716	PLlc down vs PLsc	418139	281711	224575	1
11905	hp_hsa-mir-548an_x_st	0.0369327	Homo sapiens	0.00574911	0.692638	-144376	BIO down vs PL	0.223312	0.872559	-114605	BIO down vs PLlc	0.277112	0.862589	-11593	BIO down vs PLsc	0.0525036	125976	125976	PL up vs PLlc	0.118753	124537	124537	PL up vs PLsc	0.930551	0.988573	-101156	PLlc down vs PLsc	417843	0.575281	0.458929	1
11815	hp_hsa-mir-513b_x_st	0.0371145	Homo sapiens	0.0167965	0.737261	-135637	BIO down vs PL	0.0852098	0.816142	-122528	BIO down vs PLlc	0.652998	106223	106223	BIO up vs PLsc	0.361814	110699	110699	PL up vs PLlc	0.0186946	144078	144078	PL up vs PLsc	0.0706396	130153	130153	PLlc up vs PLsc	417059	0.589323	0.471014	1
13808	hsa-miR-1910_st	0.0372139	Homo sapiens	0.0101753	33824	33824	BIO up vs PL	0.224985	164688	164688	BIO up vs PLlc	0.0273727	338492	338492	BIO up vs PLsc	0.0916461	0.486897	-205382	PL down vs PLlc	0.998771	100075	100075	PL up vs PLsc	0.158253	205535	205535	PLlc up vs PLsc	416632	7742	619411	1
71	ACA12_x_st	0.0372967	Homo sapiens	0.0273039	0.849468	-117721	BIO down vs PL	0.535692	104135	104135	BIO up vs PLlc	0.785274	102189	102189	BIO up vs PLsc	0.00911648	122589	122589	PL up vs PLlc	0.0380628	120298	120298	PL up vs PLsc	0.812305	0.981312	-101904	PLlc down vs PLsc	416278	0.207484	0.166142	1
13695	hsa-miR-1305_st	0.037464	Homo sapiens	0.787697	0.975232	-10254	BIO down vs PL	0.628671	104627	104627	BIO up vs PLlc	0.0139191	0.718654	-139149	BIO down vs PLsc	0.455999	107284	107284	PL up vs PLlc	0.0204982	0.736905	-135703	PL down vs PLsc	0.00697188	0.686874	-145587	PLlc down vs PLsc	415565	0.426583	0.342171	1
13928	hsa-miR-26a-1-star_st	0.037486	Homo sapiens	0.0159563	0.757892	-131945	BIO down vs PL	0.778876	1028	1028	BIO up vs PLlc	0.63349	0.943966	-105936	BIO down vs PLsc	0.00975352	13564	13564	PL up vs PLlc	0.0906525	124552	124552	PL up vs PLsc	0.483711	0.918252	-108903	PLlc down vs PLsc	415471	0.475586	0.381563	1
14308	hsa-miR-3912_st	0.0375917	Homo sapiens	0.104077	0.908184	-11011	BIO down vs PL	0.622897	102771	102771	BIO up vs PLlc	0.0255834	0.841249	-118871	BIO down vs PLsc	0.0446096	113161	113161	PL up vs PLlc	0.272805	0.926298	-107957	PL down vs PLsc	0.0125782	0.818569	-122164	PLlc down vs PLsc	415023	0.150383	0.120783	1
12006	hp_hsa-mir-578_st	0.0377025	Homo sapiens	0.977323	0.997768	-100224	BIO down vs PL	0.0170012	0.803215	-1245	BIO down vs PLlc	0.735321	103318	103318	BIO up vs PLsc	0.0178723	0.805011	-124222	PL down vs PLlc	0.718066	103549	103549	PL up vs PLsc	0.0230304	12863	12863	PLlc up vs PLsc	414555	0.304249	0.244639	1
15064	hsa-miR-556-5p_st	0.0377189	Homo sapiens	0.029158	0.845377	-11829	BIO down vs PL	0.806768	101672	101672	BIO up vs PLlc	0.404885	107285	107285	BIO up vs PLsc	0.018948	120268	120268	PL up vs PLlc	0.0146124	126908	126908	PL up vs PLsc	0.521359	105521	105521	PLlc up vs PLsc	414485	0.225643	0.181464	1
1478	ENSG00000239046_x_st	0.0378322	Homo sapiens	0.00634539	0.769099	-130022	BIO down vs PL	0.295875	0.919239	-108786	BIO down vs PLlc	0.353617	0.913056	-109522	BIO down vs PLsc	0.0416428	119521	119521	PL up vs PLlc	0.0963968	118717	118717	PL up vs PLsc	0.943881	0.993273	-100677	PLlc down vs PLsc	414008	0.30137	0.242644	1
2221	U37_st	0.0378334	Homo sapiens	0.011793	290549	290549	BIO up vs PL	0.0197186	26178	26178	BIO up vs PLlc	0.0343983	283113	283113	BIO up vs PLsc	0.770064	0.900984	-11099	PL down vs PLlc	0.952579	0.974407	-102627	PL down vs PLsc	0.857496	108149	108149	PLlc up vs PLsc	414003	623104	50169	1
15087	hsa-miR-579_st	0.0379176	Homo sapiens	0.0107519	0.616381	-162237	BIO down vs PL	0.589464	0.91734	-109011	BIO down vs PLlc	0.997604	0.999417	-100058	BIO down vs PLsc	0.0279309	148827	148827	PL up vs PLlc	0.0288736	162143	162143	PL up vs PLsc	0.660848	108947	108947	PLlc up vs PLsc	41365	12373	0.997056	1
13614	hsa-miR-1245b-3p_st	0.038015	Homo sapiens	0.0560277	137861	137861	BIO up vs PL	0.172064	124428	124428	BIO up vs PLlc	0.00668472	185916	185916	BIO up vs PLsc	0.50593	0.902564	-110795	PL down vs PLlc	0.13135	134858	134858	PL up vs PLsc	0.0518556	149416	149416	PLlc up vs PLsc	413243	113938	0.919055	1
83	ACA18_x_st	0.0380992	Homo sapiens	0.00982511	26785	26785	BIO up vs PL	0.019212	237179	237179	BIO up vs PLlc	0.0564207	226705	226705	BIO up vs PLsc	0.702949	0.885493	-112931	PL down vs PLlc	0.669674	0.84639	-118149	PL down vs PLsc	0.907624	0.95584	-10462	PLlc down vs PLsc	412891	495076	399683	1
11208	hp_hsa-mir-3687_st	0.0382585	Homo sapiens	0.00936232	326205	326205	BIO up vs PL	0.021382	272986	272986	BIO up vs PLlc	0.0549287	266626	266626	BIO up vs PLsc	0.639323	0.836855	-119495	PL down vs PLlc	0.66454	0.817357	-122346	PL down vs PLsc	0.959376	0.976701	-102385	PLlc down vs PLsc	412229	699265	565434	1
15210	hsa-miR-765_st	0.0384394	Homo sapiens	0.00746334	192254	192254	BIO up vs PL	0.0392502	158978	158978	BIO up vs PLlc	0.0531421	169061	169061	BIO up vs PLsc	0.354091	0.826917	-120931	PL down vs PLlc	0.603205	0.879363	-113719	PL down vs PLsc	0.802595	106342	106342	PLlc up vs PLsc	411481	196553	159224	1
2014	HBII-135_x_st	0.0385691	Homo sapiens	0.0179112	691225	691225	BIO up vs PL	0.0136261	770951	770951	BIO up vs PLlc	0.0326991	795686	795686	BIO up vs PLsc	0.876313	111534	111534	PL up vs PLlc	0.869859	115112	115112	PL up vs PLsc	0.970654	103208	103208	PLlc up vs PLsc	410947	23983	194535	1
1557	ENSG00000239142_st	0.0386186	Homo sapiens	0.0792026	0.867018	-115338	BIO down vs PL	0.229469	0.910773	-109797	BIO down vs PLlc	0.00640187	0.735606	-135942	BIO down vs PLsc	0.515451	105047	105047	PL up vs PLlc	0.0959355	0.848432	-117864	PL down vs PLsc	0.0380655	0.807672	-123813	PLlc down vs PLsc	410744	0.273514	0.221967	1
12063	hp_hsa-mir-624_st	0.0387024	Homo sapiens	0.00644653	132251	132251	BIO up vs PL	0.0407194	121102	121102	BIO up vs PLlc	0.174586	115708	115708	BIO up vs PLsc	0.305335	0.9157	-109206	PL down vs PLlc	0.210367	0.874917	-114297	PL down vs PLsc	0.657876	0.955462	-104661	PLlc down vs PLsc	4104	0.340536	0.276588	1
1085	ENSG00000238549_x_st	0.0387147	Homo sapiens	0.0287446	0.565696	-176774	BIO down vs PL	0.137039	0.697103	-143451	BIO down vs PLlc	0.00903136	0.413633	-24176	BIO down vs PLsc	0.37141	123229	123229	PL up vs PLlc	0.278763	0.731193	-136763	PL down vs PLsc	0.0852919	0.59336	-168532	PLlc down vs PLsc	41035	255296	20738	1
2022	HBII-180C_x_st	0.0388227	Homo sapiens	0.0588366	187843	187843	BIO up vs PL	0.0634985	185341	185341	BIO up vs PLlc	0.306926	0.677096	-14769	BIO down vs PLsc	0.964733	0.986683	-10135	PL down vs PLlc	0.0182449	0.360459	-277424	PL down vs PLsc	0.019441	0.365324	-27373	PLlc down vs PLsc	40991	447663	364034	1
1181	ENSG00000238676_st	0.0388528	Homo sapiens	0.0406815	0.700195	-142817	BIO down vs PL	0.101181	0.760446	-131502	BIO down vs PLlc	0.00756095	0.538212	-1858	BIO down vs PLsc	0.59826	108605	108605	PL up vs PLlc	0.187114	0.76866	-130097	PL down vs PLsc	0.0924453	0.707758	-141291	PLlc down vs PLsc	409787	117762	0.957916	1
10787	hp_hsa-mir-1537_st	0.0388675	Homo sapiens	0.00883669	0.721539	-138593	BIO down vs PL	0.0219969	0.761375	-131341	BIO down vs PLlc	0.0712388	0.779759	-128245	BIO down vs PLsc	0.605101	105521	105521	PL up vs PLlc	0.543192	108069	108069	PL up vs PLsc	0.850431	102414	102414	PLlc up vs PLsc	409727	0.518486	0.421814	1
14726	hsa-miR-4709-3p_st	0.0388931	Homo sapiens	0.0238362	141056	141056	BIO up vs PL	0.00809215	153075	153075	BIO up vs PLlc	0.09477	133923	133923	BIO up vs PLsc	0.54114	108521	108521	PL up vs PLlc	0.749805	0.949432	-105326	PL down vs PLsc	0.418187	0.874886	-114301	PLlc down vs PLsc	409623	0.854496	0.695352	1
11762	hp_hsa-mir-4801_st	0.0389055	Homo sapiens	0.00781931	0.688455	-145253	BIO down vs PL	0.0452076	0.77288	-129386	BIO down vs PLlc	0.470515	0.901713	-1109	BIO down vs PLsc	0.328595	112263	112263	PL up vs PLlc	0.078923	130976	130976	PL up vs PLsc	0.289835	116669	116669	PLlc up vs PLsc	409572	0.648809	0.528038	1
11141	hp_hsa-mir-3609_st	0.0389104	Homo sapiens	0.0294425	127742	127742	BIO up vs PL	0.00752984	137969	137969	BIO up vs PLlc	0.234187	116133	116133	BIO up vs PLsc	0.44315	108006	108006	PL up vs PLlc	0.438687	0.90912	-109997	PL down vs PLsc	0.175387	0.841732	-118803	PLlc down vs PLsc	409552	0.475825	0.387273	1
13769	hsa-miR-15b-star_st	0.0390624	Homo sapiens	0.00679091	0.628424	-159128	BIO down vs PL	0.356485	0.87621	-114128	BIO down vs PLlc	0.240352	0.811399	-123244	BIO down vs PLsc	0.0353566	13943	13943	PL up vs PLlc	0.157908	129117	129117	PL up vs PLsc	0.656052	0.926032	-107988	PLlc down vs PLsc	408936	0.954311	0.77788	1
2181	U17a_x_st	0.0391597	Homo sapiens	0.0640195	155169	155169	BIO up vs PL	0.00709746	203741	203741	BIO up vs PLlc	0.0515584	177051	177051	BIO up vs PLsc	0.225968	131303	131303	PL up vs PLlc	0.620875	114102	114102	PL up vs PLsc	0.598889	0.869	-115075	PLlc down vs PLsc	408543	227264	185426	1
13723	hsa-miR-139-5p_st	0.0391612	Homo sapiens	0.453323	16989	16989	BIO up vs PL	0.334449	0.502165	-199138	BIO down vs PLlc	0.0271918	858775	858775	BIO up vs PLsc	0.103	0.295582	-338316	PL down vs PLlc	0.080049	505488	505488	PL up vs PLsc	0.00662716	171015	171015	PLlc up vs PLsc	408537	235398	192066	1
11249	hp_hsa-mir-378b_x_st	0.0391732	Homo sapiens	0.127889	122277	122277	BIO up vs PL	0.0213567	139124	139124	BIO up vs PLlc	0.487993	0.898673	-111275	BIO down vs PLsc	0.311714	113778	113778	PL up vs PLlc	0.0646878	0.734951	-136064	PL down vs PLsc	0.0146491	0.64595	-154811	PLlc down vs PLsc	408489	0.748726	0.610973	1
13722	hsa-miR-139-3p_st	0.0392552	Homo sapiens	0.0301456	247124	247124	BIO up vs PL	0.569273	0.809873	-123476	BIO down vs PLlc	0.156063	196053	196053	BIO up vs PLsc	0.011002	0.32772	-305139	PL down vs PLlc	0.609364	0.793338	-12605	PL down vs PLsc	0.0716498	242078	242078	PLlc up vs PLsc	408158	654563	534566	1
1916	ENSG00000252787_x_st	0.0392758	Homo sapiens	0.970044	100402	100402	BIO up vs PL	0.0151074	135712	135712	BIO up vs PLlc	0.125229	123833	123833	BIO up vs PLsc	0.0161372	135168	135168	PL up vs PLlc	0.131668	123336	123336	PL up vs PLsc	0.489778	0.912469	-109593	PLlc down vs PLsc	408076	0.5545	0.452938	1
1038	ENSG00000238501_st	0.039427	Homo sapiens	0.0115524	0.614771	-162662	BIO down vs PL	0.391256	0.868193	-115182	BIO down vs PLlc	0.0387727	0.631732	-158295	BIO down vs PLsc	0.0534843	141222	141222	PL up vs PLlc	0.89076	102759	102759	PL up vs PLsc	0.130807	0.72764	-137431	PLlc down vs PLsc	407469	126593	10356	1
1521	ENSG00000239094_x_st	0.0397283	Homo sapiens	0.0966809	0.797587	-125378	BIO down vs PL	0.0892283	0.792791	-126137	BIO down vs PLlc	0.00633141	0.594639	-168169	BIO down vs PLsc	0.961972	0.993987	-100605	PL down vs PLlc	0.0806438	0.745548	-13413	PL down vs PLsc	0.0861455	0.750058	-133323	PLlc down vs PLsc	406269	0.772287	0.633642	1
535	ENSG00000201898_x_st	0.039816	Homo sapiens	0.00758513	0.739196	-135282	BIO down vs PL	0.127512	0.860106	-116265	BIO down vs PLlc	0.0463877	0.776965	-128706	BIO down vs PLsc	0.125746	116357	116357	PL up vs PLlc	0.663212	105109	105109	PL up vs PLsc	0.38154	0.903337	-110701	PLlc down vs PLsc	405922	0.416826	0.342287	1
1544	ENSG00000239132_st	0.0398577	Homo sapiens	0.0127363	0.734879	-136077	BIO down vs PL	0.0304792	0.773948	-129208	BIO down vs PLlc	0.0244599	0.719049	-139073	BIO down vs PLsc	0.62177	105316	105316	PL up vs PLlc	0.864776	0.978459	-102202	PL down vs PLsc	0.568051	0.929066	-107635	PLlc down vs PLsc	405757	0.524691	0.431039	1
942	ENSG00000238354_st	0.0398912	Homo sapiens	0.0106195	0.812346	-1231	BIO down vs PL	0.0793971	0.878541	-113825	BIO down vs PLlc	0.928853	0.992591	-100746	BIO down vs PLsc	0.264832	108149	108149	PL up vs PLlc	0.03326	122188	122188	PL up vs PLsc	0.1638	112982	112982	PLlc up vs PLsc	405625	0.222774	0.18307	1
15258	hsa-miR-941_st	0.0399052	Homo sapiens	0.0147113	221125	221125	BIO up vs PL	0.0129404	225644	225644	BIO up vs PLlc	0.0601079	201346	201346	BIO up vs PLsc	0.941677	102044	102044	PL up vs PLlc	0.782401	0.910553	-109823	PL down vs PLsc	0.737248	0.892318	-112068	PLlc down vs PLsc	40557	368265	302673	1
10767	hp_hsa-mir-146b_st	0.0399738	Homo sapiens	0.0663872	121602	121602	BIO up vs PL	0.127398	117098	117098	BIO up vs PLlc	0.00666625	148652	148652	BIO up vs PLsc	0.699331	0.96296	-103846	PL down vs PLlc	0.114813	122245	122245	PL up vs PLsc	0.0672955	126947	126947	PLlc up vs PLsc	4053	0.45626	0.375245	1
11355	hp_hsa-mir-4276_st	0.0399984	Homo sapiens	0.0183698	0.639578	-156353	BIO down vs PL	0.76363	105032	105032	BIO up vs PLlc	0.2662	0.795217	-125752	BIO down vs PLsc	0.0108302	164221	164221	PL up vs PLlc	0.289131	124335	124335	PL up vs PLsc	0.183211	0.757117	-13208	PLlc down vs PLsc	405203	127716	105063	1
11287	hp_hsa-mir-3918_st	0.0400334	Homo sapiens	0.0732243	0.8441	-118469	BIO down vs PL	0.464605	0.93764	-106651	BIO down vs PLlc	0.00861932	0.713339	-140186	BIO down vs PLsc	0.242926	111082	111082	PL up vs PLlc	0.135695	0.845088	-118331	PL down vs PLsc	0.0249007	0.760782	-131444	PLlc down vs PLsc	405065	0.362778	0.298534	1
2294	U70G_st	0.0400805	Homo sapiens	0.986143	100122	100122	BIO up vs PL	0.0556129	0.862395	-115956	BIO down vs PLlc	0.0216963	0.796555	-125541	BIO down vs PLsc	0.0539645	0.861346	-116097	PL down vs PLlc	0.0211616	0.795586	-125694	PL down vs PLsc	0.365279	0.923655	-108266	PLlc down vs PLsc	40488	0.23636	0.194592	1
1275	ENSG00000238800_st	0.0401389	Homo sapiens	0.00670891	0.816322	-122501	BIO down vs PL	0.277751	0.933883	-10708	BIO down vs PLlc	0.150004	0.892434	-112053	BIO down vs PLsc	0.0475583	114401	114401	PL up vs PLlc	0.249965	109324	109324	PL up vs PLsc	0.547856	0.955616	-104644	PLlc down vs PLsc	404651	0.179467	0.147837	1
1854	ENSG00000252565_x_st	0.0401504	Homo sapiens	0.0218659	0.837602	-119389	BIO down vs PL	0.0117133	0.817883	-122267	BIO down vs PLlc	0.460156	0.940373	-106341	BIO down vs PLsc	0.723039	0.976459	-102411	PL down vs PLlc	0.178771	11227	11227	PL up vs PLsc	0.111817	114976	114976	PLlc up vs PLsc	404606	0.215778	0.177768	1
2071	HBII-52-33_x_st	0.0401765	Homo sapiens	0.00909563	0.760245	-131536	BIO down vs PL	0.0374384	0.815609	-122608	BIO down vs PLlc	0.0391321	0.781195	-128009	BIO down vs PLsc	0.427499	107282	107282	PL up vs PLlc	0.799282	102756	102756	PL up vs PLsc	0.68751	0.957806	-104405	PLlc down vs PLsc	404504	0.364914	0.300708	1
1143	ENSG00000238620_x_st	0.0402071	Homo sapiens	0.0107972	0.56131	-178155	BIO down vs PL	0.794145	0.951669	-105079	BIO down vs PLlc	0.564895	0.873926	-114426	BIO down vs PLsc	0.0170689	169544	169544	PL up vs PLlc	0.0790104	155694	155694	PL up vs PLsc	0.714454	0.91831	-108896	PLlc down vs PLsc	404384	172546	142229	1
2131	HBII-95B_st	0.040441	Homo sapiens	0.0132253	132402	132402	BIO up vs PL	0.0362835	125318	125318	BIO up vs PLlc	0.814389	102796	102796	BIO up vs PLsc	0.569056	0.946493	-105653	PL down vs PLlc	0.0513256	0.776389	-128801	PL down vs PLsc	0.113957	0.820279	-12191	PLlc down vs PLsc	403474	0.439511	0.363106	1
10779	hp_hsa-mir-151_st	0.0405502	Homo sapiens	0.0785731	0.791949	-126271	BIO down vs PL	0.00765586	0.672897	-148611	BIO down vs PLlc	0.562316	0.916314	-109133	BIO down vs PLsc	0.201233	0.849673	-117692	PL down vs PLlc	0.340803	115704	115704	PL up vs PLsc	0.0603026	136175	136175	PLlc up vs PLsc	40305	0.713654	0.590211	1
15244	hsa-miR-92a-2-star_st	0.0406066	Homo sapiens	0.539002	0.897041	-111478	BIO down vs PL	0.963036	100815	100815	BIO up vs PLlc	0.0103119	0.517242	-193333	BIO down vs PLsc	0.509751	112386	112386	PL up vs PLlc	0.0250832	0.576609	-173428	PL down vs PLsc	0.00965422	0.51306	-194909	PLlc down vs PLsc	402832	146783	121459	1
2025	HBII-234_st	0.0406375	Homo sapiens	0.0937308	0.759792	-131615	BIO down vs PL	0.521614	0.906185	-110353	BIO down vs PLlc	0.0085009	0.552585	-180968	BIO down vs PLsc	0.262323	119268	119268	PL up vs PLlc	0.110166	0.727285	-137498	PL down vs PLsc	0.0214571	0.609793	-16399	PLlc down vs PLsc	402713	110649	0.915862	1
348	ENSG00000199470_st	0.0406452	Homo sapiens	0.0295026	0.787782	-126939	BIO down vs PL	0.112121	0.848937	-117794	BIO down vs PLlc	0.00943674	0.69153	-144607	BIO down vs PLsc	0.444941	107763	107763	PL up vs PLlc	0.284138	0.877819	-113919	PL down vs PLsc	0.105241	0.814584	-122762	PLlc down vs PLsc	402683	0.444467	0.367921	1
14390	hsa-miR-4275_st	0.040652	Homo sapiens	0.0449383	0.867805	-115233	BIO down vs PL	0.0358341	0.860706	-116184	BIO down vs PLlc	0.0097286	0.785483	-12731	BIO down vs PLsc	0.897051	0.99182	-100825	PL down vs PLlc	0.2179	0.905138	-11048	PL down vs PLsc	0.25538	0.912603	-109577	PLlc down vs PLsc	402657	0.192608	0.159448	1
700	ENSG00000212206_x_st	0.0407318	Homo sapiens	0.0504045	116443	116443	BIO up vs PL	0.527698	104582	104582	BIO up vs PLlc	0.158323	0.879982	-113639	BIO down vs PLsc	0.147693	0.898134	-111342	PL down vs PLlc	0.00748977	0.755718	-132324	PL down vs PLsc	0.066512	0.841431	-118845	PLlc down vs PLsc	402349	0.235553	0.195148	1
13801	hsa-miR-18b_st	0.0407534	Homo sapiens	0.0176301	348764	348764	BIO up vs PL	0.176605	189681	189681	BIO up vs PLlc	0.0149045	486879	486879	BIO up vs PLsc	0.196672	0.543865	-183869	PL down vs PLlc	0.549959	139601	139601	PL up vs PLsc	0.111013	256683	256683	PLlc up vs PLsc	402266	973843	806964	1
11601	hp_hsa-mir-4661_st	0.0410706	Homo sapiens	0.0143108	0.609617	-164037	BIO down vs PL	0.979974	100431	100431	BIO up vs PLlc	0.242183	0.77519	-129001	BIO down vs PLsc	0.0136947	164745	164745	PL up vs PLlc	0.267994	12716	12716	PL up vs PLsc	0.234855	0.77186	-129557	PLlc down vs PLsc	401052	140109	116452	1
14898	hsa-miR-491-5p_st	0.0411717	Homo sapiens	0.0106712	305251	305251	BIO up vs PL	0.0256508	25431	25431	BIO up vs PLlc	0.0426139	275572	275572	BIO up vs PLsc	0.619585	0.833116	-120031	PL down vs PLlc	0.819466	0.902773	-11077	PL down vs PLsc	0.85773	108361	108361	PLlc up vs PLsc	400667	635624	528805	1
10594	hp_hsa-mir-1202_st	0.0412181	Homo sapiens	0.647724	126534	126534	BIO up vs PL	0.034141	0.293734	-340444	BIO down vs PLlc	0.0962164	0.325135	-307565	BIO down vs PLsc	0.0152213	0.232138	-430778	PL down vs PLlc	0.0506377	0.256955	-389174	PL down vs PLsc	0.87148	11069	11069	PLlc up vs PLsc	400491	124848	103913	1
10955	hp_hsa-mir-302c_st	0.0412354	Homo sapiens	0.0597245	0.779613	-128269	BIO down vs PL	0.00809995	0.679606	-147144	BIO down vs PLlc	0.0447697	0.719385	-139008	BIO down vs PLsc	0.268869	0.871722	-114715	PL down vs PLlc	0.587935	0.922746	-108372	PL down vs PLsc	0.700382	105853	105853	PLlc up vs PLsc	400425	0.68768	0.572458	1
14555	hsa-miR-4506_st	0.0413098	Homo sapiens	0.0130759	195268	195268	BIO up vs PL	0.0202924	184449	184449	BIO up vs PLlc	0.0383802	19129	19129	BIO up vs PLsc	0.802726	0.944591	-105866	PL down vs PLlc	0.941195	0.979626	-10208	PL down vs PLsc	0.896192	103709	103709	PLlc up vs PLsc	400143	246697	205507	1
11016	hp_hsa-mir-3146_st	0.0414722	Homo sapiens	0.00719766	0.612796	-163186	BIO down vs PL	0.0919398	0.762347	-131174	BIO down vs PLlc	0.485566	0.878863	-113783	BIO down vs PLsc	0.164539	124405	124405	PL up vs PLlc	0.0707116	143418	143418	PL up vs PLsc	0.443614	115284	115284	PLlc up vs PLsc	39953	10576	0.882373	1
11001	hp_hsa-mir-3135_st	0.0415175	Homo sapiens	0.666017	104913	104913	BIO up vs PL	0.0149751	137201	137201	BIO up vs PLlc	0.0558193	133072	133072	BIO up vs PLsc	0.0321072	130776	130776	PL up vs PLlc	0.102054	12684	12684	PL up vs PLsc	0.821709	0.969903	-103103	PLlc down vs PLsc	39936	0.580109	0.484199	1
10713	hp_hsa-mir-1299_st	0.0415656	Homo sapiens	0.0155911	446783	446783	BIO up vs PL	0.0180485	427574	427574	BIO up vs PLlc	0.0343648	467811	467811	BIO up vs PLsc	0.93363	0.957008	-104492	PL down vs PLlc	0.943262	104707	104707	PL up vs PLsc	0.889356	109411	109411	PLlc up vs PLsc	399179	131997	110224	1
901	ENSG00000238314_st	0.0419787	Homo sapiens	0.0112618	0.73907	-135305	BIO down vs PL	0.0343613	0.787543	-126977	BIO down vs PLlc	0.0317502	0.74228	-13472	BIO down vs PLsc	0.529608	106559	106559	PL up vs PLlc	0.971781	100434	100434	PL up vs PLsc	0.63101	0.942525	-106098	PLlc down vs PLsc	397636	0.472587	0.396164	1
144	ACA52_st	0.0420834	Homo sapiens	0.0360809	166459	166459	BIO up vs PL	0.011316	191963	191963	BIO up vs PLlc	0.0307497	191208	191208	BIO up vs PLsc	0.513814	115322	115322	PL up vs PLlc	0.602732	114868	114868	PL up vs PLsc	0.988109	0.996067	-100395	PLlc down vs PLsc	397248	22002	18462	1
756	ENSG00000212415_x_st	0.0421152	Homo sapiens	0.317462	0.906071	-110367	BIO down vs PL	0.0425974	0.804359	-124323	BIO down vs PLlc	0.010027	0.695109	-143862	BIO down vs PLsc	0.232773	0.887744	-112645	PL down vs PLlc	0.0436146	0.767169	-130349	PL down vs PLsc	0.232346	0.864178	-115717	PLlc down vs PLsc	39713	0.435825	0.365812	1
12123	hp_hsa-mir-711_st	0.0421372	Homo sapiens	0.00956495	184248	184248	BIO up vs PL	0.0239118	166304	166304	BIO up vs PLlc	0.075274	159182	159182	BIO up vs PLsc	0.603826	0.902611	-11079	PL down vs PLlc	0.546391	0.863957	-115747	PL down vs PLsc	0.855499	0.957175	-104474	PLlc down vs PLsc	397048	181349	152248	1
11413	hp_hsa-mir-4418_st	0.042176	Homo sapiens	0.386521	106809	106809	BIO up vs PL	0.0283255	12048	12048	BIO up vs PLlc	0.0146103	130027	130027	BIO up vs PLsc	0.128817	112799	112799	PL up vs PLlc	0.0517648	121738	121738	PL up vs PLsc	0.412074	107925	107925	PLlc up vs PLsc	396905	0.262333	0.220316	1
11077	hp_hsa-mir-3186_st	0.0421901	Homo sapiens	0.936264	100925	100925	BIO up vs PL	0.695744	0.955795	-104625	BIO down vs PLlc	0.0113339	0.653232	-153085	BIO down vs PLsc	0.638427	0.947032	-105593	PL down vs PLlc	0.0101136	0.647244	-154501	PL down vs PLsc	0.0198899	0.683444	-146318	PLlc down vs PLsc	396853	0.625152	0.525091	1
11046	hp_hsa-mir-3163_st	0.0422876	Homo sapiens	0.0592696	133826	133826	BIO up vs PL	0.00724464	158429	158429	BIO up vs PLlc	0.350342	11786	11786	BIO up vs PLsc	0.246024	118385	118385	PL up vs PLlc	0.46628	0.880697	-113546	PL down vs PLsc	0.108275	0.743929	-134421	PLlc down vs PLsc	396494	0.928711	0.78077	1
13707	hsa-miR-132_st	0.0422972	Homo sapiens	0.0374284	706807	706807	BIO up vs PL	0.0341592	738293	738293	BIO up vs PLlc	0.0113493	219952	219952	BIO up vs PLsc	0.958427	104455	104455	PL up vs PLlc	0.282158	311192	311192	PL up vs PLsc	0.299988	29792	29792	PLlc up vs PLsc	396458	329207	27679	1
14818	hsa-miR-4764-5p_st	0.0424862	Homo sapiens	0.0696977	0.924263	-108194	BIO down vs PL	0.0144603	0.891797	-112133	BIO down vs PLlc	0.0182525	0.874767	-114316	BIO down vs PLsc	0.378197	0.964874	-103641	PL down vs PLlc	0.273453	0.946448	-105658	PL down vs PLsc	0.693332	0.980904	-101947	PLlc down vs PLsc	395765	0.074328	0.0626028	1
470	ENSG00000201245_x_st	0.0425034	Homo sapiens	0.0425604	0.859532	-116342	BIO down vs PL	0.0315689	0.849797	-117675	BIO down vs PLlc	0.646732	103843	103843	BIO up vs PLsc	0.864712	0.988673	-101146	PL down vs PLlc	0.0393356	120813	120813	PL up vs PLsc	0.0308138	122197	122197	PLlc up vs PLsc	395702	0.209826	0.176755	1
10872	hp_hsa-mir-2053_st	0.0426777	Homo sapiens	0.0287923	0.77388	-129219	BIO down vs PL	0.66485	0.956146	-104587	BIO down vs PLlc	0.0234498	0.719883	-138911	BIO down vs PLsc	0.0615481	123552	123552	PL up vs PLlc	0.569694	0.930225	-107501	PL down vs PLsc	0.0437591	0.752901	-13282	PLlc down vs PLsc	395066	0.497991	0.420176	1
612	ENSG00000206901_x_st	0.042733	Homo sapiens	0.205979	0.88968	-1124	BIO down vs PL	0.238021	0.897216	-111456	BIO down vs PLlc	0.00635345	0.694968	-143891	BIO down vs PLsc	0.924176	100847	100847	PL up vs PLlc	0.0417968	0.781144	-128017	PL down vs PLsc	0.0364808	0.774583	-129102	PLlc down vs PLsc	394864	0.368299	0.310908	1
14891	hsa-miR-487b_st	0.0428261	Homo sapiens	0.814199	0.817311	-122352	BIO down vs PL	0.0646911	0.176374	-566977	BIO down vs PLlc	0.130103	54128	54128	BIO up vs PLsc	0.0965202	0.215798	-463396	PL down vs PLlc	0.0946155	662269	662269	PL up vs PLsc	0.0074417	306893	306893	PLlc up vs PLsc	394526	344374	29096	1
2279	U66_st	0.0428832	Homo sapiens	0.0240668	0.713502	-140154	BIO down vs PL	0.672962	105681	105681	BIO up vs PLlc	0.924691	10152	10152	BIO up vs PLsc	0.0114303	148117	148117	PL up vs PLlc	0.0469283	142285	142285	PL up vs PLsc	0.801601	0.960627	-104099	PLlc down vs PLsc	394319	0.795505	0.67247	1
13749	hsa-miR-148b_st	0.0431642	Homo sapiens	0.00891094	277244	277244	BIO up vs PL	0.347589	136404	136404	BIO up vs PLlc	0.0823333	210616	210616	BIO up vs PLsc	0.0480432	0.492001	-203251	PL down vs PLlc	0.492471	0.759678	-131635	PL down vs PLsc	0.286452	154406	154406	PLlc up vs PLsc	393306	487359	413044	1
11785	hp_hsa-mir-498_st	0.0431904	Homo sapiens	0.0200315	0.871048	-114804	BIO down vs PL	0.0104429	0.854625	-11701	BIO down vs PLlc	0.170406	0.913561	-109462	BIO down vs PLsc	0.711228	0.981145	-101922	PL down vs PLlc	0.454218	104881	104881	PL up vs PLsc	0.30142	106896	106896	PLlc up vs PLsc	393212	0.122614	0.103942	1
1725	ENSG00000252143_s_st	0.0433053	Homo sapiens	0.789394	102839	102839	BIO up vs PL	0.0728234	0.815007	-122698	BIO down vs PLlc	0.0285453	0.726513	-137644	BIO down vs PLsc	0.0458642	0.792507	-126182	PL down vs PLlc	0.0194344	0.706456	-141552	PL down vs PLsc	0.379382	0.891419	-112181	PLlc down vs PLsc	3928	0.510783	0.433454	1
13759	hsa-miR-1538_st	0.0433316	Homo sapiens	0.0175811	25834	25834	BIO up vs PL	0.0173919	258885	258885	BIO up vs PLlc	0.0352127	270902	270902	BIO up vs PLsc	0.995091	100211	100211	PL up vs PLlc	0.909976	104863	104863	PL up vs PLsc	0.913957	104642	104642	PLlc up vs PLsc	392706	54814	465267	1
10824	hp_hsa-mir-1908_st	0.0433804	Homo sapiens	0.0139919	138449	138449	BIO up vs PL	0.95485	100637	100637	BIO up vs PLlc	0.691359	105632	105632	BIO up vs PLsc	0.0154533	0.726891	-137572	PL down vs PLlc	0.0712048	0.762967	-131067	PL down vs PLsc	0.725376	104963	104963	PLlc up vs PLsc	392532	0.5873	0.498728	1
14839	hsa-miR-4778-3p_st	0.0434394	Homo sapiens	0.0693747	0.746434	-13397	BIO down vs PL	0.527244	0.91011	-109877	BIO down vs PLlc	0.0105028	0.575171	-173861	BIO down vs PLsc	0.198047	121928	121928	PL up vs PLlc	0.169698	0.770558	-129776	PL down vs PLsc	0.0262379	0.63198	-158233	PLlc down vs PLsc	392321	101313	0.860801	1
2142	SNORA36C_x_st	0.0434489	Homo sapiens	0.0845921	121342	121342	BIO up vs PL	0.0226532	13125	13125	BIO up vs PLlc	0.0125035	145642	145642	BIO up vs PLsc	0.455246	108166	108166	PL up vs PLlc	0.170987	120026	120026	PL up vs PLsc	0.420147	110965	110965	PLlc up vs PLsc	392287	0.500196	0.425025	1
10611	hp_hsa-mir-1237_st	0.0434513	Homo sapiens	0.00887598	181186	181186	BIO up vs PL	0.0776179	143441	143441	BIO up vs PLlc	0.040816	169466	169466	BIO up vs PLsc	0.231732	0.791678	-126314	PL down vs PLlc	0.772087	0.935312	-106916	PL down vs PLsc	0.475163	118143	118143	PLlc up vs PLsc	392279	164898	14012	1
14899	hsa-miR-492_st	0.0437004	Homo sapiens	0.0281134	231178	231178	BIO up vs PL	0.0101725	28067	28067	BIO up vs PLlc	0.0561262	23729	23729	BIO up vs PLsc	0.565808	121408	121408	PL up vs PLlc	0.949289	102643	102643	PL up vs PLsc	0.68361	0.84544	-118282	PLlc down vs PLsc	391394	521586	444212	1
13725	hsa-miR-140-5p_st	0.0437614	Homo sapiens	0.00946921	380967	380967	BIO up vs PL	0.0249503	300678	300678	BIO up vs PLlc	0.101242	251824	251824	BIO up vs PLsc	0.583562	0.78925	-126703	PL down vs PLlc	0.43732	0.661013	-151283	PL down vs PLsc	0.736137	0.83752	-1194	PLlc down vs PLsc	391178	852728	726632	1
13712	hsa-miR-135a-star_st	0.0439482	Homo sapiens	0.0271036	224661	224661	BIO up vs PL	0.937414	102552	102552	BIO up vs PLlc	0.0466101	238637	238637	BIO up vs PLsc	0.0311162	0.456473	-219071	PL down vs PLlc	0.878001	106221	106221	PL up vs PLsc	0.0521085	2327	2327	PLlc up vs PLsc	39052	477534	407605	1
10564	hp_hsa-mir-103a-1_x_st	0.0440412	Homo sapiens	0.505166	0.941296	-106237	BIO down vs PL	0.0569185	0.828357	-120721	BIO down vs PLlc	0.154706	117942	117942	BIO up vs PLsc	0.174897	0.880017	-113634	PL down vs PLlc	0.0616763	125298	125298	PL up vs PLsc	0.00806516	142381	142381	PLlc up vs PLsc	390193	0.373288	0.318891	1
13743	hsa-miR-1471_st	0.0440639	Homo sapiens	0.00838868	14617	14617	BIO up vs PL	0.0463961	130152	130152	BIO up vs PLlc	0.381246	113895	113895	BIO up vs PLsc	0.340563	0.890418	-112307	PL down vs PLlc	0.109545	0.779199	-128337	PL down vs PLsc	0.369715	0.875094	-114273	PLlc down vs PLsc	390114	0.655341	0.559957	1
1455	ENSG00000239024_st	0.0440933	Homo sapiens	0.0161634	0.79814	-125291	BIO down vs PL	0.889416	0.988926	-10112	BIO down vs PLlc	0.921584	10097	10097	BIO up vs PLsc	0.0206428	123904	123904	PL up vs PLlc	0.033736	126507	126507	PL up vs PLsc	0.832262	102101	102101	PLlc up vs PLsc	390011	0.296876	0.253733	1
14561	hsa-miR-450b-5p_st	0.0441425	Homo sapiens	0.587983	0.866284	-115436	BIO down vs PL	0.664157	0.891613	-112156	BIO down vs PLlc	0.00880171	0.360934	-277059	BIO down vs PLsc	0.912748	102924	102924	PL up vs PLlc	0.0192016	0.416646	-240012	PL down vs PLsc	0.0164062	0.40481	-24703	PLlc down vs PLsc	389839	320179	27377	1
1088	ENSG00000238557_st	0.0441719	Homo sapiens	0.220644	0.782846	-127739	BIO down vs PL	0.138409	0.739518	-135223	BIO down vs PLlc	0.00671823	0.457768	-218451	BIO down vs PLsc	0.767474	0.944653	-105859	PL down vs PLlc	0.0414848	0.584748	-171014	PL down vs PLsc	0.0631444	0.619009	-161549	PLlc down vs PLsc	389736	170911	146177	1
1939	ENSG00000252868_st	0.0443846	Homo sapiens	0.825233	0.973831	-102687	BIO down vs PL	0.298948	0.879713	-113673	BIO down vs PLlc	0.00957793	0.632737	-158044	BIO down vs PLsc	0.405279	0.903353	-110699	PL down vs PLlc	0.013127	0.64974	-153908	PL down vs PLsc	0.0442441	0.719254	-139033	PLlc down vs PLsc	388995	0.664757	0.569637	1
963	ENSG00000238388_x_st	0.044477	Homo sapiens	0.0943658	0.590748	-169277	BIO down vs PL	0.257338	0.710233	-140799	BIO down vs PLlc	0.00740899	0.311159	-321379	BIO down vs PLsc	0.532395	120226	120226	PL up vs PLlc	0.0959641	0.52672	-189854	PL down vs PLsc	0.0395674	0.438108	-228254	PLlc down vs PLsc	388674	393815	337743	1
499	ENSG00000201541_x_st	0.0445021	Homo sapiens	0.0183967	0.73934	-135256	BIO down vs PL	0.498349	0.927335	-107836	BIO down vs PLlc	0.566384	10811	10811	BIO up vs PLsc	0.0610526	125427	125427	PL up vs PLlc	0.0161259	146225	146225	PL up vs PLsc	0.27044	116581	116581	PLlc up vs PLsc	388587	0.559523	0.479964	1
108	ACA31_st	0.0447141	Homo sapiens	0.065025	131925	131925	BIO up vs PL	0.00736019	156508	156508	BIO up vs PLlc	0.0909572	135833	135833	BIO up vs PLsc	0.230102	118634	118634	PL up vs PLlc	0.86208	102962	102962	PL up vs PLsc	0.407173	0.867898	-115221	PLlc down vs PLsc	387855	0.86577	0.744067	1
11453	hp_hsa-mir-4453_st	0.0447148	Homo sapiens	0.291681	122631	122631	BIO up vs PL	0.194383	0.774963	-129038	BIO down vs PLlc	0.0606974	0.622279	-1607	BIO down vs PLsc	0.0312207	0.631947	-158241	PL down vs PLlc	0.0128458	0.50744	-197068	PL down vs PLsc	0.351339	0.802978	-124536	PLlc down vs PLsc	387852	162687	139819	1
12100	hp_hsa-mir-655_st	0.0451276	Homo sapiens	0.0573204	0.719303	-139023	BIO down vs PL	0.00968022	0.613114	-163102	BIO down vs PLlc	0.586587	0.899802	-111136	BIO down vs PLsc	0.322361	0.852372	-11732	PL down vs PLlc	0.260988	125094	125094	PL up vs PLsc	0.0684784	146759	146759	PLlc up vs PLsc	386438	113609	0.979969	1
10736	hp_hsa-mir-1322_st	0.0451321	Homo sapiens	0.0166262	0.781016	-128038	BIO down vs PL	0.0226136	0.793162	-126078	BIO down vs PLlc	0.606818	0.945532	-105761	BIO down vs PLsc	0.861301	101555	101555	PL up vs PLlc	0.0998674	121064	121064	PL up vs PLsc	0.126501	119211	119211	PLlc up vs PLsc	386423	0.357521	0.308402	1
2078	HBII-52-39_x_st	0.0451486	Homo sapiens	0.0843877	0.842378	-118712	BIO down vs PL	0.419358	107832	107832	BIO up vs PLlc	0.197325	116351	116351	BIO up vs PLsc	0.0201975	128009	128009	PL up vs PLlc	0.0146499	138122	138122	PL up vs PLsc	0.503815	1079	1079	PLlc up vs PLsc	386367	0.386766	0.333678	1
11617	hp_hsa-mir-4673_st	0.0451524	Homo sapiens	0.0269871	176208	176208	BIO up vs PL	0.03621	169715	169715	BIO up vs PLlc	0.0147458	219952	219952	BIO up vs PLsc	0.867176	0.963152	-103826	PL down vs PLlc	0.42726	124825	124825	PL up vs PLsc	0.356059	1296	1296	PLlc up vs PLsc	386354	230967	199271	1
14690	hsa-miR-4686_st	0.0452172	Homo sapiens	0.0216138	0.802146	-124666	BIO down vs PL	0.651458	0.962943	-103848	BIO down vs PLlc	0.0356597	0.785834	-127253	BIO down vs PLsc	0.0479407	120046	120046	PL up vs PLlc	0.84027	0.979664	-102076	PL down vs PLsc	0.0679197	0.816075	-122538	PLlc down vs PLsc	386133	0.31713	0.273765	1
1571	ENSG00000239159_x_st	0.04528	Homo sapiens	0.00816501	0.642686	-155597	BIO down vs PL	0.0480028	0.738792	-135356	BIO down vs PLlc	0.31785	0.841069	-118896	BIO down vs PLsc	0.324273	114954	114954	PL up vs PLlc	0.133294	130868	130868	PL up vs PLsc	0.449219	113844	113844	PLlc up vs PLsc	38592	0.870827	0.752165	1
12087	hp_hsa-mir-643_st	0.0452949	Homo sapiens	0.0517385	0.864464	-115679	BIO down vs PL	0.723644	0.976294	-102428	BIO down vs PLlc	0.0171083	0.794027	-12594	BIO down vs PLsc	0.0949349	112936	112936	PL up vs PLlc	0.317548	0.91852	-108871	PL down vs PLsc	0.0284782	0.813308	-122955	PLlc down vs PLsc	385869	0.209678	0.181131	1
14306	hsa-miR-3910_st	0.0453737	Homo sapiens	0.669709	0.759357	-13169	BIO down vs PL	0.219527	0.440157	-227192	BIO down vs PLlc	0.00893617	0.0835251	-119725	BIO down vs PLsc	0.404452	0.579644	-17252	PL down vs PLlc	0.0164757	0.109994	-909137	PL down vs PLsc	0.0555386	0.189762	-526976	PLlc down vs PLsc	385603	18.9	163381	1
14704	hsa-miR-4695-3p_st	0.0454113	Homo sapiens	0.0127865	293622	293622	BIO up vs PL	0.0183527	27236	27236	BIO up vs PLlc	0.242878	171818	171818	BIO up vs PLsc	0.837051	0.927588	-107806	PL down vs PLlc	0.247304	0.585169	-170891	PL down vs PLsc	0.315651	0.63085	-158516	PLlc down vs PLsc	385475	61036	527798	1
14166	hsa-miR-3611_st	0.0454917	Homo sapiens	0.018015	0.739512	-135224	BIO down vs PL	0.0678632	0.803588	-124442	BIO down vs PLlc	0.0168514	0.687509	-145453	BIO down vs PLsc	0.454678	108665	108665	PL up vs PLlc	0.589587	0.929679	-107564	PL down vs PLsc	0.260637	0.855549	-116884	PLlc down vs PLsc	385204	0.549013	0.475085	1
1374	ENSG00000238925_x_st	0.0455539	Homo sapiens	0.0118197	0.66777	-149752	BIO down vs PL	0.243274	0.849548	-11771	BIO down vs PLlc	0.942052	101208	101208	BIO up vs PLsc	0.0970138	127222	127222	PL up vs PLlc	0.0273207	151561	151561	PL up vs PLsc	0.302536	119131	119131	PLlc up vs PLsc	384994	0.831266	0.719722	1
14311	hsa-miR-3914_st	0.0456918	Homo sapiens	0.00714516	0.626368	-159651	BIO down vs PL	0.194407	0.824313	-121313	BIO down vs PLlc	0.318782	0.836535	-119541	BIO down vs PLsc	0.0762453	131602	131602	PL up vs PLlc	0.119819	133553	133553	PL up vs PLsc	0.932759	101483	101483	PLlc up vs PLsc	38453	0.926476	0.803124	1
15143	hsa-miR-628-3p_st	0.0457424	Homo sapiens	0.0541728	23309	23309	BIO up vs PL	0.602296	0.811559	-12322	BIO down vs PLlc	0.0693032	26296	26296	BIO up vs PLsc	0.0216023	0.348174	-287213	PL down vs PLlc	0.804865	112815	112815	PL up vs PLsc	0.0328987	324018	324018	PLlc up vs PLsc	38436	722791	626834	1
1567	ENSG00000239155_st	0.0458365	Homo sapiens	0.0170008	0.640169	-156209	BIO down vs PL	0.142831	0.780238	-128166	BIO down vs PLlc	0.0182627	0.583749	-171307	BIO down vs PLsc	0.23349	12188	12188	PL up vs PLlc	0.639644	0.911867	-109665	PL down vs PLsc	0.159929	0.748167	-13366	PLlc down vs PLsc	384045	116768	101349	1
14518	hsa-miR-4476_st	0.0458927	Homo sapiens	0.0226929	128449	128449	BIO up vs PL	0.0109698	133627	133627	BIO up vs PLlc	0.092143	12365	12365	BIO up vs PLsc	0.680069	104031	104031	PL up vs PLlc	0.745231	0.962639	-103881	PL down vs PLsc	0.51145	0.925335	-108069	PLlc down vs PLsc	383858	0.415187	0.36054	1
11688	hp_hsa-mir-4740_st	0.0459075	Homo sapiens	0.303464	114172	114172	BIO up vs PL	0.267576	115423	115423	BIO up vs PLlc	0.0573714	0.725262	-137881	BIO down vs PLsc	0.930653	101096	101096	PL up vs PLlc	0.0126217	0.635239	-157421	PL down vs PLsc	0.0111471	0.628351	-159147	PLlc down vs PLsc	383808	0.71539	0.621309	1
[truncated: 4,353 more rows]
